# Supplementary material for: Conservation systematics of the shield-backed trapdoor spiders of the nigrum-group (Mygalomorphae, Idiopidae, Idiosoma): integrative taxonomy reveals a diverse and threatened fauna from south-western Australia
Source: Zookeys. 2018 May 9;(756):1–121. doi: 10.3897/zookeys.756.24397 (PMC5956031; doi:10.3897/zookeys.756.24397)
Supplement: XML Treatment for Idiosoma [file zookeys.756.24397-treatment1.xml]

<!DOCTYPE tp:taxon-treatment
  PUBLIC "-//TaxonX//DTD Taxonomic Treatment Publishing DTD v0 20100105//EN" "tax-treatment-NSO.dtd">
<tp:taxon-treatment xmlns:tp="http://www.plazi.org/taxpub"><tp:treatment-meta><kwd-group><label>Taxon classification</label><kwd><named-content xmlns:xlink="http://www.w3.org/1999/xlink" content-type="kingdom">Animalia</named-content></kwd><kwd><named-content xmlns:xlink="http://www.w3.org/1999/xlink" content-type="order">Araneae</named-content></kwd><kwd><named-content xmlns:xlink="http://www.w3.org/1999/xlink" content-type="family">Idiopidae</named-content></kwd></kwd-group><mixed-citation publication-type="journal"><person-group><name><surname>Rix</surname><given-names>Michael G.</given-names></name><name><surname>Huey</surname><given-names>Joel A.</given-names></name><name><surname>Cooper</surname><given-names>Steven J.B.</given-names></name><name><surname>Austin</surname><given-names>Andrew D.</given-names></name><name><surname>Harvey</surname><given-names>Mark S.</given-names></name></person-group><article-title>Conservation systematics of the shield-backed trapdoor spiders of the <italic>nigrum</italic>-group (<tp:taxon-name><tp:taxon-name-part taxon-name-part-type="suborder">Mygalomorphae</tp:taxon-name-part></tp:taxon-name>, <tp:taxon-name><tp:taxon-name-part taxon-name-part-type="family">Idiopidae</tp:taxon-name-part></tp:taxon-name>, <italic><tp:taxon-name><tp:taxon-name-part taxon-name-part-type="genus" reg="Idiosoma">Idiosoma</tp:taxon-name-part></tp:taxon-name></italic>): integrative taxonomy reveals a diverse and threatened fauna from south-western Australia</article-title><source>Zookeys</source><day>9</day><month>5</month><year>2018</year><volume>2018</volume><issue>756</issue><fpage>1</fpage><lpage>121</lpage><pub-id pub-id-type="doi">10.3897/zookeys.756.24397</pub-id></mixed-citation></tp:treatment-meta><tp:nomenclature><label>Genus</label><tp:taxon-name>
            <tp:taxon-name-part taxon-name-part-type="genus" reg="Idiosoma">Idiosoma</tp:taxon-name-part>
          </tp:taxon-name><tp:taxon-authority>Ausserer, 1871</tp:taxon-authority><tp:nomenclature-citation-list><tp:nomenclature-citation><tp:taxon-name><tp:taxon-name-part taxon-name-part-type="genus" reg="Idiosoma">Idiosoma</tp:taxon-name-part></tp:taxon-name><comment> Ausserer, 1871: 150. </comment></tp:nomenclature-citation><tp:nomenclature-citation><tp:taxon-name><tp:taxon-name-part taxon-name-part-type="genus" reg="Aganippe">Aganippe</tp:taxon-name-part></tp:taxon-name><comment>
                 O. P.-Cambridge, 1877: 28. Type species by subsequent designation (of Simon, 1892: 160) <italic><tp:taxon-name><tp:taxon-name-part taxon-name-part-type="genus" reg="Aganippe">Aganippe</tp:taxon-name-part> <tp:taxon-name-part taxon-name-part-type="species" reg="subtristis">subtristis</tp:taxon-name-part></tp:taxon-name></italic> O. P.-Cambridge, 1877 (synonymised by <xref ref-type="bibr" rid="B39">Rix et al. 2017d</xref>: 590). </comment></tp:nomenclature-citation><tp:nomenclature-citation><tp:taxon-name><tp:taxon-name-part taxon-name-part-type="genus" reg="Anidiops">Anidiops</tp:taxon-name-part></tp:taxon-name><comment>
                Pocock, 1897: 114. Type species by monotypy <italic><tp:taxon-name><tp:taxon-name-part taxon-name-part-type="genus" reg="Anidiops">Anidiops</tp:taxon-name-part> <tp:taxon-name-part taxon-name-part-type="species" reg="manstridgei">manstridgei</tp:taxon-name-part></tp:taxon-name></italic> Pocock, 1897 (synonymised by <xref ref-type="bibr" rid="B39">Rix et al. 2017d</xref>: 590). </comment></tp:nomenclature-citation></tp:nomenclature-citation-list></tp:nomenclature><tp:treatment-sec sec-type="type species" id="SECID0EFJAG"><title>Type species.</title><p>
            <italic><tp:taxon-name><tp:taxon-name-part taxon-name-part-type="genus" reg="Idiops">Idiops</tp:taxon-name-part> <tp:taxon-name-part taxon-name-part-type="species" reg="sigillatus">sigillatus</tp:taxon-name-part></tp:taxon-name></italic> O. P.-Cambridge, 1870, by monotypy.</p></tp:treatment-sec><tp:treatment-sec sec-type="diagnosis" id="SECID0EWJAG"><title>Diagnosis.</title><p>Species of <italic><tp:taxon-name><tp:taxon-name-part taxon-name-part-type="genus" reg="Idiosoma">Idiosoma</tp:taxon-name-part></tp:taxon-name></italic> can be distinguished from all other <tp:taxon-name><tp:taxon-name-part taxon-name-part-type="subfamily">Arbanitinae</tp:taxon-name-part></tp:taxon-name> by the presence of a median retrolateral digital process on the male pedipalp, distal to a burr-like <abbrev xmlns:xlink="http://www.w3.org/1999/xlink" xlink:title="retrolateral tibial apophysis (of male pedipalp)" id="ABBRID0EDKAG" xlink:type="simple">RTA</abbrev> (this digital process secondarily reduced to a nubbin in a very few species) (<xref ref-type="bibr" rid="B39">Rix et al. 2017d</xref>). Males and females of most (but not all) <italic><tp:taxon-name><tp:taxon-name-part taxon-name-part-type="genus" reg="Idiosoma">Idiosoma</tp:taxon-name-part></tp:taxon-name></italic> species also possess at least one prominent pair of sclerotised sigilla on the dorsal abdomen, at position SP2 (also present in <italic><tp:taxon-name><tp:taxon-name-part taxon-name-part-type="genus" reg="Eucanippe">Eucanippe</tp:taxon-name-part></tp:taxon-name></italic>).</p><!--PageBreak--></tp:treatment-sec><tp:treatment-sec sec-type="distribution" id="SECID0EVKAG"><title>Distribution.</title><p>The genus <italic><tp:taxon-name><tp:taxon-name-part taxon-name-part-type="genus" reg="Idiosoma">Idiosoma</tp:taxon-name-part></tp:taxon-name></italic> has a broad distribution across mainland Australia in all States and Territories, mostly south of the Tropic of Capricorn and west of the Great Dividing Range (<xref ref-type="bibr" rid="B39">Rix et al. 2017d</xref>).</p></tp:treatment-sec><tp:treatment-sec sec-type="Composition and remarks" id="SECID0EBLAG"><title>Composition and remarks.</title><p>
            <italic><tp:taxon-name><tp:taxon-name-part taxon-name-part-type="genus" reg="Idiosoma">Idiosoma</tp:taxon-name-part></tp:taxon-name></italic> was found to be the sister-genus to <italic><tp:taxon-name><tp:taxon-name-part taxon-name-part-type="genus" reg="Eucanippe">Eucanippe</tp:taxon-name-part></tp:taxon-name></italic> by <xref ref-type="bibr" rid="B36">Rix et al. (2017b)</xref>, and includes 29 species, 15 of which are newly described in this study. A very large number of undescribed species are also known from museum collections (M. Rix, unpubl. data).</p><sec sec-type="Shield-backed trapdoor spiders (the Idiosoma nigrum-group)" id="SECID0EULAG"><title>Shield-backed trapdoor spiders (the <italic><tp:taxon-name><tp:taxon-name-part taxon-name-part-type="genus" reg="Idiosoma">Idiosoma</tp:taxon-name-part> <tp:taxon-name-part taxon-name-part-type="species" reg="nigrum">nigrum</tp:taxon-name-part></tp:taxon-name></italic>-group)</title><p>
              <bold>Diagnosis and remarks.</bold> The monophyletic <italic>nigrum</italic>-group comprises 17 species of <italic><tp:taxon-name><tp:taxon-name-part taxon-name-part-type="genus" reg="Idiosoma">Idiosoma</tp:taxon-name-part></tp:taxon-name></italic>, all but one of which are endemic to Western Australia. They can be distinguished from other congeners by the presence of a phragmotic abdominal morphology in which SP3 is uniquely sclerotised and always larger than SP2 (e.g., Figs <xref ref-type="fig" rid="F20">146</xref>, <xref ref-type="fig" rid="F20">151</xref>). Many (but not all) species possess prominent abdominal corrugations (e.g., Figs <xref ref-type="fig" rid="F1">2</xref>, <xref ref-type="fig" rid="F1">12</xref>), and the seven species in the polyphyletic ‘sigillate complex’ also have a heavily sclerotised, thickened and leathery cuticle which is somewhat truncate posteriorly (Figs <xref ref-type="fig" rid="F1">1–3</xref>, <xref ref-type="fig" rid="F1">9–12</xref>), giving the abdomen a reinforced, sigillate ‘shield-like’ morphology (hence the common name). Three clades are recognised: the <italic>clypeatum</italic>-clade (four species), the <italic>intermedium</italic>-clade (three species) and the <italic>sigillatum</italic>-clade (nine species) (Fig. <xref ref-type="fig" rid="F3">25</xref>). The sole species found outside of south-western Australia, <italic><tp:taxon-name><tp:taxon-name-part taxon-name-part-type="genus" reg="Idiosoma">I.</tp:taxon-name-part> <tp:taxon-name-part taxon-name-part-type="species" reg="corrugatum">corrugatum</tp:taxon-name-part></tp:taxon-name></italic>, is of uncertain affinity, due to a slightly unusual morphology and lack of sequence data.</p><p>Shield-backed trapdoor spiders are usually dark brown to black in life (Figs <xref ref-type="fig" rid="F1">1–12</xref>), and burrows are characterised by the presence of a ‘moustache-like’ arrangement of twig-lines and thin flap-type or wafer-type doors which are adorned with leaf litter debris (Figs <xref ref-type="fig" rid="F2">13–24</xref>). Most species have fairly restricted short-range endemic distributions (see <xref ref-type="bibr" rid="B10">Harvey 2002</xref>) which are sometimes overlapping or closely parapatric (Figs <xref ref-type="fig" rid="F53">374</xref>–<xref ref-type="fig" rid="F56">377</xref>), although direct syntopy of multiple <italic>nigrum</italic>-group taxa in the field is rare.</p></sec><sec sec-type="Illustrated key to Australian shield-backed trapdoor spiders of the Idiosoma nigrum-group" id="SECID0EROAG"><title>Illustrated key to Australian shield-backed trapdoor spiders of the <italic><tp:taxon-name><tp:taxon-name-part taxon-name-part-type="genus" reg="Idiosoma">Idiosoma</tp:taxon-name-part> <tp:taxon-name-part taxon-name-part-type="species" reg="nigrum">nigrum</tp:taxon-name-part></tp:taxon-name></italic>-group</title><p>NB. While females of <italic><tp:taxon-name><tp:taxon-name-part taxon-name-part-type="genus" reg="Idiosoma">I.</tp:taxon-name-part> <tp:taxon-name-part taxon-name-part-type="species" reg="gardneri">gardneri</tp:taxon-name-part></tp:taxon-name></italic> sp. n., <italic><tp:taxon-name><tp:taxon-name-part taxon-name-part-type="genus" reg="Idiosoma">I.</tp:taxon-name-part> <tp:taxon-name-part taxon-name-part-type="species" reg="gutharuka">gutharuka</tp:taxon-name-part></tp:taxon-name></italic> sp. n., <italic><tp:taxon-name><tp:taxon-name-part taxon-name-part-type="genus" reg="Idiosoma">I.</tp:taxon-name-part> <tp:taxon-name-part taxon-name-part-type="species" reg="incomptum">incomptum</tp:taxon-name-part></tp:taxon-name></italic> sp. n., and <italic><tp:taxon-name><tp:taxon-name-part taxon-name-part-type="genus" reg="Idiosoma">I.</tp:taxon-name-part> <tp:taxon-name-part taxon-name-part-type="species" reg="kwongan">kwongan</tp:taxon-name-part></tp:taxon-name></italic> sp. n. are unknown, their likely position within the key is indicated (based on male morphology and phylogeny). See Suppl. material <xref ref-type="supplementary-material" rid="S1">1</xref> for additional images of relevant character states for males.</p><table-wrap content-type="key" position="anchor" orientation="portrait"><table id="TID0ENHAE" rules="all"><tbody><tr><td rowspan="1" colspan="1">1</td><td rowspan="1" colspan="1">Males (17 of 17 known species)</td><td rowspan="1" colspan="1">
                      <bold>2</bold>
                    </td></tr><tr><td rowspan="1" colspan="1">–</td><td rowspan="1" colspan="1">Females (13 of 17 known species)</td><td rowspan="1" colspan="1">
                      <bold>17</bold>
                    </td></tr><tr><td rowspan="1" colspan="3">
                      <bold><!--PageBreak-->MALES</bold>
                    </td></tr><tr><td rowspan="1" colspan="1">2</td><td rowspan="1" colspan="1">Prolateral tibia I (Ti1) with clasping spurs (CS) oriented dorso-ventrally (2.1)</td><td rowspan="1" colspan="1">
                      <bold><italic><tp:taxon-name><tp:taxon-name-part taxon-name-part-type="genus" reg="Idiosoma">I.</tp:taxon-name-part> <tp:taxon-name-part taxon-name-part-type="species" reg="corrugatum">corrugatum</tp:taxon-name-part></tp:taxon-name></italic> sp. n.</bold>
                    </td></tr><tr><td rowspan="1" colspan="1">–</td><td rowspan="1" colspan="1">Prolateral tibia I with clasping spurs oriented longitudinally or nearly so (2.2, 2.3)</td><td rowspan="1" colspan="1">
                      <bold>3</bold>
                    </td></tr><tr><td rowspan="1" colspan="1"/><td rowspan="1" colspan="2">
                      <graphic xmlns:xlink="http://www.w3.org/1999/xlink" xlink:href="zookeys-756-001-g001.jpg" position="float" orientation="portrait" xlink:type="simple" id="oo_201375.jpg"/>
                    </td></tr><!--PageBreak--><tr><td rowspan="1" colspan="1">3</td><td rowspan="1" colspan="1">SP3 sclerites only marginally larger than SP2 sclerites (3.1); SP4 unsclerotised or only barely sclerotised (3.1)</td><td rowspan="1" colspan="1">
                      <bold>4</bold>
                    </td></tr><tr><td rowspan="1" colspan="1">–</td><td rowspan="1" colspan="1">SP3 sclerites significantly larger than SP2 sclerites (3.2, 3.3); SP4 sclerites enlarged and sclerotised (3.2, 3.3)</td><td rowspan="1" colspan="1">
                      <bold>5</bold>
                    </td></tr><tr><td rowspan="1" colspan="1"/><td rowspan="1" colspan="2">
                      <graphic xmlns:xlink="http://www.w3.org/1999/xlink" xlink:href="zookeys-756-001-g002.jpg" position="float" orientation="portrait" xlink:type="simple" id="oo_201376.jpg"/>
                    </td></tr><tr><td rowspan="1" colspan="1">4</td><td rowspan="1" colspan="1">Embolus (E) sharply tapering distally, with prominent longitudinal flange (F) (4.1)</td><td rowspan="1" colspan="1">
                      <bold><italic><tp:taxon-name><tp:taxon-name-part taxon-name-part-type="genus" reg="Idiosoma">I.</tp:taxon-name-part> <tp:taxon-name-part taxon-name-part-type="species" reg="gutharuka">gutharuka</tp:taxon-name-part></tp:taxon-name></italic> sp. n.</bold>
                    </td></tr><tr><td rowspan="1" colspan="1">–</td><td rowspan="1" colspan="1">Embolus without prominent flange, gradually tapering distally (4.2)</td><td rowspan="1" colspan="1">
                      <bold><italic><tp:taxon-name><tp:taxon-name-part taxon-name-part-type="genus" reg="Idiosoma">I.</tp:taxon-name-part> <tp:taxon-name-part taxon-name-part-type="species" reg="incomptum">incomptum</tp:taxon-name-part></tp:taxon-name></italic> sp. n.</bold>
                    </td></tr><tr><td rowspan="1" colspan="1"/><td rowspan="1" colspan="2">
                      <graphic xmlns:xlink="http://www.w3.org/1999/xlink" xlink:href="zookeys-756-001-g003.jpg" position="float" orientation="portrait" xlink:type="simple" id="oo_201377.jpg"/>
                    </td></tr><tr><td rowspan="1" colspan="1">5</td><td rowspan="1" colspan="1">Legs bi-coloured, with strongly contrasting bright yellow or orange-yellow femora (Fe) (5.1, 5.2)</td><td rowspan="1" colspan="1">
                      <bold>6</bold>
                    </td></tr><tr><td rowspan="1" colspan="1">–</td><td rowspan="1" colspan="1">Legs without strongly contrasting yellow femora (5.3) (NB. femora usually still relatively pale compared to other leg segments)</td><td rowspan="1" colspan="1">
                      <bold>7</bold>
                    </td></tr><tr><td rowspan="1" colspan="1"/><td rowspan="1" colspan="2">
                      <graphic xmlns:xlink="http://www.w3.org/1999/xlink" xlink:href="zookeys-756-001-g004.jpg" position="float" orientation="portrait" xlink:type="simple" id="oo_201378.jpg"/>
                    </td></tr><tr><td rowspan="1" colspan="1">6</td><td rowspan="1" colspan="1">SP3 sclerites relatively small; SP4 with weakly sclerotised spots (6.1)</td><td rowspan="1" colspan="1">
                      <bold><italic><tp:taxon-name><tp:taxon-name-part taxon-name-part-type="genus" reg="Idiosoma">I.</tp:taxon-name-part> <tp:taxon-name-part taxon-name-part-type="species" reg="jarrah">jarrah</tp:taxon-name-part></tp:taxon-name></italic> sp. n.</bold>
                    </td></tr><tr><td rowspan="1" colspan="1">–</td><td rowspan="1" colspan="1">SP3 sclerites larger; SP4 with two relatively large sclerites (6.2)</td><td rowspan="1" colspan="1">
                      <bold><italic><tp:taxon-name><tp:taxon-name-part taxon-name-part-type="genus" reg="Idiosoma">I.</tp:taxon-name-part> <tp:taxon-name-part taxon-name-part-type="species" reg="mcclementsorum">mcclementsorum</tp:taxon-name-part></tp:taxon-name></italic> sp. n.</bold>
                    </td></tr><tr><td rowspan="1" colspan="1"/><td rowspan="1" colspan="2">
                      <graphic xmlns:xlink="http://www.w3.org/1999/xlink" xlink:href="zookeys-756-001-g005.jpg" position="float" orientation="portrait" xlink:type="simple" id="oo_201379.jpg"/>
                    </td></tr><!--PageBreak--><tr><td rowspan="1" colspan="1">7</td><td rowspan="1" colspan="1">SP4 with two long, elongate-oval (longitudinal) sclerites (7.1)</td><td rowspan="1" colspan="1">
                      <bold><italic><tp:taxon-name><tp:taxon-name-part taxon-name-part-type="genus" reg="Idiosoma">I.</tp:taxon-name-part> <tp:taxon-name-part taxon-name-part-type="species" reg="arenaceum">arenaceum</tp:taxon-name-part></tp:taxon-name></italic> sp. n.</bold>
                    </td></tr><tr><td rowspan="1" colspan="1">–</td><td rowspan="1" colspan="1">SP4 shorter, with two circular, broadly oval or subquadrate sclerites (7.2, 7.3)</td><td rowspan="1" colspan="1">
                      <bold>8</bold>
                    </td></tr><tr><td rowspan="1" colspan="1"/><td rowspan="1" colspan="2">
                      <graphic xmlns:xlink="http://www.w3.org/1999/xlink" xlink:href="zookeys-756-001-g006.jpg" position="float" orientation="portrait" xlink:type="simple" id="oo_201380.jpg"/>
                    </td></tr><tr><td rowspan="1" colspan="1">8</td><td rowspan="1" colspan="1">Abdomen with distinctive SP2, each sclerite usually surrounded by contrasting pad of unsclerotised cuticle (P) (8.1, 8.2); SP4 each with long, transverse pad of unsclerotised cuticle (TP) extending laterally in chevron-like fashion (8.1, 8.2); abdomen without well-defined lateral sclerotic strips (8.1, 8.2)</td><td rowspan="1" colspan="1">
                      <bold>9</bold>
                    </td></tr><tr><td rowspan="1" colspan="1">–</td><td rowspan="1" colspan="1">SP2 poorly demarcated relative to surrounding abdomen (8.3); SP4 relatively large and well sclerotised, without long chevron-like pad of unsclerotised cuticle laterally (8.3); abdomen with well-defined lateral sclerotic strips (SS) (8.3)</td><td rowspan="1" colspan="1">
                      <bold>13</bold>
                    </td></tr><tr><td rowspan="1" colspan="1"/><td rowspan="1" colspan="2">
                      <graphic xmlns:xlink="http://www.w3.org/1999/xlink" xlink:href="zookeys-756-001-g007.jpg" position="float" orientation="portrait" xlink:type="simple" id="oo_201381.jpg"/>
                    </td></tr><tr><td rowspan="1" colspan="1">9</td><td rowspan="1" colspan="1">Abdomen with well-defined dorso-lateral corrugations (LC) and striations (9.1)</td><td rowspan="1" colspan="1">
                      <bold>10</bold>
                    </td></tr><tr><td rowspan="1" colspan="1">–</td><td rowspan="1" colspan="1">Abdomen without such well-defined dorso-lateral corrugations or striations (9.2)</td><td rowspan="1" colspan="1">
                      <bold>11</bold>
                    </td></tr><tr><td rowspan="1" colspan="1"/><td rowspan="1" colspan="2">
                      <graphic xmlns:xlink="http://www.w3.org/1999/xlink" xlink:href="zookeys-756-001-g008.jpg" position="float" orientation="portrait" xlink:type="simple" id="oo_201382.jpg"/>
                    </td></tr><!--PageBreak--><tr><td rowspan="1" colspan="1">10</td><td rowspan="1" colspan="1">SP3 sclerites relatively small, usually separated by approximately equal to, or more than, their own diameter (10.1); SP4 sclerites relatively small (10.1)</td><td rowspan="1" colspan="1">
                      <bold><italic><tp:taxon-name><tp:taxon-name-part taxon-name-part-type="genus" reg="Idiosoma">I.</tp:taxon-name-part> <tp:taxon-name-part taxon-name-part-type="species" reg="sigillatum">sigillatum</tp:taxon-name-part></tp:taxon-name></italic> (O. P.-Cambridge, 1870)</bold>
                    </td></tr><tr><td rowspan="1" colspan="1">–</td><td rowspan="1" colspan="1">SP3 sclerites larger, separated by less than their own diameter (10.2); SP4 sclerites larger (10.2)</td><td rowspan="1" colspan="1">
                      <bold><italic><tp:taxon-name><tp:taxon-name-part taxon-name-part-type="genus" reg="Idiosoma">I.</tp:taxon-name-part> <tp:taxon-name-part taxon-name-part-type="species" reg="gardneri">gardneri</tp:taxon-name-part></tp:taxon-name></italic> sp. n.</bold>
                    </td></tr><tr><td rowspan="1" colspan="1"/><td rowspan="1" colspan="2">
                      <graphic xmlns:xlink="http://www.w3.org/1999/xlink" xlink:href="zookeys-756-001-g009.jpg" position="float" orientation="portrait" xlink:type="simple" id="oo_201383.jpg"/>
                    </td></tr><tr><td rowspan="1" colspan="1">11</td><td rowspan="1" colspan="1">Leg I tibia (Ti1) short and stout, with prolateral clasping spurs (CS) occupying most of distal half of segment (11.1); abdomen with ornate, bi-coloured pattern dorsally and postero-dorsally [NB. depending upon state of preservation] (11.2)</td><td rowspan="1" colspan="1">
                      <bold><italic><tp:taxon-name><tp:taxon-name-part taxon-name-part-type="genus" reg="Idiosoma">I.</tp:taxon-name-part> <tp:taxon-name-part taxon-name-part-type="species" reg="formosum">formosum</tp:taxon-name-part></tp:taxon-name></italic> sp. n.</bold>
                    </td></tr><tr><td rowspan="1" colspan="1">–</td><td rowspan="1" colspan="1">Leg I tibia longer, with prolateral clasping spurs occupying distal third of segment (11.3); abdomen more uniformly coloured dorsally (11.4)</td><td rowspan="1" colspan="1">
                      <bold>12</bold>
                    </td></tr><tr><td rowspan="1" colspan="1"/><td rowspan="1" colspan="2">
                      <graphic xmlns:xlink="http://www.w3.org/1999/xlink" xlink:href="zookeys-756-001-g010.jpg" position="float" orientation="portrait" xlink:type="simple" id="oo_201384.jpg"/>
                    </td></tr><tr><td rowspan="1" colspan="1">12</td><td rowspan="1" colspan="1">SP3 each with unsclerotised, antero-laterally directed triangular ‘corner’ (TC) laterally (12.1, 12.2); SP4 sclerites relatively large (12.1, 12.2)</td><td rowspan="1" colspan="1">
                      <bold><italic><tp:taxon-name><tp:taxon-name-part taxon-name-part-type="genus" reg="Idiosoma">I.</tp:taxon-name-part> <tp:taxon-name-part taxon-name-part-type="species" reg="mcnamarai">mcnamarai</tp:taxon-name-part></tp:taxon-name></italic> sp. n.</bold>
                    </td></tr><tr><td rowspan="1" colspan="1">–</td><td rowspan="1" colspan="1">Triangular ‘corners’ of SP3, if present, laterally or postero-laterally directed (12.3); SP4 sclerites relatively small (12.3)</td><td rowspan="1" colspan="1">
                      <bold><italic><tp:taxon-name><tp:taxon-name-part taxon-name-part-type="genus" reg="Idiosoma">I.</tp:taxon-name-part> <tp:taxon-name-part taxon-name-part-type="species" reg="intermedium">intermedium</tp:taxon-name-part></tp:taxon-name></italic> sp. n.</bold>
                    </td></tr><tr><td rowspan="1" colspan="1"/><td rowspan="1" colspan="2">
                      <graphic xmlns:xlink="http://www.w3.org/1999/xlink" xlink:href="zookeys-756-001-g011.jpg" position="float" orientation="portrait" xlink:type="simple" id="oo_201385.jpg"/>
                    </td></tr><!--PageBreak--><tr><td rowspan="1" colspan="1">13</td><td rowspan="1" colspan="1">SP4 each with distinctive, semi-circular lateral indentation (LI) adjacent to sclerite (13.1)</td><td rowspan="1" colspan="1">
                      <bold><italic><tp:taxon-name><tp:taxon-name-part taxon-name-part-type="genus" reg="Idiosoma">I.</tp:taxon-name-part> <tp:taxon-name-part taxon-name-part-type="species" reg="kwongan">kwongan</tp:taxon-name-part></tp:taxon-name></italic> sp. n.</bold>
                    </td></tr><tr><td rowspan="1" colspan="1">–</td><td rowspan="1" colspan="1">SP4 without semi-circular lateral indentations (13.2, 13.3)</td><td rowspan="1" colspan="1">
                      <bold>14</bold>
                    </td></tr><tr><td rowspan="1" colspan="1"/><td rowspan="1" colspan="2">
                      <graphic xmlns:xlink="http://www.w3.org/1999/xlink" xlink:href="zookeys-756-001-g012.jpg" position="float" orientation="portrait" xlink:type="simple" id="oo_201386.jpg"/>
                    </td></tr><tr><td rowspan="1" colspan="1">14</td><td rowspan="1" colspan="1">Embolus (E) with prominent sub-distal embolic apophysis (EA) (14.1)</td><td rowspan="1" colspan="1">
                      <bold>15</bold>
                    </td></tr><tr><td rowspan="1" colspan="1">–</td><td rowspan="1" colspan="1">Embolic apophysis absent or nearly so (14.2, 14.3)</td><td rowspan="1" colspan="1">
                      <bold>16</bold>
                    </td></tr><tr><td rowspan="1" colspan="1"/><td rowspan="1" colspan="2">
                      <graphic xmlns:xlink="http://www.w3.org/1999/xlink" xlink:href="zookeys-756-001-g013.jpg" position="float" orientation="portrait" xlink:type="simple" id="oo_201387.jpg"/>
                    </td></tr><tr><td rowspan="1" colspan="1">15</td><td rowspan="1" colspan="1">Dorsal abdomen largely asetose (15.1); SP4 with two large subquadrate sclerites (15.2)</td><td rowspan="1" colspan="1">
                      <bold><italic><tp:taxon-name><tp:taxon-name-part taxon-name-part-type="genus" reg="Idiosoma">I.</tp:taxon-name-part> <tp:taxon-name-part taxon-name-part-type="species" reg="nigrum">nigrum</tp:taxon-name-part></tp:taxon-name></italic> Main, 1952</bold>
                    </td></tr><tr><td rowspan="1" colspan="1">–</td><td rowspan="1" colspan="1">Dorsal abdomen with longitudinal rows of stiff, porrect black setae (15.3); SP4 with two circular or oval sclerites (15.4)</td><td rowspan="1" colspan="1">
                      <bold><italic><tp:taxon-name><tp:taxon-name-part taxon-name-part-type="genus" reg="Idiosoma">I.</tp:taxon-name-part> <tp:taxon-name-part taxon-name-part-type="species" reg="dandaragan">dandaragan</tp:taxon-name-part></tp:taxon-name></italic> sp. n.</bold> and <bold><italic><tp:taxon-name><tp:taxon-name-part taxon-name-part-type="genus" reg="Idiosoma">I.</tp:taxon-name-part> <tp:taxon-name-part taxon-name-part-type="species" reg="schoknechtorum">schoknechtorum</tp:taxon-name-part></tp:taxon-name></italic> sp. n.<italic><sup>A</sup></italic></bold></td></tr><tr><td rowspan="1" colspan="1"/><td rowspan="1" colspan="2">
                      <graphic xmlns:xlink="http://www.w3.org/1999/xlink" xlink:href="zookeys-756-001-g014.jpg" position="float" orientation="portrait" xlink:type="simple" id="oo_201388.jpg"/>
                    </td></tr><!--PageBreak--><tr><td rowspan="1" colspan="1">16</td><td rowspan="1" colspan="1">Metatarsus I (Me1) heavily setose (16.1)</td><td rowspan="1" colspan="1">
                      <bold><italic><tp:taxon-name><tp:taxon-name-part taxon-name-part-type="genus" reg="Idiosoma">I.</tp:taxon-name-part> <tp:taxon-name-part taxon-name-part-type="species" reg="clypeatum">clypeatum</tp:taxon-name-part></tp:taxon-name></italic> sp. n.</bold>
                    </td></tr><tr><td rowspan="1" colspan="1">–</td><td rowspan="1" colspan="1">Metatarsus I setose, but not as heavily so (16.2)</td><td rowspan="1" colspan="1">
                      <bold><italic><tp:taxon-name><tp:taxon-name-part taxon-name-part-type="genus" reg="Idiosoma">I.</tp:taxon-name-part> <tp:taxon-name-part taxon-name-part-type="species" reg="kopejtkaorum">kopejtkaorum</tp:taxon-name-part></tp:taxon-name></italic> sp. n.</bold>
                    </td></tr><tr><td rowspan="1" colspan="1"/><td rowspan="1" colspan="2">
                      <graphic xmlns:xlink="http://www.w3.org/1999/xlink" xlink:href="zookeys-756-001-g015.jpg" position="float" orientation="portrait" xlink:type="simple" id="oo_201389.jpg"/>
                    </td></tr><tr><td rowspan="1" colspan="3">
                      <bold>FEMALES</bold>
                    </td></tr><tr><td rowspan="1" colspan="1">17</td><td rowspan="1" colspan="1">Abdomen with strongly corrugate morphology, bearing reinforced, sclerotised ridges dorsally and laterally (17.1, 17.2)</td><td rowspan="1" colspan="1">
                      <bold>18</bold>
                    </td></tr><tr><td rowspan="1" colspan="1">–</td><td rowspan="1" colspan="1">Abdominal cuticle largely unmodified, without reinforced, sclerotised ridges (but with minor corrugations normally still present) (17.3)</td><td rowspan="1" colspan="1">
                      <bold>24</bold>
                    </td></tr><tr><td rowspan="1" colspan="1"/><td rowspan="1" colspan="2">
                      <graphic xmlns:xlink="http://www.w3.org/1999/xlink" xlink:href="zookeys-756-001-g016.jpg" position="float" orientation="portrait" xlink:type="simple" id="oo_201390.jpg"/>
                    </td></tr><tr><td rowspan="1" colspan="1">18</td><td rowspan="1" colspan="1">Eye group compact, <abbrev xmlns:xlink="http://www.w3.org/1999/xlink" xlink:title="posterior lateral eye/s" id="ABBRID0EBNBG" xlink:type="simple">PLE</abbrev>–<abbrev xmlns:xlink="http://www.w3.org/1999/xlink" xlink:title="posterior lateral eye/s" id="ABBRID0EFNBG" xlink:type="simple">PLE</abbrev>/<abbrev xmlns:xlink="http://www.w3.org/1999/xlink" xlink:title="anterior lateral eye/s" id="ABBRID0EJNBG" xlink:type="simple">ALE</abbrev>–<abbrev xmlns:xlink="http://www.w3.org/1999/xlink" xlink:title="anterior lateral eye/s" id="ABBRID0ENNBG" xlink:type="simple">ALE</abbrev> ratio ~1.5 (18.1)</td><td rowspan="1" colspan="1">
                      <bold><italic><tp:taxon-name><tp:taxon-name-part taxon-name-part-type="genus" reg="Idiosoma">I.</tp:taxon-name-part> <tp:taxon-name-part taxon-name-part-type="species" reg="corrugatum">corrugatum</tp:taxon-name-part></tp:taxon-name></italic> sp. n.</bold>
                    </td></tr><tr><td rowspan="1" colspan="1">–</td><td rowspan="1" colspan="1">Eye group broadly trapezoidal, <abbrev xmlns:xlink="http://www.w3.org/1999/xlink" xlink:title="posterior lateral eye/s" id="ABBRID0ELOBG" xlink:type="simple">PLE</abbrev>–<abbrev xmlns:xlink="http://www.w3.org/1999/xlink" xlink:title="posterior lateral eye/s" id="ABBRID0EPOBG" xlink:type="simple">PLE</abbrev>/<abbrev xmlns:xlink="http://www.w3.org/1999/xlink" xlink:title="anterior lateral eye/s" id="ABBRID0ETOBG" xlink:type="simple">ALE</abbrev>–<abbrev xmlns:xlink="http://www.w3.org/1999/xlink" xlink:title="anterior lateral eye/s" id="ABBRID0EXOBG" xlink:type="simple">ALE</abbrev> ratio ≥ 2.0 (18.2, 18.3)</td><td rowspan="1" colspan="1">
                      <bold>19</bold>
                    </td></tr><tr><td rowspan="1" colspan="1"/><td rowspan="1" colspan="2">
                      <graphic xmlns:xlink="http://www.w3.org/1999/xlink" xlink:href="zookeys-756-001-g017.jpg" position="float" orientation="portrait" xlink:type="simple" id="oo_201391.jpg"/>
                    </td></tr><tr><td rowspan="1" colspan="1">19</td><td rowspan="1" colspan="1">Reinforced, sclerotised ridges on abdomen separated by longitudinal rows of less sclerotised cuticle (19.1, 19.2); SP2 sclerites defined and visible (19.1, 19.2)</td><td rowspan="1" colspan="1">
                      <bold>20 <italic><sup>B</sup></italic></bold>
                    </td></tr><tr><td rowspan="1" colspan="1">–</td><td rowspan="1" colspan="1">Entire posterior abdomen heavily sclerotised and strongly sigillate, with thickened, leathery (and usually moderately truncate) ‘shield-like’ morphology (19.3); SP2 sclerites obscured (19.3)</td><td rowspan="1" colspan="1">
                      <bold>21</bold>
                    </td></tr><tr><td rowspan="1" colspan="1"/><td rowspan="1" colspan="2">
                      <graphic xmlns:xlink="http://www.w3.org/1999/xlink" xlink:href="zookeys-756-001-g018.jpg" position="float" orientation="portrait" xlink:type="simple" id="oo_201392.jpg"/>
                    </td></tr><!--PageBreak--><tr><td rowspan="1" colspan="1">20</td><td rowspan="1" colspan="1">SP3 sclerites relatively large (20.1); sclerotised ridges on abdomen well developed (20.1)</td><td rowspan="1" colspan="1">
                      <bold><italic><tp:taxon-name><tp:taxon-name-part taxon-name-part-type="genus" reg="Idiosoma">I.</tp:taxon-name-part> <tp:taxon-name-part taxon-name-part-type="species" reg="mcclementsorum">mcclementsorum</tp:taxon-name-part></tp:taxon-name></italic> sp. n.</bold>
                    </td></tr><tr><td rowspan="1" colspan="1">–</td><td rowspan="1" colspan="1">SP3 sclerites smaller (20.2); sclerotised ridges on abdomen less well developed, but only marginally so (20.2)</td><td rowspan="1" colspan="1">
                      <bold><italic><tp:taxon-name><tp:taxon-name-part taxon-name-part-type="genus" reg="Idiosoma">I.</tp:taxon-name-part> <tp:taxon-name-part taxon-name-part-type="species" reg="sigillatum">sigillatum</tp:taxon-name-part></tp:taxon-name></italic> (O. P.-Cambridge, 1870)</bold>
                    </td></tr><tr><td rowspan="1" colspan="1"/><td rowspan="1" colspan="2">
                      <graphic xmlns:xlink="http://www.w3.org/1999/xlink" xlink:href="zookeys-756-001-g019.jpg" position="float" orientation="portrait" xlink:type="simple" id="oo_201393.jpg"/>
                    </td></tr><tr><td rowspan="1" colspan="1">21</td><td rowspan="1" colspan="1">SP4 with two long, elongate-oval (longitudinal) sclerites (21.1) [NB. sigilla sclerites artificially highlighted]</td><td rowspan="1" colspan="1">
                      <bold><italic><tp:taxon-name><tp:taxon-name-part taxon-name-part-type="genus" reg="Idiosoma">I.</tp:taxon-name-part> <tp:taxon-name-part taxon-name-part-type="species" reg="arenaceum">arenaceum</tp:taxon-name-part></tp:taxon-name></italic> sp. n.</bold>
                    </td></tr><tr><td rowspan="1" colspan="1">–</td><td rowspan="1" colspan="1">SP4 shorter, with two circular, oval or subquadrate sclerites (21.2, 21.3)</td><td rowspan="1" colspan="1">
                      <bold>22</bold>
                    </td></tr><tr><td rowspan="1" colspan="1"/><td rowspan="1" colspan="2">
                      <graphic xmlns:xlink="http://www.w3.org/1999/xlink" xlink:href="zookeys-756-001-g020.jpg" position="float" orientation="portrait" xlink:type="simple" id="oo_201394.jpg"/>
                    </td></tr><tr><td rowspan="1" colspan="1">22</td><td rowspan="1" colspan="1">SP4 sclerites approximately half the size of SP3 sclerites<bold><italic><sup>C</sup></italic></bold> (22.1, 22.2) [NB. sigilla sclerites artificially highlighted]</td><td rowspan="1" colspan="1">
                      <bold><italic><tp:taxon-name><tp:taxon-name-part taxon-name-part-type="genus" reg="Idiosoma">I.</tp:taxon-name-part> <tp:taxon-name-part taxon-name-part-type="species" reg="clypeatum">clypeatum</tp:taxon-name-part></tp:taxon-name></italic> sp. n.</bold> and <bold><italic><tp:taxon-name><tp:taxon-name-part taxon-name-part-type="genus" reg="Idiosoma">I.</tp:taxon-name-part> <tp:taxon-name-part taxon-name-part-type="species" reg="kopejtkaorum">kopejtkaorum</tp:taxon-name-part></tp:taxon-name></italic> sp. n.<italic><sup>D</sup></italic></bold></td></tr><tr><td rowspan="1" colspan="1">–</td><td rowspan="1" colspan="1">SP4 sclerites larger, &gt; 0.5 × the size of SP3 sclerites (22.3)</td><td rowspan="1" colspan="1">
                      <bold>23</bold>
                    </td></tr><tr><td rowspan="1" colspan="1"/><td rowspan="1" colspan="2">
                      <graphic xmlns:xlink="http://www.w3.org/1999/xlink" xlink:href="zookeys-756-001-g021.jpg" position="float" orientation="portrait" xlink:type="simple" id="oo_201395.jpg"/>
                    </td></tr><!--PageBreak--><tr><td rowspan="1" colspan="1">23</td><td rowspan="1" colspan="1">SP4 with two large subquadrate sclerites (23.1) [NB. sigilla sclerites artificially highlighted]; posterior abdomen (anterior to spinnerets) heavily sclerotised, obscuring SP5 (23.1)</td><td rowspan="1" colspan="1">
                      <bold><italic><tp:taxon-name><tp:taxon-name-part taxon-name-part-type="genus" reg="Idiosoma">I.</tp:taxon-name-part> <tp:taxon-name-part taxon-name-part-type="species" reg="nigrum">nigrum</tp:taxon-name-part></tp:taxon-name></italic> Main, 1952</bold>
                    </td></tr><tr><td rowspan="1" colspan="1">–</td><td rowspan="1" colspan="1">SP4 with two circular or broadly oval sclerites (23.2, 23.3); posterior abdomen (anterior to spinnerets) less sclerotised, with defined SP5 sclerites visible (23.2, 23.3)</td><td rowspan="1" colspan="1">
                      <bold><italic><tp:taxon-name><tp:taxon-name-part taxon-name-part-type="genus" reg="Idiosoma">I.</tp:taxon-name-part> <tp:taxon-name-part taxon-name-part-type="species" reg="dandaragan">dandaragan</tp:taxon-name-part></tp:taxon-name></italic> sp. n.</bold> and <bold><italic><tp:taxon-name><tp:taxon-name-part taxon-name-part-type="genus" reg="Idiosoma">I.</tp:taxon-name-part> <tp:taxon-name-part taxon-name-part-type="species" reg="schoknechtorum">schoknechtorum</tp:taxon-name-part></tp:taxon-name></italic> sp. n.<italic><sup>A</sup></italic></bold></td></tr><tr><td rowspan="1" colspan="1"/><td rowspan="1" colspan="2">
                      <graphic xmlns:xlink="http://www.w3.org/1999/xlink" xlink:href="zookeys-756-001-g022.jpg" position="float" orientation="portrait" xlink:type="simple" id="oo_201396.jpg"/>
                    </td></tr><tr><td rowspan="1" colspan="1">24</td><td rowspan="1" colspan="1">Abdominal sigilla relatively small, SP4 sclerites not significantly larger than SP2 sclerites (24.1, 24.2)</td><td rowspan="1" colspan="1">
                      <bold>25 <italic><sup>E</sup></italic></bold>
                    </td></tr><tr><td rowspan="1" colspan="1">–</td><td rowspan="1" colspan="1">Abdominal sigilla larger, SP4 sclerites significantly larger than SP2 sclerites (24.3)</td><td rowspan="1" colspan="1">
                      <bold>26</bold>
                    </td></tr><tr><td rowspan="1" colspan="1"/><td rowspan="1" colspan="2">
                      <graphic xmlns:xlink="http://www.w3.org/1999/xlink" xlink:href="zookeys-756-001-g023.jpg" position="float" orientation="portrait" xlink:type="simple" id="oo_201397.jpg"/>
                    </td></tr><tr><td rowspan="1" colspan="1">25</td><td rowspan="1" colspan="1">SP3 and SP4 sclerites relatively small (25.1)</td><td rowspan="1" colspan="1">
                      <bold><italic><tp:taxon-name><tp:taxon-name-part taxon-name-part-type="genus" reg="Idiosoma">I.</tp:taxon-name-part> <tp:taxon-name-part taxon-name-part-type="species" reg="jarrah">jarrah</tp:taxon-name-part></tp:taxon-name></italic> sp. n.</bold>
                    </td></tr><tr><td rowspan="1" colspan="1">–</td><td rowspan="1" colspan="1">SP3 and SP4 sclerites larger, but only marginally so (25.2)</td><td rowspan="1" colspan="1">
                      <bold><italic><tp:taxon-name><tp:taxon-name-part taxon-name-part-type="genus" reg="Idiosoma">I.</tp:taxon-name-part> <tp:taxon-name-part taxon-name-part-type="species" reg="intermedium">intermedium</tp:taxon-name-part></tp:taxon-name></italic> sp. n.</bold>
                    </td></tr><tr><td rowspan="1" colspan="1"/><td rowspan="1" colspan="2">
                      <graphic xmlns:xlink="http://www.w3.org/1999/xlink" xlink:href="zookeys-756-001-g024.jpg" position="float" orientation="portrait" xlink:type="simple" id="oo_201398.jpg"/>
                    </td></tr><tr><td rowspan="1" colspan="1">26</td><td rowspan="1" colspan="1">Abdomen with ornate, bi-coloured pattern dorsally and postero-dorsally [NB. depending upon state of preservation] (26.1)</td><td rowspan="1" colspan="1">
                      <bold><italic><tp:taxon-name><tp:taxon-name-part taxon-name-part-type="genus" reg="Idiosoma">I.</tp:taxon-name-part> <tp:taxon-name-part taxon-name-part-type="species" reg="formosum">formosum</tp:taxon-name-part></tp:taxon-name></italic> sp. n.</bold>
                    </td></tr><tr><td rowspan="1" colspan="1">–</td><td rowspan="1" colspan="1">Abdomen more uniformly coloured dorsally (26.2); SP4 sclerites larger, but only marginally so</td><td rowspan="1" colspan="1">
                      <bold><italic><tp:taxon-name><tp:taxon-name-part taxon-name-part-type="genus" reg="Idiosoma">I.</tp:taxon-name-part> <tp:taxon-name-part taxon-name-part-type="species" reg="mcnamarai">mcnamarai</tp:taxon-name-part></tp:taxon-name></italic> sp. n.</bold>
                    </td></tr><tr><td rowspan="1" colspan="1"/><td rowspan="1" colspan="2">
                      <graphic xmlns:xlink="http://www.w3.org/1999/xlink" xlink:href="zookeys-756-001-g025.jpg" position="float" orientation="portrait" xlink:type="simple" id="oo_201399.jpg"/>
                    </td></tr></tbody></table></table-wrap><p>
              <bold><italic><sup>A</sup></italic></bold> By our assessment, males and females <italic><tp:taxon-name><tp:taxon-name-part taxon-name-part-type="genus" reg="Idiosoma">I.</tp:taxon-name-part> <tp:taxon-name-part taxon-name-part-type="species" reg="dandaragan">dandaragan</tp:taxon-name-part></tp:taxon-name></italic> sp. n. and <italic><tp:taxon-name><tp:taxon-name-part taxon-name-part-type="genus" reg="Idiosoma">I.</tp:taxon-name-part> <tp:taxon-name-part taxon-name-part-type="species" reg="schoknechtorum">schoknechtorum</tp:taxon-name-part></tp:taxon-name></italic> sp. n. appear to be indistinguishable morphologically; molecular data (Fig. <xref ref-type="fig" rid="F3">25</xref>) or geographic distribution (Fig. <xref ref-type="fig" rid="F53">374</xref>) are required for accurate identification.</p><p>
              <bold><italic><sup>B</sup></italic></bold> The unknown female of <italic><tp:taxon-name><tp:taxon-name-part taxon-name-part-type="genus" reg="Idiosoma">I.</tp:taxon-name-part> <tp:taxon-name-part taxon-name-part-type="species" reg="gardneri">gardneri</tp:taxon-name-part></tp:taxon-name></italic> sp. n. would likely key out to this couplet.</p><p>
              <bold><italic><sup>C</sup></italic></bold> The unknown female of <italic><tp:taxon-name><tp:taxon-name-part taxon-name-part-type="genus" reg="Idiosoma">I.</tp:taxon-name-part> <tp:taxon-name-part taxon-name-part-type="species" reg="kwongan">kwongan</tp:taxon-name-part></tp:taxon-name></italic> sp. n. would likely key out to this position.</p><p>
              <bold><italic><sup>D</sup></italic></bold> By our assessment, females of <italic><tp:taxon-name><tp:taxon-name-part taxon-name-part-type="genus" reg="Idiosoma">I.</tp:taxon-name-part> <tp:taxon-name-part taxon-name-part-type="species" reg="clypeatum">clypeatum</tp:taxon-name-part></tp:taxon-name></italic> sp. n. and <italic><tp:taxon-name><tp:taxon-name-part taxon-name-part-type="genus" reg="Idiosoma">I.</tp:taxon-name-part> <tp:taxon-name-part taxon-name-part-type="species" reg="kopejtkaorum">kopejtkaorum</tp:taxon-name-part></tp:taxon-name></italic> sp. n. appear to be indistinguishable morphologically; males, molecular data (Fig. <xref ref-type="fig" rid="F3">25</xref>) or geographic distribution (Fig. <xref ref-type="fig" rid="F53">374</xref>) are required for accurate identification.</p><p>
              <bold><italic><sup>E</sup></italic></bold> The unknown females of <italic><tp:taxon-name><tp:taxon-name-part taxon-name-part-type="genus" reg="Idiosoma">I.</tp:taxon-name-part> <tp:taxon-name-part taxon-name-part-type="species" reg="gutharuka">gutharuka</tp:taxon-name-part></tp:taxon-name></italic> sp. n. and <italic><tp:taxon-name><tp:taxon-name-part taxon-name-part-type="genus" reg="Idiosoma">I.</tp:taxon-name-part> <tp:taxon-name-part taxon-name-part-type="species" reg="incomptum">incomptum</tp:taxon-name-part></tp:taxon-name></italic> sp. n. would likely key out to this couplet.</p></sec></tp:treatment-sec><tp:treatment-sec><!--Section generated to contain objects referenced in tp:taxon-treatment.--><fig id="F20" position="float" orientation="portrait"><label>Figures 145–154.</label><caption><p>
              <italic><tp:taxon-name><tp:taxon-name-part taxon-name-part-type="genus" reg="Idiosoma">Idiosoma</tp:taxon-name-part> <tp:taxon-name-part taxon-name-part-type="species" reg="formosum">formosum</tp:taxon-name-part></tp:taxon-name></italic> sp. n., male holotype (<abbrev xmlns:xlink="http://www.w3.org/1999/xlink" content-type="institution" xlink:title="Western Australian Museum, Perth" id="ABBRID0EKMKM" xlink:type="simple">WAM</abbrev> T139470) from Mount Gibson Station (Western Australia; AVW), somatic morphology. <bold>145–146</bold> Carapace and abdomen, dorsal view <bold>147</bold> Carapace, lateral view <bold>148</bold> Eyes, dorsal view <bold>149</bold> Mouthparts, ventral view <bold>150</bold> Sternum, ventral view <bold>151</bold> Abdomen, posterior view <bold>152</bold> Leg I, prolateral view <bold>153</bold> Leg I tibia, clasping spurs, prolateral view <bold>154</bold> Leg I tibia, proventral view. Scale bars 2.0. SP1–4 = sigilla pairs 1–4.</p></caption><graphic xmlns:xlink="http://www.w3.org/1999/xlink" xlink:href="zookeys-756-001-g045.jpg" position="float" orientation="portrait" xlink:type="simple" id="oo_201335.jpg"/></fig><fig id="F1" position="float" orientation="portrait"><label>Figures 1–12.</label><caption><p>Live habitus images of shield-backed trapdoor spiders of the <italic><tp:taxon-name><tp:taxon-name-part taxon-name-part-type="genus" reg="Idiosoma">Idiosoma</tp:taxon-name-part> <tp:taxon-name-part taxon-name-part-type="species" reg="nigrum">nigrum</tp:taxon-name-part></tp:taxon-name></italic>-group. <bold>1–3</bold> Female <italic><tp:taxon-name><tp:taxon-name-part taxon-name-part-type="genus" reg="Idiosoma">I.</tp:taxon-name-part> <tp:taxon-name-part taxon-name-part-type="species" reg="nigrum">nigrum</tp:taxon-name-part></tp:taxon-name></italic> Main, 1952 (<abbrev xmlns:xlink="http://www.w3.org/1999/xlink" content-type="institution" xlink:title="Western Australian Museum, Perth" id="ABBRID0E6JJM" xlink:type="simple">WAM</abbrev> T132737) from Minnivale Nature Reserve (Western Australia) <bold>4</bold> Female <italic><tp:taxon-name><tp:taxon-name-part taxon-name-part-type="genus" reg="Idiosoma">I.</tp:taxon-name-part> <tp:taxon-name-part taxon-name-part-type="species" reg="sigillatum">sigillatum</tp:taxon-name-part></tp:taxon-name></italic> (O. P.-Cambridge, 1870) (<abbrev xmlns:xlink="http://www.w3.org/1999/xlink" content-type="institution" xlink:title="Western Australian Museum, Perth" id="ABBRID0ERKJM" xlink:type="simple">WAM</abbrev> T129191) from Karnup, Perth (Western Australia) <bold>5</bold> Male <italic><tp:taxon-name><tp:taxon-name-part taxon-name-part-type="genus" reg="Idiosoma">I.</tp:taxon-name-part> <tp:taxon-name-part taxon-name-part-type="species" reg="sigillatum">sigillatum</tp:taxon-name-part></tp:taxon-name></italic> (<abbrev xmlns:xlink="http://www.w3.org/1999/xlink" content-type="institution" xlink:title="Western Australian Museum, Perth" id="ABBRID0EDLJM" xlink:type="simple">WAM</abbrev> T132564) from Crawley, Perth (Western Australia) <bold>6</bold> Male <italic><tp:taxon-name><tp:taxon-name-part taxon-name-part-type="genus" reg="Idiosoma">I.</tp:taxon-name-part> <tp:taxon-name-part taxon-name-part-type="species" reg="sigillatum">sigillatum</tp:taxon-name-part></tp:taxon-name></italic> (<abbrev xmlns:xlink="http://www.w3.org/1999/xlink" content-type="institution" xlink:title="Western Australian Museum, Perth" id="ABBRID0EVLJM" xlink:type="simple">WAM</abbrev> T136936) from Wangara (Western Australia) <bold>7</bold> Female <italic><tp:taxon-name><tp:taxon-name-part taxon-name-part-type="genus" reg="Idiosoma">I.</tp:taxon-name-part> <tp:taxon-name-part taxon-name-part-type="species" reg="jarrah">jarrah</tp:taxon-name-part></tp:taxon-name></italic> (<abbrev xmlns:xlink="http://www.w3.org/1999/xlink" content-type="institution" xlink:title="Western Australian Museum, Perth" id="ABBRID0EHMJM" xlink:type="simple">WAM</abbrev> T136937) from Darlington (Western Australia) <bold>8</bold> Female <italic><tp:taxon-name><tp:taxon-name-part taxon-name-part-type="genus" reg="Idiosoma">I.</tp:taxon-name-part> <tp:taxon-name-part taxon-name-part-type="species" reg="mcclementsorum">mcclementsorum</tp:taxon-name-part></tp:taxon-name></italic> sp. n. (<abbrev xmlns:xlink="http://www.w3.org/1999/xlink" content-type="institution" xlink:title="Western Australian Museum, Perth" id="ABBRID0EZMJM" xlink:type="simple">WAM</abbrev> T139469) from Julimar State Forest (Western Australia) <bold>9</bold> Female <italic><tp:taxon-name><tp:taxon-name-part taxon-name-part-type="genus" reg="Idiosoma">I.</tp:taxon-name-part> <tp:taxon-name-part taxon-name-part-type="species" reg="kopejtkaorum">kopejtkaorum</tp:taxon-name-part></tp:taxon-name></italic> sp. n. from Charles Darwin Nature Reserve (Western Australia) <bold>10</bold> Female <italic><tp:taxon-name><tp:taxon-name-part taxon-name-part-type="genus" reg="Idiosoma">I.</tp:taxon-name-part> <tp:taxon-name-part taxon-name-part-type="species" reg="schoknechtorum">schoknechtorum</tp:taxon-name-part></tp:taxon-name></italic> sp. n. (<abbrev xmlns:xlink="http://www.w3.org/1999/xlink" content-type="institution" xlink:title="Western Australian Museum, Perth" id="ABBRID0EYNJM" xlink:type="simple">WAM</abbrev> T140765) from SW. of York (Western Australia) <bold>11–12</bold> Female <italic><tp:taxon-name><tp:taxon-name-part taxon-name-part-type="genus" reg="Idiosoma">I.</tp:taxon-name-part> <tp:taxon-name-part taxon-name-part-type="species" reg="arenaceum">arenaceum</tp:taxon-name-part></tp:taxon-name></italic> sp. n. (<abbrev xmlns:xlink="http://www.w3.org/1999/xlink" content-type="institution" xlink:title="Western Australian Museum, Perth" id="ABBRID0EKOJM" xlink:type="simple">WAM</abbrev> T141118) from Kalbarri National Park (Western Australia). Images 1–3, 6, 7, 9–12 by M. Harvey; 4 by Greg Anderson, used with permission; 5, 8 by M. Rix.</p></caption><graphic xmlns:xlink="http://www.w3.org/1999/xlink" xlink:href="zookeys-756-001-g026.jpg" position="float" orientation="portrait" xlink:type="simple" id="oo_201312.jpg"/></fig><fig id="F3" position="float" orientation="portrait"><label>Figure 25.</label><caption><p>Tamura-Nei neighbour-joining tree of the <abbrev xmlns:xlink="http://www.w3.org/1999/xlink" xlink:title="cytochrome c oxidase subunit I" id="ABBRID0E5SJM" xlink:type="simple">COI</abbrev> dataset (at left) and Bayesian 50% majority-rule consensus tree resulting from a partitioned phylogenetic analysis of the 7 gene FULL dataset (at right) (both datasets with 82 taxa; most outgroups removed for ease of presentation). Shield-backed trapdoor spiders of the <italic><tp:taxon-name><tp:taxon-name-part taxon-name-part-type="genus" reg="Idiosoma">Idiosoma</tp:taxon-name-part> <tp:taxon-name-part taxon-name-part-type="species" reg="nigrum">nigrum</tp:taxon-name-part></tp:taxon-name></italic>-group are coloured according to clade designations (with closely related outgroups in pale grey), and specimens of <italic><tp:taxon-name><tp:taxon-name-part taxon-name-part-type="genus" reg="Idiosoma">I.</tp:taxon-name-part> <tp:taxon-name-part taxon-name-part-type="species" reg="nigrum">nigrum</tp:taxon-name-part></tp:taxon-name></italic> and <italic><tp:taxon-name><tp:taxon-name-part taxon-name-part-type="genus" reg="Idiosoma">I.</tp:taxon-name-part> <tp:taxon-name-part taxon-name-part-type="species" reg="sigillatum">sigillatum</tp:taxon-name-part></tp:taxon-name></italic> from their respective type localities are highlighted (*). Seven species with highly sigillate (sclerotised) abdomens in the polyphyletic ‘sigillate complex’ are denoted by circular ‘SC’ icons on the FULL dataset tree. Congruent species lineages that are concordant with morphological species concepts are collapsed on both trees, and posterior probabilities &lt; 0.99 are shown adjacent to nodes on the FULL dataset tree (all other nodes have a posterior probability of 0.99–1.0). Note the erroneous position of 241_T99623 in the <abbrev xmlns:xlink="http://www.w3.org/1999/xlink" xlink:title="cytochrome c oxidase subunit I" id="ABBRID0EDUJM" xlink:type="simple">COI</abbrev> dataset tree; this species (‘MYG064’) is a close sister-lineage to the <italic>nigrum</italic>-group (as per the FULL dataset tree), and does not possess the morphological synapomorphies characteristic of other <italic>nigrum</italic>-group taxa. Note also that sequences were not available for <italic><tp:taxon-name><tp:taxon-name-part taxon-name-part-type="genus" reg="Idiosoma">I.</tp:taxon-name-part> <tp:taxon-name-part taxon-name-part-type="species" reg="corrugatum">corrugatum</tp:taxon-name-part></tp:taxon-name></italic> sp. n. (<italic>incertae sedis</italic>), <italic><tp:taxon-name><tp:taxon-name-part taxon-name-part-type="genus" reg="Idiosoma">I.</tp:taxon-name-part> <tp:taxon-name-part taxon-name-part-type="species" reg="gardneri">gardneri</tp:taxon-name-part></tp:taxon-name></italic> sp. n. (<italic>sigillatum</italic>-clade) or <italic><tp:taxon-name><tp:taxon-name-part taxon-name-part-type="genus" reg="Idiosoma">I.</tp:taxon-name-part> <tp:taxon-name-part taxon-name-part-type="species" reg="gutharuka">gutharuka</tp:taxon-name-part></tp:taxon-name></italic> sp. n. (<italic>intermedium</italic>-clade).</p></caption><graphic xmlns:xlink="http://www.w3.org/1999/xlink" xlink:href="zookeys-756-001-g028.jpg" position="float" orientation="portrait" xlink:type="simple" id="oo_201314.jpg"/></fig><fig id="F2" position="float" orientation="portrait"><label>Figures 13–24.</label><caption><p>Burrows of shield-backed trapdoor spiders of the <italic><tp:taxon-name><tp:taxon-name-part taxon-name-part-type="genus" reg="Idiosoma">Idiosoma</tp:taxon-name-part> <tp:taxon-name-part taxon-name-part-type="species" reg="nigrum">nigrum</tp:taxon-name-part></tp:taxon-name></italic>-group. <bold>13</bold> <italic><tp:taxon-name><tp:taxon-name-part taxon-name-part-type="genus" reg="Idiosoma">I.</tp:taxon-name-part> <tp:taxon-name-part taxon-name-part-type="species" reg="nigrum">nigrum</tp:taxon-name-part></tp:taxon-name></italic> from Minnivale Nature Reserve (Western Australia) <bold>14–15</bold> <italic><tp:taxon-name><tp:taxon-name-part taxon-name-part-type="genus" reg="Idiosoma">I.</tp:taxon-name-part> <tp:taxon-name-part taxon-name-part-type="species" reg="clypeatum">clypeatum</tp:taxon-name-part></tp:taxon-name></italic> sp. n. from Weld Range (Western Australia) <bold>16–17</bold> <italic><tp:taxon-name><tp:taxon-name-part taxon-name-part-type="genus" reg="Idiosoma">I.</tp:taxon-name-part> <tp:taxon-name-part taxon-name-part-type="species" reg="sigillatum">sigillatum</tp:taxon-name-part></tp:taxon-name></italic> (O. P.-Cambridge, 1870) from Shenton Park, Perth (Western Australia) <bold>18</bold> <italic><tp:taxon-name><tp:taxon-name-part taxon-name-part-type="genus" reg="Idiosoma">I.</tp:taxon-name-part> <tp:taxon-name-part taxon-name-part-type="species" reg="schoknechtorum">schoknechtorum</tp:taxon-name-part></tp:taxon-name></italic> sp. n. from Meenaar Nature Reserve (Western Australia) <bold>19–20</bold> <italic><tp:taxon-name><tp:taxon-name-part taxon-name-part-type="genus" reg="Idiosoma">I.</tp:taxon-name-part> <tp:taxon-name-part taxon-name-part-type="species" reg="arenaceum">arenaceum</tp:taxon-name-part></tp:taxon-name></italic> sp. n. from Kalbarri National Park (Western Australia) <bold>21</bold> <italic><tp:taxon-name><tp:taxon-name-part taxon-name-part-type="genus" reg="Idiosoma">I.</tp:taxon-name-part> <tp:taxon-name-part taxon-name-part-type="species" reg="kopejtkaorum">kopejtkaorum</tp:taxon-name-part></tp:taxon-name></italic> sp. n. from Charles Darwin Nature Reserve (Western Australia) <bold>22–23</bold> <italic><tp:taxon-name><tp:taxon-name-part taxon-name-part-type="genus" reg="Idiosoma">I.</tp:taxon-name-part> <tp:taxon-name-part taxon-name-part-type="species" reg="jarrah">jarrah</tp:taxon-name-part></tp:taxon-name></italic> sp. n. from N. of Arthur River (Western Australia) <bold>24</bold> <italic><tp:taxon-name><tp:taxon-name-part taxon-name-part-type="genus" reg="Idiosoma">I.</tp:taxon-name-part> <tp:taxon-name-part taxon-name-part-type="species" reg="mcclementsorum">mcclementsorum</tp:taxon-name-part></tp:taxon-name></italic> sp. n. from Julimar State Forest (Western Australia). Note the ‘moustache-like’ arrangement of twig-lines characteristic of the <italic>nigrum</italic>-group. Images 13, 19–23, 24 by M. Harvey; 14–15 by Astrid Heidrich, used with permission; 16–18 by M. Rix.</p></caption><graphic xmlns:xlink="http://www.w3.org/1999/xlink" xlink:href="zookeys-756-001-g027.jpg" position="float" orientation="portrait" xlink:type="simple" id="oo_201313.jpg"/></fig><fig id="F53" position="float" orientation="portrait"><label>Figure 374.</label><caption><p>Map showing collection records of <italic><tp:taxon-name><tp:taxon-name-part taxon-name-part-type="genus" reg="Idiosoma">Idiosoma</tp:taxon-name-part></tp:taxon-name></italic> species in the ‘sigillate complex’ from south-western Australia; base map shows collection records for all other species in the <italic>nigrum</italic>-group as smaller grey dots. Lower inset shows detailed collection records for <italic><tp:taxon-name><tp:taxon-name-part taxon-name-part-type="genus" reg="Idiosoma">I.</tp:taxon-name-part> <tp:taxon-name-part taxon-name-part-type="species" reg="nigrum">nigrum</tp:taxon-name-part></tp:taxon-name></italic> and other southern taxa, along with select metropolitan centres. Specimens sequenced for the molecular analyses are denoted by open circles, and relevant <abbrev xmlns:xlink="http://www.w3.org/1999/xlink" xlink:title="Interim Biogeographic Regionalisation of Australia Version 7" id="ABBRID0EHYLM" xlink:type="simple">IBRA</abbrev> 7.0 bioregions are as follows: AVW, Avon Wheatbelt; CAR, Carnarvon; COO, Coolgardie; GES, Geraldton Sandplains; JAF, Jarrah Forest; MUR, Murchison; SWA, Swan Coastal Plain; YAL, Yalgoo.</p></caption><graphic xmlns:xlink="http://www.w3.org/1999/xlink" xlink:href="zookeys-756-001-g078.jpg" position="float" orientation="portrait" xlink:type="simple" id="oo_201371.jpg"/></fig><fig id="F56" position="float" orientation="portrait"><label>Figure 377.</label><caption><p>Map showing collection records of <italic><tp:taxon-name><tp:taxon-name-part taxon-name-part-type="genus" reg="Idiosoma">Idiosoma</tp:taxon-name-part> <tp:taxon-name-part taxon-name-part-type="species" reg="corrugatum">corrugatum</tp:taxon-name-part></tp:taxon-name></italic> from the Eyre Peninsula of South Australia. Relevant <abbrev xmlns:xlink="http://www.w3.org/1999/xlink" xlink:title="Interim Biogeographic Regionalisation of Australia Version 7" id="ABBRID0ER1LM" xlink:type="simple">IBRA</abbrev> 7.0 bioregions are as follows: EYB, Eyre Yorke Block; FLB, Flinders Lofty Block; GAW, Gawler.</p></caption><graphic xmlns:xlink="http://www.w3.org/1999/xlink" xlink:href="zookeys-756-001-g081.jpg" position="float" orientation="portrait" xlink:type="simple" id="oo_201374.jpg"/></fig><supplementary-material xmlns:xlink="http://www.w3.org/1999/xlink" id="S1" position="float" orientation="portrait" xlink:type="simple"><label>Supplementary material 1</label><caption><p>Atlas of morphology</p></caption><!--PageBreak--><p>Data type: Images</p><p>Explanation note: Atlas of morphology for shield-backed trapdoor spiders of the <italic><tp:taxon-name><tp:taxon-name-part taxon-name-part-type="genus" reg="Idiosoma">Idiosoma</tp:taxon-name-part> <tp:taxon-name-part taxon-name-part-type="species" reg="nigrum">nigrum</tp:taxon-name-part></tp:taxon-name></italic>-group, illustrating a representative selection of male specimens for each species, in five standard views.</p><media xlink:href="zookeys-756-001-s001.pdf" mimetype="application" mime-subtype="pdf" position="float" orientation="portrait" xlink:type="simple" id="oo_201400.pdf"/><permissions><license license-type="creative-commons-attribution" xlink:href="http://creativecommons.org/licenses/by/4.0/" xlink:type="simple"><license-p>This is an open access article distributed under the terms of the Creative Commons Attribution License (CC BY 4.0), which permits unrestricted use, distribution, and reproduction in any medium, provided the original author and source are credited.</license-p></license></permissions><attrib specific-use="authors">Michael G. Rix, Joel A. Huey, Steven J.B. Cooper, Andrew D. Austin, Mark S. Harvey</attrib></supplementary-material></tp:treatment-sec><ref-list><ref id="B39"><mixed-citation xmlns:xlink="http://www.w3.org/1999/xlink" xlink:type="simple">
          <person-group><name name-style="western"><surname>Rix</surname><given-names>MG</given-names></name><name name-style="western"><surname>Raven</surname><given-names>RJ</given-names></name><name name-style="western"><surname>Main</surname><given-names>BY</given-names></name><name name-style="western"><surname>Harrison</surname><given-names>SE</given-names></name><name name-style="western"><surname>Austin</surname><given-names>SD</given-names></name><name name-style="western"><surname>Cooper</surname><given-names>SJB</given-names></name><name name-style="western"><surname>Harvey</surname><given-names>MS</given-names></name></person-group> (<year>2017d</year>) <article-title>The Australasian spiny trapdoor spiders of the family <tp:taxon-name><tp:taxon-name-part taxon-name-part-type="family">Idiopidae</tp:taxon-name-part></tp:taxon-name> (<tp:taxon-name><tp:taxon-name-part taxon-name-part-type="suborder">Mygalomorphae</tp:taxon-name-part></tp:taxon-name>: <tp:taxon-name><tp:taxon-name-part taxon-name-part-type="subfamily">Arbanitinae</tp:taxon-name-part></tp:taxon-name>): a relimitation and revision at the generic level.</article-title> <source>Invertebrate Systematics</source> <volume>31</volume>: <fpage>566</fpage>–<lpage>634</lpage>. <ext-link xlink:type="simple" ext-link-type="doi" xlink:href="10.1071/IS16065">https://doi.org/10.1071/IS16065</ext-link></mixed-citation></ref><ref id="B36"><mixed-citation xmlns:xlink="http://www.w3.org/1999/xlink" xlink:type="simple">
          <person-group><name name-style="western"><surname>Rix</surname><given-names>MG</given-names></name><name name-style="western"><surname>Cooper</surname><given-names>SJB</given-names></name><name name-style="western"><surname>Meusemann</surname><given-names>K</given-names></name><name name-style="western"><surname>Klopfstein</surname><given-names>S</given-names></name><name name-style="western"><surname>Harrison</surname><given-names>SE</given-names></name><name name-style="western"><surname>Harvey</surname><given-names>MS</given-names></name><name name-style="western"><surname>Austin</surname><given-names>AD</given-names></name></person-group> (<year>2017b</year>) <article-title>Post-Eocene climate change across continental Australia and the diversification of Australasian spiny trapdoor spiders (<tp:taxon-name><tp:taxon-name-part taxon-name-part-type="family">Idiopidae</tp:taxon-name-part></tp:taxon-name>).</article-title> <source>Molecular Phylogenetics and Evolution</source> <volume>109</volume>: <fpage>302</fpage>–<lpage>320</lpage>. <ext-link xlink:type="simple" ext-link-type="doi" xlink:href="10.1016/j.ympev.2017.01.008">https://doi.org/10.1016/j.ympev.2017.01.008</ext-link></mixed-citation></ref><ref id="B10"><mixed-citation xmlns:xlink="http://www.w3.org/1999/xlink" xlink:type="simple">
          <person-group><name name-style="western"><surname>Harvey</surname><given-names>MS</given-names></name></person-group> (<year>2002</year>) <article-title>Short-range endemism among the Australian fauna: some examples from non-marine environments.</article-title> <source>Invertebrate Systematics</source> <volume>16</volume>: <fpage>555</fpage>–<lpage>570</lpage>. <ext-link xlink:type="simple" ext-link-type="doi" xlink:href="10.1071/IS02009">https://doi.org/10.1071/IS02009</ext-link></mixed-citation></ref></ref-list></tp:taxon-treatment>
