# Supplementary material for: Conservation systematics of the shield-backed trapdoor spiders of the nigrum-group (Mygalomorphae, Idiopidae, Idiosoma): integrative taxonomy reveals a diverse and threatened fauna from south-western Australia
Source: Zookeys. 2018 May 9;(756):1–121. doi: 10.3897/zookeys.756.24397 (PMC5956031; doi:10.3897/zookeys.756.24397)
Supplement: XML Treatment for Idiosoma nigrum [file zookeys.756.24397-treatment2.xml]

<!DOCTYPE tp:taxon-treatment
  PUBLIC "-//TaxonX//DTD Taxonomic Treatment Publishing DTD v0 20100105//EN" "tax-treatment-NSO.dtd">
<tp:taxon-treatment xmlns:tp="http://www.plazi.org/taxpub"><tp:treatment-meta><kwd-group><label>Taxon classification</label><kwd><named-content xmlns:xlink="http://www.w3.org/1999/xlink" content-type="kingdom">Animalia</named-content></kwd><kwd><named-content xmlns:xlink="http://www.w3.org/1999/xlink" content-type="order">Araneae</named-content></kwd><kwd><named-content xmlns:xlink="http://www.w3.org/1999/xlink" content-type="family">Idiopidae</named-content></kwd></kwd-group><mixed-citation publication-type="journal"><person-group><name><surname>Rix</surname><given-names>Michael G.</given-names></name><name><surname>Huey</surname><given-names>Joel A.</given-names></name><name><surname>Cooper</surname><given-names>Steven J.B.</given-names></name><name><surname>Austin</surname><given-names>Andrew D.</given-names></name><name><surname>Harvey</surname><given-names>Mark S.</given-names></name></person-group><article-title>Conservation systematics of the shield-backed trapdoor spiders of the <italic>nigrum</italic>-group (<tp:taxon-name><tp:taxon-name-part taxon-name-part-type="suborder">Mygalomorphae</tp:taxon-name-part></tp:taxon-name>, <tp:taxon-name><tp:taxon-name-part taxon-name-part-type="family">Idiopidae</tp:taxon-name-part></tp:taxon-name>, <italic><tp:taxon-name><tp:taxon-name-part taxon-name-part-type="genus" reg="Idiosoma">Idiosoma</tp:taxon-name-part></tp:taxon-name></italic>): integrative taxonomy reveals a diverse and threatened fauna from south-western Australia</article-title><source>Zookeys</source><day>9</day><month>5</month><year>2018</year><volume>2018</volume><issue>756</issue><fpage>1</fpage><lpage>121</lpage><pub-id pub-id-type="doi">10.3897/zookeys.756.24397</pub-id></mixed-citation></tp:treatment-meta><tp:nomenclature><tp:taxon-name>
            <tp:taxon-name-part taxon-name-part-type="genus" reg="Idiosoma">Idiosoma</tp:taxon-name-part>
            <tp:taxon-name-part taxon-name-part-type="species" reg="nigrum">nigrum</tp:taxon-name-part>
          </tp:taxon-name><tp:taxon-authority>Main, 1952</tp:taxon-authority><xref ref-type="fig" rid="F1">Figs 1–3</xref><xref ref-type="fig" rid="F2">, 13</xref><xref ref-type="fig" rid="F3">, 25</xref><xref ref-type="fig" rid="F4">, 26–35</xref><xref ref-type="fig" rid="F5">, 36–38</xref><xref ref-type="fig" rid="F6">, 39–47</xref><xref ref-type="fig" rid="F7">, 48–56</xref><xref ref-type="fig" rid="F53">, 374</xref><tp:nomenclature-citation-list><tp:nomenclature-citation><tp:taxon-name>
                    <tp:taxon-name-part taxon-name-part-type="genus" reg="Idiosoma">Idiosoma</tp:taxon-name-part> <tp:taxon-name-part taxon-name-part-type="species" reg="nigrum">nigrum</tp:taxon-name-part></tp:taxon-name><comment>
                 Main, 1952: 133, pl. 1, figs 2–5, fig. 2C (in part; cited specimens from Wongan Hills, Bolgart and Goomalling). <xref ref-type="bibr" rid="B19">Main 1957b</xref>: 439, figs 2G–H, 12D, 14B, 24B (in part; cited specimens from Wongan Hills, Bindi Bindi, Bolgart, Botherling, N. of <tp:taxon-name><tp:taxon-name-part taxon-name-part-type="genus" reg="Bungulla">Bungulla</tp:taxon-name-part></tp:taxon-name>, Calcarra, Goomalling, Koorda, Minnivale, W. of Nittymarra Hill, E. of Walebing and S. of Wyalkatchem). <xref ref-type="bibr" rid="B24">Main 1985</xref>: 13, figs 23, 27, 215. <xref ref-type="bibr" rid="B39">Rix et al. 2017d</xref>: 601, fig. 108. </comment></tp:nomenclature-citation></tp:nomenclature-citation-list></tp:nomenclature><tp:treatment-sec sec-type="type material" id="SECID0ETGAI"><title>Type material.</title><p>Holotype female. Wongan Hills (IBRA_AVW), Western Australia, Australia, <named-content xmlns:xlink="http://www.w3.org/1999/xlink" content-type="dwc:verbatimCoordinates" xlink:type="simple"><named-content content-type="geo-json" specific-use="{&#34;type&#34;:&#34;Point&#34;,&#34;coordinates&#34;:[116.716667,-30.900000]}" id="NCID0E3GAI" xlink:type="simple">30°54'S, 116°43'E</named-content></named-content>, 19 June 1952, B.Y. Main (<abbrev xmlns:xlink="http://www.w3.org/1999/xlink" content-type="institution" xlink:title="Western Australian Museum, Perth" id="ABBRID0EBHAI" xlink:type="simple">WAM</abbrev> T3960; examined).</p><p>Paratype. 1 ♀, same data as holotype except 20 June 1952 (<named-content xmlns:xlink="http://www.w3.org/1999/xlink" content-type="dwc:institutional_code" xlink:type="simple">AMS</named-content> KS6392).</p></tp:treatment-sec><tp:treatment-sec sec-type="material" id="SECID0ENHAI"><title>Other material examined.</title><p>
            <bold>AUSTRALIA: <italic>Western Australia</italic></bold>: 1 ♀, Wongan Hills, Mount Matilda (IBRA_AVW), <named-content xmlns:xlink="http://www.w3.org/1999/xlink" content-type="dwc:verbatimCoordinates" xlink:type="simple"><named-content content-type="geo-json" specific-use="{&#34;type&#34;:&#34;Point&#34;,&#34;coordinates&#34;:[116.636944,-30.820556]}" id="NCID0E1HAI" xlink:type="simple">30°49'14"S, 116°38'13"E</named-content></named-content>, 5 November 2011, B.Y. Main (<abbrev xmlns:xlink="http://www.w3.org/1999/xlink" content-type="institution" xlink:title="Western Australian Museum, Perth" id="ABBRID0E6HAI" xlink:type="simple">WAM</abbrev> T122017<sup>DNA_Voucher_149</sup>); 1 ♀, same data except <named-content xmlns:xlink="http://www.w3.org/1999/xlink" content-type="dwc:verbatimCoordinates" xlink:type="simple"><named-content content-type="geo-json" specific-use="{&#34;type&#34;:&#34;Point&#34;,&#34;coordinates&#34;:[116.636667,-30.820833]}" id="NCID0EJIAI" xlink:type="simple">30°49'15"S, 116°38'12"E</named-content></named-content> (<abbrev xmlns:xlink="http://www.w3.org/1999/xlink" content-type="institution" xlink:title="Western Australian Museum, Perth" id="ABBRID0EOIAI" xlink:type="simple">WAM</abbrev> T122018<sup>DNA_Voucher_150</sup>); 1 juvenile, same data except 1 km NW. of Wongan Hills, <named-content xmlns:xlink="http://www.w3.org/1999/xlink" content-type="dwc:verbatimCoordinates" xlink:type="simple"><named-content content-type="geo-json" specific-use="{&#34;type&#34;:&#34;Point&#34;,&#34;coordinates&#34;:[116.712778,-30.876389]}" id="NCID0EYIAI" xlink:type="simple">30°52'35"S, 116°42'46"E</named-content></named-content> (<abbrev xmlns:xlink="http://www.w3.org/1999/xlink" content-type="institution" xlink:title="Western Australian Museum, Perth" id="ABBRID0E4IAI" xlink:type="simple">WAM</abbrev> T122019<sup>DNA_Voucher_151</sup>); 1 ♀, Wongan Hills, water catchment area NW. of the town (IBRA_AVW), <named-content xmlns:xlink="http://www.w3.org/1999/xlink" content-type="dwc:verbatimCoordinates" xlink:type="simple"><named-content content-type="geo-json" specific-use="{&#34;type&#34;:&#34;Point&#34;,&#34;coordinates&#34;:[116.716667,-30.883333]}" id="NCID0EHJAI" xlink:type="simple">30°53'S, 116°43'E</named-content></named-content>, 5 November 2011, B.Y. Main, Ecologia staff (<abbrev xmlns:xlink="http://www.w3.org/1999/xlink" content-type="institution" xlink:title="Western Australian Museum, Perth" id="ABBRID0EMJAI" xlink:type="simple">WAM</abbrev> T143998); 1 ♀, NW. of Wongan Hills, W. side of Wongan Hills about half way along range (IBRA_AVW), <named-content xmlns:xlink="http://www.w3.org/1999/xlink" content-type="dwc:verbatimCoordinates" xlink:type="simple"><named-content content-type="geo-json" specific-use="{&#34;type&#34;:&#34;Point&#34;,&#34;coordinates&#34;:[116.700000,-30.866667]}" id="NCID0EUJAI" xlink:type="simple">30°52'S, 116°42'E</named-content></named-content>, 19 June 1952, B.Y. Main (<abbrev xmlns:xlink="http://www.w3.org/1999/xlink" content-type="institution" xlink:title="Western Australian Museum, Perth" id="ABBRID0EZJAI" xlink:type="simple">WAM</abbrev> T144765); 1 juvenile, same data (<abbrev xmlns:xlink="http://www.w3.org/1999/xlink" content-type="institution" xlink:title="Western Australian Museum, Perth" id="ABBRID0E5JAI" xlink:type="simple">WAM</abbrev> T144766); 1 ♀, same data (<abbrev xmlns:xlink="http://www.w3.org/1999/xlink" content-type="institution" xlink:title="Western Australian Museum, Perth" id="ABBRID0EDKAI" xlink:type="simple">WAM</abbrev> T144767); 1 juvenile, same data (<abbrev xmlns:xlink="http://www.w3.org/1999/xlink" content-type="institution" xlink:title="Western Australian Museum, Perth" id="ABBRID0EIKAI" xlink:type="simple">WAM</abbrev> T144768); 1 ♀, same data (<abbrev xmlns:xlink="http://www.w3.org/1999/xlink" content-type="institution" xlink:title="Western Australian Museum, Perth" id="ABBRID0ENKAI" xlink:type="simple">WAM</abbrev> T144769); 1 ♀, same data (<abbrev xmlns:xlink="http://www.w3.org/1999/xlink" content-type="institution" xlink:title="Western Australian Museum, Perth" id="ABBRID0ESKAI" xlink:type="simple">WAM</abbrev> T144806); 1 ♀, same data (<abbrev xmlns:xlink="http://www.w3.org/1999/xlink" content-type="institution" xlink:title="Western Australian Museum, Perth" id="ABBRID0EXKAI" xlink:type="simple">WAM</abbrev> T144807); 1 juvenile, same data (<abbrev xmlns:xlink="http://www.w3.org/1999/xlink" content-type="institution" xlink:title="Western Australian Museum, Perth" id="ABBRID0E3KAI" xlink:type="simple">WAM</abbrev> T144808); 1 ♀, same data except 20 June 1952 (<abbrev xmlns:xlink="http://www.w3.org/1999/xlink" content-type="institution" xlink:title="Western Australian Museum, Perth" id="ABBRID0EBLAI" xlink:type="simple">WAM</abbrev> T144770); 1 ♀, about 1 mile N. of Bindi Bindi (IBRA_AVW), <named-content xmlns:xlink="http://www.w3.org/1999/xlink" content-type="dwc:verbatimCoordinates" xlink:type="simple"><named-content content-type="geo-json" specific-use="{&#34;type&#34;:&#34;Point&#34;,&#34;coordinates&#34;:[116.350000,-30.550000]}" id="NCID0EJLAI" xlink:type="simple">30°33'S, 116°21'E</named-content></named-content>, 4 August 1955, B.Y. Main (<abbrev xmlns:xlink="http://www.w3.org/1999/xlink" content-type="institution" xlink:title="Western Australian Museum, Perth" id="ABBRID0EOLAI" xlink:type="simple">WAM</abbrev> T144793); 1 ♀, same data (<abbrev xmlns:xlink="http://www.w3.org/1999/xlink" content-type="institution" xlink:title="Western Australian Museum, Perth" id="ABBRID0ETLAI" xlink:type="simple">WAM</abbrev> T144794); 1 juvenile, same data except 20 May 1954 (<abbrev xmlns:xlink="http://www.w3.org/1999/xlink" content-type="institution" xlink:title="Western Australian Museum, Perth" id="ABBRID0EYLAI" xlink:type="simple">WAM</abbrev> T144815); 1 ♀, 1 mile S. of Bolgart on main road (IBRA_AVW), <named-content xmlns:xlink="http://www.w3.org/1999/xlink" content-type="dwc:verbatimCoordinates" xlink:type="simple"><named-content content-type="geo-json" specific-use="{&#34;type&#34;:&#34;Point&#34;,&#34;coordinates&#34;:[116.516667,-31.283333]}" id="NCID0EAMAI" xlink:type="simple">31°17'S, 116°31'E</named-content></named-content>, 18 June 1952, B.Y. Main (<abbrev xmlns:xlink="http://www.w3.org/1999/xlink" content-type="institution" xlink:title="Western Australian Museum, Perth" id="ABBRID0EFMAI" xlink:type="simple">WAM</abbrev> T144805); 1 juvenile, 7 miles W. of Bolgart (IBRA_AVW), <named-content xmlns:xlink="http://www.w3.org/1999/xlink" content-type="dwc:verbatimCoordinates" xlink:type="simple"><named-content content-type="geo-json" specific-use="{&#34;type&#34;:&#34;Point&#34;,&#34;coordinates&#34;:[116.466667,-31.266667]}" id="NCID0ENMAI" xlink:type="simple">31°16'S, 116°28'E</named-content></named-content>, 4 June 1953, B.Y. Main (<abbrev xmlns:xlink="http://www.w3.org/1999/xlink" content-type="institution" xlink:title="Western Australian Museum, Perth" id="ABBRID0ESMAI" xlink:type="simple">WAM</abbrev> T144811); 1 ♀, Botherling (IBRA_AVW), <named-content xmlns:xlink="http://www.w3.org/1999/xlink" content-type="dwc:verbatimCoordinates" xlink:type="simple"><named-content content-type="geo-json" specific-use="{&#34;type&#34;:&#34;Point&#34;,&#34;coordinates&#34;:[116.800000,-31.116667]}" id="NCID0E1MAI" xlink:type="simple">31°07'S, 116°48'E</named-content></named-content>, 30 September 1952, B.Y. Main (<abbrev xmlns:xlink="http://www.w3.org/1999/xlink" content-type="institution" xlink:title="Western Australian Museum, Perth" id="ABBRID0E6MAI" xlink:type="simple">WAM</abbrev> T144773); 1 ♀, first creek W. of Calcarra (IBRA_AVW), <named-content xmlns:xlink="http://www.w3.org/1999/xlink" content-type="dwc:verbatimCoordinates" xlink:type="simple"><named-content content-type="geo-json" specific-use="{&#34;type&#34;:&#34;Point&#34;,&#34;coordinates&#34;:[116.450000,-31.133333]}" id="NCID0EHNAI" xlink:type="simple">31°08'S, 116°27'E</named-content></named-content>, 4 May 1953, B.Y. Main (<abbrev xmlns:xlink="http://www.w3.org/1999/xlink" content-type="institution" xlink:title="Western Australian Museum, Perth" id="ABBRID0EMNAI" xlink:type="simple">WAM</abbrev> T144810); 1 ♂, Durokoppin Nature Reserve, NW. tip, Transect E (IBRA_AVW), <named-content xmlns:xlink="http://www.w3.org/1999/xlink" content-type="dwc:verbatimCoordinates" xlink:type="simple"><named-content content-type="geo-json" specific-use="{&#34;type&#34;:&#34;Point&#34;,&#34;coordinates&#34;:[117.750000,-31.400000]}" id="NCID0EUNAI" xlink:type="simple">31°24'S, 117°45'E</named-content></named-content>, pitfall trap, 3 May–25 June 1988, B.Y. Main (<abbrev xmlns:xlink="http://www.w3.org/1999/xlink" content-type="institution" xlink:title="Western Australian Museum, Perth" id="ABBRID0EZNAI" xlink:type="simple">WAM</abbrev> T139511); 1 ♀, East Yorkrakine Nature Reserve (IBRA_AVW), <named-content xmlns:xlink="http://www.w3.org/1999/xlink" content-type="dwc:verbatimCoordinates" xlink:type="simple"><named-content content-type="geo-json" specific-use="{&#34;type&#34;:&#34;Point&#34;,&#34;coordinates&#34;:[117.666667,-31.383333]}" id="NCID0EBOAI" xlink:type="simple">31°23'S, 117°40'E</named-content></named-content>, 8 December 2001, B.Y. Main (<abbrev xmlns:xlink="http://www.w3.org/1999/xlink" content-type="institution" xlink:title="Western Australian Museum, Perth" id="ABBRID0EGOAI" xlink:type="simple">WAM</abbrev> T144622); 1 ♀, ‘Fairfields’, 9 miles N. of <tp:taxon-name><tp:taxon-name-part taxon-name-part-type="genus" reg="Bungulla">Bungulla</tp:taxon-name-part></tp:taxon-name> (IBRA_AVW), <named-content xmlns:xlink="http://www.w3.org/1999/xlink" content-type="dwc:verbatimCoordinates" xlink:type="simple"><named-content content-type="geo-json" specific-use="{&#34;type&#34;:&#34;Point&#34;,&#34;coordinates&#34;:[117.583333,-31.500000]}" id="NCID0EUOAI" xlink:type="simple">31°30'S, 117°35'E</named-content></named-content>, 18 May 1956, B.Y. Main (<abbrev xmlns:xlink="http://www.w3.org/1999/xlink" content-type="institution" xlink:title="Western Australian Museum, Perth" id="ABBRID0EZOAI" xlink:type="simple">WAM</abbrev> T144624); 1 juvenile, same data (<abbrev xmlns:xlink="http://www.w3.org/1999/xlink" content-type="institution" xlink:title="Western Australian Museum, Perth" id="ABBRID0E5OAI" xlink:type="simple">WAM</abbrev> T144837); 1 ♀, same data except 10 March 1957 (<abbrev xmlns:xlink="http://www.w3.org/1999/xlink" content-type="institution" xlink:title="Western Australian Museum, Perth" id="ABBRID0EDPAI" xlink:type="simple">WAM</abbrev> T144627); 1 ♀, same data (<abbrev xmlns:xlink="http://www.w3.org/1999/xlink" content-type="institution" xlink:title="Western Australian Museum, Perth" id="ABBRID0EIPAI" xlink:type="simple">WAM</abbrev> T144838); 1 ♀, same data (<abbrev xmlns:xlink="http://www.w3.org/1999/xlink" content-type="institution" xlink:title="Western Australian Museum, Perth" id="ABBRID0ENPAI" xlink:type="simple">WAM</abbrev> T144839); 3 ♀, same data (<abbrev xmlns:xlink="http://www.w3.org/1999/xlink" content-type="institution" xlink:title="Western Australian Museum, Perth" id="ABBRID0ESPAI" xlink:type="simple">WAM</abbrev> T144840); 1 juvenile, same data (<abbrev xmlns:xlink="http://www.w3.org/1999/xlink" content-type="institution" xlink:title="Western Australian Museum, Perth" id="ABBRID0EXPAI" xlink:type="simple">WAM</abbrev> T144842); 1 juvenile, same data except 1 September 1955 (<abbrev xmlns:xlink="http://www.w3.org/1999/xlink" content-type="institution" xlink:title="Western Australian Museum, Perth" id="ABBRID0E3PAI" xlink:type="simple">WAM</abbrev> T144790); 1 juvenile, same data (<abbrev xmlns:xlink="http://www.w3.org/1999/xlink" content-type="institution" xlink:title="Western Australian Museum, Perth" id="ABBRID0EBQAI" xlink:type="simple">WAM</abbrev> T144791); 1 juvenile, same data (<abbrev xmlns:xlink="http://www.w3.org/1999/xlink" content-type="institution" xlink:title="Western Australian Museum, Perth" id="ABBRID0EGQAI" xlink:type="simple">WAM</abbrev> T144792); 1 ♀, Goomalling Reserve, 1 mile N. of town, near trotting course (IBRA_AVW), <named-content xmlns:xlink="http://www.w3.org/1999/xlink" content-type="dwc:verbatimCoordinates" xlink:type="simple"><named-content content-type="geo-json" specific-use="{&#34;type&#34;:&#34;Point&#34;,&#34;coordinates&#34;:[116.833333,-31.283333]}" id="NCID0EOQAI" xlink:type="simple">31°17'S, 116°50'E</named-content></named-content>, 18 June 1952, B.Y. Main (<abbrev xmlns:xlink="http://www.w3.org/1999/xlink" content-type="institution" xlink:title="Western Australian Museum, Perth" id="ABBRID0ETQAI" xlink:type="simple">WAM</abbrev> T144764); 1 ♀, about half way between Kalguddering and Calingiri (W. of Nittymarra Hill) (IBRA_AVW), <named-content xmlns:xlink="http://www.w3.org/1999/xlink" content-type="dwc:verbatimCoordinates" xlink:type="simple"><named-content content-type="geo-json" specific-use="{&#34;type&#34;:&#34;Point&#34;,&#34;coordinates&#34;:[116.633333,-31.033333]}" id="NCID0E2QAI" xlink:type="simple">31°02'S, 116°38'E</named-content></named-content>, 4 May 1953, B.Y. Main (<abbrev xmlns:xlink="http://www.w3.org/1999/xlink" content-type="institution" xlink:title="Western Australian Museum, Perth" id="ABBRID0EARAI" xlink:type="simple">WAM</abbrev> T144779); 1 ♀, Minnivale, scrub on S. side of townsite (IBRA_AVW), <named-content xmlns:xlink="http://www.w3.org/1999/xlink" content-type="dwc:verbatimCoordinates" xlink:type="simple"><named-content content-type="geo-json" specific-use="{&#34;type&#34;:&#34;Point&#34;,&#34;coordinates&#34;:[117.183333,-31.133333]}" id="NCID0EIRAI" xlink:type="simple">31°08'S, 117°11'E</named-content></named-content>, 20 July 1954, B.Y. Main (<abbrev xmlns:xlink="http://www.w3.org/1999/xlink" content-type="institution" xlink:title="Western Australian Museum, Perth" id="ABBRID0ENRAI" xlink:type="simple">WAM</abbrev> T144787); 1 ♀, Minnivale Nature Reserve, 19 km WNW. of Wyalkatchem (IBRA_AVW), <named-content xmlns:xlink="http://www.w3.org/1999/xlink" content-type="dwc:verbatimCoordinates" xlink:type="simple"><named-content content-type="geo-json" specific-use="{&#34;type&#34;:&#34;Point&#34;,&#34;coordinates&#34;:[117.194167,-31.131944]}" id="NCID0EVRAI" xlink:type="simple">31°07'55"S, 117°11'39"E</named-content></named-content>, hand collected from open mallee woodland, 21 April 2014, M.G. Rix, M.S. Harvey (<abbrev xmlns:xlink="http://www.w3.org/1999/xlink" content-type="institution" xlink:title="Western Australian Museum, Perth" id="ABBRID0E1RAI" xlink:type="simple">WAM</abbrev> T132737<sup>DNA_Voucher_62</sup>); 1 juvenile, Minnivale Fauna Reserve (IBRA_AVW), <named-content xmlns:xlink="http://www.w3.org/1999/xlink" content-type="dwc:verbatimCoordinates" xlink:type="simple"><named-content content-type="geo-json" specific-use="{&#34;type&#34;:&#34;Point&#34;,&#34;coordinates&#34;:[117.183333,-31.133333]}" id="NCID0EESAI" xlink:type="simple">31°08'S, 117°11'E</named-content></named-content>, 4 April 1984, B.Y. Main (<abbrev xmlns:xlink="http://www.w3.org/1999/xlink" content-type="institution" xlink:title="Western Australian Museum, Perth" id="ABBRID0EJSAI" xlink:type="simple">WAM</abbrev> T144843); 1 ♀, same data except 18 May 1985 (<abbrev xmlns:xlink="http://www.w3.org/1999/xlink" content-type="institution" xlink:title="Western Australian Museum, Perth" id="ABBRID0EOSAI" xlink:type="simple">WAM</abbrev> T144844); 1 ♀, 37 km N. of Minnivale (IBRA_AVW), <named-content xmlns:xlink="http://www.w3.org/1999/xlink" content-type="dwc:verbatimCoordinates" xlink:type="simple"><named-content content-type="geo-json" specific-use="{&#34;type&#34;:&#34;Point&#34;,&#34;coordinates&#34;:[117.216667,-30.800000]}" id="NCID0EWSAI" xlink:type="simple">30°48'S, 117°13'E</named-content></named-content>, 20 October 1984, B.Y. Main (<abbrev xmlns:xlink="http://www.w3.org/1999/xlink" content-type="institution" xlink:title="Western Australian Museum, Perth" id="ABBRID0E2SAI" xlink:type="simple">WAM</abbrev> T144626); 1 ♀, 20.9 km E. of New Norcia (IBRA_AVW), <named-content xmlns:xlink="http://www.w3.org/1999/xlink" content-type="dwc:verbatimCoordinates" xlink:type="simple"><named-content content-type="geo-json" specific-use="{&#34;type&#34;:&#34;Point&#34;,&#34;coordinates&#34;:[116.426944,-31.013611]}" id="NCID0EDTAI" xlink:type="simple">31°00'49"S, 116°25'37"E</named-content></named-content>, dug from burrow, 15 September 2012, T. Sachse (<abbrev xmlns:xlink="http://www.w3.org/1999/xlink" content-type="institution" xlink:title="Western Australian Museum, Perth" id="ABBRID0EITAI" xlink:type="simple">WAM</abbrev> T127020<sup>DNA_Voucher_NCB_020</sup>); 1 ♂, North <tp:taxon-name><tp:taxon-name-part taxon-name-part-type="genus" reg="Bungulla">Bungulla</tp:taxon-name-part></tp:taxon-name>, Lind Road, <!--PageBreak-->W. of Reserve (IBRA_AVW), <named-content xmlns:xlink="http://www.w3.org/1999/xlink" content-type="dwc:verbatimCoordinates" xlink:type="simple"><named-content content-type="geo-json" specific-use="{&#34;type&#34;:&#34;Point&#34;,&#34;coordinates&#34;:[117.583333,-31.516667]}" id="NCID0E1TAI" xlink:type="simple">31°31'S, 117°35'E</named-content></named-content>, pitfall trap, 23 June–4 August 1987, B.Y. Main (<abbrev xmlns:xlink="http://www.w3.org/1999/xlink" content-type="institution" xlink:title="Western Australian Museum, Perth" id="ABBRID0E6TAI" xlink:type="simple">WAM</abbrev> T139514); 1 ♀, 5 miles E. of Walebing on Great Northern Highway (IBRA_AVW), <named-content xmlns:xlink="http://www.w3.org/1999/xlink" content-type="dwc:verbatimCoordinates" xlink:type="simple"><named-content content-type="geo-json" specific-use="{&#34;type&#34;:&#34;Point&#34;,&#34;coordinates&#34;:[116.283333,-30.650000]}" id="NCID0EHUAI" xlink:type="simple">30°39'S, 116°17'E</named-content></named-content>, 24 April 1955, B.Y. Main (<abbrev xmlns:xlink="http://www.w3.org/1999/xlink" content-type="institution" xlink:title="Western Australian Museum, Perth" id="ABBRID0EMUAI" xlink:type="simple">WAM</abbrev> T144799); 1 juvenile, about 7 miles E. of Walebing (IBRA_AVW), <named-content xmlns:xlink="http://www.w3.org/1999/xlink" content-type="dwc:verbatimCoordinates" xlink:type="simple"><named-content content-type="geo-json" specific-use="{&#34;type&#34;:&#34;Point&#34;,&#34;coordinates&#34;:[116.333333,-30.700000]}" id="NCID0EUUAI" xlink:type="simple">30°42'S, 116°20'E</named-content></named-content>, 5 June 1953, B.Y. Main (<abbrev xmlns:xlink="http://www.w3.org/1999/xlink" content-type="institution" xlink:title="Western Australian Museum, Perth" id="ABBRID0EZUAI" xlink:type="simple">WAM</abbrev> T144812); 1 juvenile, same data (<abbrev xmlns:xlink="http://www.w3.org/1999/xlink" content-type="institution" xlink:title="Western Australian Museum, Perth" id="ABBRID0E5UAI" xlink:type="simple">WAM</abbrev> T144813); 1 juvenile, same data (<abbrev xmlns:xlink="http://www.w3.org/1999/xlink" content-type="institution" xlink:title="Western Australian Museum, Perth" id="ABBRID0EDVAI" xlink:type="simple">WAM</abbrev> T144814); 1 ♂ ‘allotype’ [NB. not a paratype as subsequently designated by Main, 1957b: 439], Walk Walkin, via Koorda (IBRA_AVW), Western Australia, Australia, <named-content xmlns:xlink="http://www.w3.org/1999/xlink" content-type="dwc:verbatimCoordinates" xlink:type="simple"><named-content content-type="geo-json" specific-use="{&#34;type&#34;:&#34;Point&#34;,&#34;coordinates&#34;:[117.483333,-30.833333]}" id="NCID0ELVAI" xlink:type="simple">30°50'S, 117°29'E</named-content></named-content>, hand collected, 13 May 1940, G.F. Best (<abbrev xmlns:xlink="http://www.w3.org/1999/xlink" content-type="institution" xlink:title="Western Australian Museum, Perth" id="ABBRID0EQVAI" xlink:type="simple">WAM</abbrev> T3301); 1 ♂, Walk Walkin Nature Reserve, site WH12 (IBRA_AVW), 30°48'08"S , 117°19'19"E, wet pitfall trap, 15 September 1998–25 October 1999, B. Durrant, CALM Survey (<abbrev xmlns:xlink="http://www.w3.org/1999/xlink" content-type="institution" xlink:title="Western Australian Museum, Perth" id="ABBRID0EVVAI" xlink:type="simple">WAM</abbrev> T139510); 1 ♂, Wroth Road Nature Reserve, site JB6 (IBRA_AVW), <named-content xmlns:xlink="http://www.w3.org/1999/xlink" content-type="dwc:verbatimCoordinates" xlink:type="simple"><named-content content-type="geo-json" specific-use="{&#34;type&#34;:&#34;Point&#34;,&#34;coordinates&#34;:[116.560556,-31.321111]}" id="NCID0E4VAI" xlink:type="simple">31°19'16"S, 116°33'38"E</named-content></named-content>, wet pitfall trap, 15 September 1998–4 November 1999, N. Guthrie, CALM Survey (<abbrev xmlns:xlink="http://www.w3.org/1999/xlink" content-type="institution" xlink:title="Western Australian Museum, Perth" id="ABBRID0ECWAI" xlink:type="simple">WAM</abbrev> T139515); 1 ♀, 1 mile S. of Wyalkatchem (IBRA_AVW), <named-content xmlns:xlink="http://www.w3.org/1999/xlink" content-type="dwc:verbatimCoordinates" xlink:type="simple"><named-content content-type="geo-json" specific-use="{&#34;type&#34;:&#34;Point&#34;,&#34;coordinates&#34;:[117.400000,-31.200000]}" id="NCID0EKWAI" xlink:type="simple">31°12'S, 117°24'E</named-content></named-content>, 20 July 1954, B.Y. Main (<abbrev xmlns:xlink="http://www.w3.org/1999/xlink" content-type="institution" xlink:title="Western Australian Museum, Perth" id="ABBRID0EPWAI" xlink:type="simple">WAM</abbrev> T144785); 1 ♀, same data (<abbrev xmlns:xlink="http://www.w3.org/1999/xlink" content-type="institution" xlink:title="Western Australian Museum, Perth" id="ABBRID0EUWAI" xlink:type="simple">WAM</abbrev> T144786).</p></tp:treatment-sec><tp:treatment-sec sec-type="diagnosis" id="SECID0EZWAI"><title>Diagnosis.</title><p>
            <italic><tp:taxon-name><tp:taxon-name-part taxon-name-part-type="genus" reg="Idiosoma">Idiosoma</tp:taxon-name-part> <tp:taxon-name-part taxon-name-part-type="species" reg="nigrum">nigrum</tp:taxon-name-part></tp:taxon-name></italic> is one of seven highly autapomorphic species in the polyphyletic ‘sigillate complex’ (Fig. <xref ref-type="fig" rid="F3">25</xref>); members of this complex can be distinguished from all other species in the <italic>nigrum</italic>-group from south-western Australia (i.e., <italic><tp:taxon-name><tp:taxon-name-part taxon-name-part-type="genus" reg="Idiosoma">I.</tp:taxon-name-part> <tp:taxon-name-part taxon-name-part-type="species" reg="formosum">formosum</tp:taxon-name-part></tp:taxon-name></italic>, <italic><tp:taxon-name><tp:taxon-name-part taxon-name-part-type="genus" reg="Idiosoma">I.</tp:taxon-name-part> <tp:taxon-name-part taxon-name-part-type="species" reg="gardneri">gardneri</tp:taxon-name-part></tp:taxon-name></italic>, <italic><tp:taxon-name><tp:taxon-name-part taxon-name-part-type="genus" reg="Idiosoma">I.</tp:taxon-name-part> <tp:taxon-name-part taxon-name-part-type="species" reg="gutharuka">gutharuka</tp:taxon-name-part></tp:taxon-name></italic>, <italic><tp:taxon-name><tp:taxon-name-part taxon-name-part-type="genus" reg="Idiosoma">I.</tp:taxon-name-part> <tp:taxon-name-part taxon-name-part-type="species" reg="incomptum">incomptum</tp:taxon-name-part></tp:taxon-name></italic>, <italic><tp:taxon-name><tp:taxon-name-part taxon-name-part-type="genus" reg="Idiosoma">I.</tp:taxon-name-part> <tp:taxon-name-part taxon-name-part-type="species" reg="intermedium">intermedium</tp:taxon-name-part></tp:taxon-name></italic>, <italic><tp:taxon-name><tp:taxon-name-part taxon-name-part-type="genus" reg="Idiosoma">I.</tp:taxon-name-part> <tp:taxon-name-part taxon-name-part-type="species" reg="jarrah">jarrah</tp:taxon-name-part></tp:taxon-name></italic>, <italic><tp:taxon-name><tp:taxon-name-part taxon-name-part-type="genus" reg="Idiosoma">I.</tp:taxon-name-part> <tp:taxon-name-part taxon-name-part-type="species" reg="mcclementsorum">mcclementsorum</tp:taxon-name-part></tp:taxon-name></italic>, <italic><tp:taxon-name><tp:taxon-name-part taxon-name-part-type="genus" reg="Idiosoma">I.</tp:taxon-name-part> <tp:taxon-name-part taxon-name-part-type="species" reg="mcnamarai">mcnamarai</tp:taxon-name-part></tp:taxon-name></italic> and <italic><tp:taxon-name><tp:taxon-name-part taxon-name-part-type="genus" reg="Idiosoma">I.</tp:taxon-name-part> <tp:taxon-name-part taxon-name-part-type="species" reg="sigillatum">sigillatum</tp:taxon-name-part></tp:taxon-name></italic>) by the presence of well-defined lateral sclerotic strips on the male abdomen (e.g., Figs <xref ref-type="fig" rid="F4">32</xref>, <xref ref-type="fig" rid="F8">63</xref>, <xref ref-type="fig" rid="F35">256</xref>), and by the very heavily sclerotised, leathery, ‘shield-like’ morphology of the female abdomen (e.g., Figs <xref ref-type="fig" rid="F1">1–3</xref>, <xref ref-type="fig" rid="F1">9–12</xref>, <xref ref-type="fig" rid="F7">52</xref>, <xref ref-type="fig" rid="F10">74</xref>, <xref ref-type="fig" rid="F13">96</xref>). Males of <italic><tp:taxon-name><tp:taxon-name-part taxon-name-part-type="genus" reg="Idiosoma">I.</tp:taxon-name-part> <tp:taxon-name-part taxon-name-part-type="species" reg="nigrum">nigrum</tp:taxon-name-part></tp:taxon-name></italic> can be further distinguished from those of <italic><tp:taxon-name><tp:taxon-name-part taxon-name-part-type="genus" reg="Idiosoma">I.</tp:taxon-name-part> <tp:taxon-name-part taxon-name-part-type="species" reg="arenaceum">arenaceum</tp:taxon-name-part></tp:taxon-name></italic> by the shape of the SP4 sclerites, which are not elongate-oval (Fig. <xref ref-type="fig" rid="F4">32</xref>; cf. Fig. <xref ref-type="fig" rid="F8">63</xref>); from <italic><tp:taxon-name><tp:taxon-name-part taxon-name-part-type="genus" reg="Idiosoma">I.</tp:taxon-name-part> <tp:taxon-name-part taxon-name-part-type="species" reg="kwongan">kwongan</tp:taxon-name-part></tp:taxon-name></italic> by the absence of semi-circular lateral indentations adjacent to the SP4 sclerites (Fig. <xref ref-type="fig" rid="F4">32</xref>; cf. Fig. <xref ref-type="fig" rid="F38">278</xref>, Key pane 13.1); from <italic><tp:taxon-name><tp:taxon-name-part taxon-name-part-type="genus" reg="Idiosoma">I.</tp:taxon-name-part> <tp:taxon-name-part taxon-name-part-type="species" reg="clypeatum">clypeatum</tp:taxon-name-part></tp:taxon-name></italic> and <italic><tp:taxon-name><tp:taxon-name-part taxon-name-part-type="genus" reg="Idiosoma">I.</tp:taxon-name-part> <tp:taxon-name-part taxon-name-part-type="species" reg="kopejtkaorum">kopejtkaorum</tp:taxon-name-part></tp:taxon-name></italic> by the presence of a prominent sub-distal embolic apophysis (Key pane 14.1; cf. Key panes 14.2, 14.3); and from <italic><tp:taxon-name><tp:taxon-name-part taxon-name-part-type="genus" reg="Idiosoma">I.</tp:taxon-name-part> <tp:taxon-name-part taxon-name-part-type="species" reg="dandaragan">dandaragan</tp:taxon-name-part></tp:taxon-name></italic> and <italic><tp:taxon-name><tp:taxon-name-part taxon-name-part-type="genus" reg="Idiosoma">I.</tp:taxon-name-part> <tp:taxon-name-part taxon-name-part-type="species" reg="schoknechtorum">schoknechtorum</tp:taxon-name-part></tp:taxon-name></italic> by the largely asetose dorsal abdomen (Fig. <xref ref-type="fig" rid="F4">27</xref>; cf. Figs <xref ref-type="fig" rid="F17">124</xref>, <xref ref-type="fig" rid="F46">330</xref>), and by the shape of the SP4 sclerites, which are large and subquadrate (Fig. <xref ref-type="fig" rid="F4">32</xref>; cf. Figs <xref ref-type="fig" rid="F17">129</xref>, <xref ref-type="fig" rid="F46">335</xref>).</p><p>Females can be distinguished from those of <italic><tp:taxon-name><tp:taxon-name-part taxon-name-part-type="genus" reg="Idiosoma">I.</tp:taxon-name-part> <tp:taxon-name-part taxon-name-part-type="species" reg="arenaceum">arenaceum</tp:taxon-name-part></tp:taxon-name></italic> by the shape of the SP4 sclerites, which are not elongate-oval (Figs <xref ref-type="fig" rid="F6">43</xref>, <xref ref-type="fig" rid="F7">52</xref>, Key pane 21.3; cf. Fig. <xref ref-type="fig" rid="F10">74</xref>, Key pane 21.1); from <italic><tp:taxon-name><tp:taxon-name-part taxon-name-part-type="genus" reg="Idiosoma">I.</tp:taxon-name-part> <tp:taxon-name-part taxon-name-part-type="species" reg="clypeatum">clypeatum</tp:taxon-name-part></tp:taxon-name></italic> and <italic><tp:taxon-name><tp:taxon-name-part taxon-name-part-type="genus" reg="Idiosoma">I.</tp:taxon-name-part> <tp:taxon-name-part taxon-name-part-type="species" reg="kopejtkaorum">kopejtkaorum</tp:taxon-name-part></tp:taxon-name></italic> by the size of the SP4 sclerites, which are greater than half the size of the SP3 sclerites (Figs <xref ref-type="fig" rid="F6">43</xref>, <xref ref-type="fig" rid="F7">52</xref>, Key pane 22.3; cf. Figs <xref ref-type="fig" rid="F13">96</xref>, <xref ref-type="fig" rid="F37">267</xref>, Key panes 22.1, 22.2); and from <italic><tp:taxon-name><tp:taxon-name-part taxon-name-part-type="genus" reg="Idiosoma">I.</tp:taxon-name-part> <tp:taxon-name-part taxon-name-part-type="species" reg="dandaragan">dandaragan</tp:taxon-name-part></tp:taxon-name></italic> and <italic><tp:taxon-name><tp:taxon-name-part taxon-name-part-type="genus" reg="Idiosoma">I.</tp:taxon-name-part> <tp:taxon-name-part taxon-name-part-type="species" reg="schoknechtorum">schoknechtorum</tp:taxon-name-part></tp:taxon-name></italic> by the shape of the SP4 sclerites, which are subquadrate (Figs <xref ref-type="fig" rid="F6">43</xref>, <xref ref-type="fig" rid="F7">52</xref>, Key pane 21.3; cf. Figs <xref ref-type="fig" rid="F19">140</xref>, <xref ref-type="fig" rid="F48">346</xref>, Key panes 23.2, 23.3), and by the absence of well-defined SP5 sclerites (Figs <xref ref-type="fig" rid="F6">43</xref>, <xref ref-type="fig" rid="F7">52</xref>, Key pane 21.3; cf. Figs <xref ref-type="fig" rid="F19">140</xref>, <xref ref-type="fig" rid="F48">346</xref>, Key panes 23.2, 23.3) [NB. females of <italic><tp:taxon-name><tp:taxon-name-part taxon-name-part-type="genus" reg="Idiosoma">I.</tp:taxon-name-part> <tp:taxon-name-part taxon-name-part-type="species" reg="kwongan">kwongan</tp:taxon-name-part></tp:taxon-name></italic> are unknown].</p><p>This species can also be distinguished from <italic><tp:taxon-name><tp:taxon-name-part taxon-name-part-type="genus" reg="Idiosoma">I.</tp:taxon-name-part> <tp:taxon-name-part taxon-name-part-type="species" reg="corrugatum">corrugatum</tp:taxon-name-part></tp:taxon-name></italic> (from the Eyre Peninsula of South Australia) by the shape of the prolateral clasping spurs on the male tibia I, which are oriented longitudinally (Fig. <xref ref-type="fig" rid="F4">34</xref>; cf. Fig. <xref ref-type="fig" rid="F14">109</xref>), and by the shape of the female eye group, which is broadly trapezoidal (Figs <xref ref-type="fig" rid="F6">42</xref>, <xref ref-type="fig" rid="F7">51</xref>; cf. Fig. <xref ref-type="fig" rid="F16">117</xref>).</p><!--PageBreak--></tp:treatment-sec><tp:treatment-sec sec-type="description" id="SECID0EKEBI"><title>Description (male <abbrev xmlns:xlink="http://www.w3.org/1999/xlink" content-type="institution" xlink:title="Western Australian Museum, Perth" id="ABBRID0EPEBI" xlink:type="simple">WAM</abbrev> T3301).</title><p>Total length 16.1. Carapace 7.0 long, 4.8 wide. Abdomen 7.3 long, 4.4 wide. Carapace (Fig. <xref ref-type="fig" rid="F4">26</xref>) tan, with darker ocular region; lateral margins with uniformly-spaced fringe of porrect black setae; fovea procurved. Eye group (Fig. <xref ref-type="fig" rid="F4">29</xref>) trapezoidal (anterior eye row strongly procurved), 0.7 × as long as wide, <abbrev xmlns:xlink="http://www.w3.org/1999/xlink" xlink:title="posterior lateral eye/s" id="ABBRID0E5EBI" xlink:type="simple">PLE</abbrev>–<abbrev xmlns:xlink="http://www.w3.org/1999/xlink" xlink:title="posterior lateral eye/s" id="ABBRID0ECFBI" xlink:type="simple">PLE</abbrev>/<abbrev xmlns:xlink="http://www.w3.org/1999/xlink" xlink:title="anterior lateral eye/s" id="ABBRID0EGFBI" xlink:type="simple">ALE</abbrev>–<abbrev xmlns:xlink="http://www.w3.org/1999/xlink" xlink:title="anterior lateral eye/s" id="ABBRID0EKFBI" xlink:type="simple">ALE</abbrev> ratio 2.0; <abbrev xmlns:xlink="http://www.w3.org/1999/xlink" xlink:title="anterior lateral eye/s" id="ABBRID0EOFBI" xlink:type="simple">ALE</abbrev> almost contiguous; <abbrev xmlns:xlink="http://www.w3.org/1999/xlink" xlink:title="anterior median eye/s" id="ABBRID0ESFBI" xlink:type="simple">AME</abbrev> separated by less than their own diameter; <abbrev xmlns:xlink="http://www.w3.org/1999/xlink" xlink:title="posterior median eye/s" id="ABBRID0EWFBI" xlink:type="simple">PME</abbrev> separated by 3.4 × their own diameter; <abbrev xmlns:xlink="http://www.w3.org/1999/xlink" xlink:title="posterior median eye/s" id="ABBRID0E1FBI" xlink:type="simple">PME</abbrev> and <abbrev xmlns:xlink="http://www.w3.org/1999/xlink" xlink:title="posterior lateral eye/s" id="ABBRID0E5FBI" xlink:type="simple">PLE</abbrev> separated by slightly more than diameter of <abbrev xmlns:xlink="http://www.w3.org/1999/xlink" xlink:title="posterior median eye/s" id="ABBRID0ECGBI" xlink:type="simple">PME</abbrev>, <abbrev xmlns:xlink="http://www.w3.org/1999/xlink" xlink:title="posterior median eye/s" id="ABBRID0EGGBI" xlink:type="simple">PME</abbrev> positioned in line with level of <abbrev xmlns:xlink="http://www.w3.org/1999/xlink" xlink:title="posterior lateral eye/s" id="ABBRID0EKGBI" xlink:type="simple">PLE</abbrev>. Maxillae and labium without cuspules. Abdomen (Figs <xref ref-type="fig" rid="F4">27</xref>, <xref ref-type="fig" rid="F4">32</xref>) oval, beige-brown in dorsal view with lateral sclerotic strips, dorso-lateral corrugations and scattered dorsal sclerotic spots. Dorsal surface of abdomen (Fig. <xref ref-type="fig" rid="F4">27</xref>) largely asetose, with only a sparse assortment of stiff, porrect black setae, each with slightly raised, dark brown sclerotic base. Posterior abdomen strongly sigillate (Figs <xref ref-type="fig" rid="F4">27</xref>, <xref ref-type="fig" rid="F4">32</xref>); SP2 sclerites irregular, comma-shaped spots; SP3 sclerites very large and circular; SP4 sclerites subquadrate; SP5 obscured. Legs (Figs <xref ref-type="fig" rid="F4">33–35</xref>) variable shades of tan, with light scopulae on tarsi I–II; distal tibia I with pair of large prolateral clasping spurs oriented longitudinally; proximal-most clasping spur with missing macroseta. Leg I: femur 6.0; patella 3.0; tibia 4.4; metatarsus 4.6; tarsus 2.8; total 20.7. Leg I femur–tarsus/carapace length ratio 3.0. Pedipalpal tibia (Figs <xref ref-type="fig" rid="F5">36–38</xref>) 2.3 × longer than wide; <abbrev xmlns:xlink="http://www.w3.org/1999/xlink" xlink:title="retrolateral tibial apophysis (of male pedipalp)" id="ABBRID0EKHBI" xlink:type="simple">RTA</abbrev> burr-like, with conical basal protuberance and field of retroventral spinules; digital process porrect, unmodified. Cymbium (Figs <xref ref-type="fig" rid="F5">36–38</xref>) setose, with field of spinules disto-dorsally. Embolus (Figs <xref ref-type="fig" rid="F5">36–38</xref>) broadly twisted and sharply tapering distally, with prominent longitudinal flange and triangular (sub-distal) embolic apophysis.</p></tp:treatment-sec><tp:treatment-sec sec-type="description" id="SECID0EWHBI"><title>Description (female <abbrev xmlns:xlink="http://www.w3.org/1999/xlink" content-type="institution" xlink:title="Western Australian Museum, Perth" id="ABBRID0E2HBI" xlink:type="simple">WAM</abbrev> T132737).</title><p>Total length 19.6. Carapace 8.3 long, 6.6 wide. Abdomen 8.8 long, 10.2 wide. Carapace (Fig. <xref ref-type="fig" rid="F7">48</xref>) dark tan (dark brown-black in life; Fig. <xref ref-type="fig" rid="F1">1</xref>), with darker ocular region; fovea slightly procurved. Eye group (Fig. <xref ref-type="fig" rid="F7">51</xref>) trapezoidal (anterior eye row strongly procurved), 0.6 × as long as wide, <abbrev xmlns:xlink="http://www.w3.org/1999/xlink" xlink:title="posterior lateral eye/s" id="ABBRID0EOIBI" xlink:type="simple">PLE</abbrev>–<abbrev xmlns:xlink="http://www.w3.org/1999/xlink" xlink:title="posterior lateral eye/s" id="ABBRID0ESIBI" xlink:type="simple">PLE</abbrev>/<abbrev xmlns:xlink="http://www.w3.org/1999/xlink" xlink:title="anterior lateral eye/s" id="ABBRID0EWIBI" xlink:type="simple">ALE</abbrev>–<abbrev xmlns:xlink="http://www.w3.org/1999/xlink" xlink:title="anterior lateral eye/s" id="ABBRID0E1IBI" xlink:type="simple">ALE</abbrev> ratio 2.4; <abbrev xmlns:xlink="http://www.w3.org/1999/xlink" xlink:title="anterior lateral eye/s" id="ABBRID0E5IBI" xlink:type="simple">ALE</abbrev> almost contiguous; <abbrev xmlns:xlink="http://www.w3.org/1999/xlink" xlink:title="anterior median eye/s" id="ABBRID0ECJBI" xlink:type="simple">AME</abbrev> separated by approximately their own diameter; <abbrev xmlns:xlink="http://www.w3.org/1999/xlink" xlink:title="posterior median eye/s" id="ABBRID0EGJBI" xlink:type="simple">PME</abbrev> separated by 2.4 × their own diameter; <abbrev xmlns:xlink="http://www.w3.org/1999/xlink" xlink:title="posterior median eye/s" id="ABBRID0EKJBI" xlink:type="simple">PME</abbrev> and <abbrev xmlns:xlink="http://www.w3.org/1999/xlink" xlink:title="posterior lateral eye/s" id="ABBRID0EOJBI" xlink:type="simple">PLE</abbrev> separated by more than diameter of <abbrev xmlns:xlink="http://www.w3.org/1999/xlink" xlink:title="posterior median eye/s" id="ABBRID0ESJBI" xlink:type="simple">PME</abbrev>, <abbrev xmlns:xlink="http://www.w3.org/1999/xlink" xlink:title="posterior median eye/s" id="ABBRID0EWJBI" xlink:type="simple">PME</abbrev> positioned in line with level of <abbrev xmlns:xlink="http://www.w3.org/1999/xlink" xlink:title="posterior lateral eye/s" id="ABBRID0E1JBI" xlink:type="simple">PLE</abbrev>. Maxillae with field of cuspules confined to inner corner (Fig. <xref ref-type="fig" rid="F7">53</xref>); labium without cuspules. Abdomen (Figs <xref ref-type="fig" rid="F7">49</xref>, <xref ref-type="fig" rid="F7">52</xref>) dark brown-black (shiny black in life; Figs <xref ref-type="fig" rid="F1">1–3</xref>), corrugate and highly sclerotised, with leathery appearance typical of those species in the ‘sigillate complex’ (see Fig. <xref ref-type="fig" rid="F3">25</xref>). Posterior face of abdomen (Fig. <xref ref-type="fig" rid="F7">52</xref>, Key pane 23.1) with truncate ‘shield-like’ morphology; SP3 sclerites very large and circular; SP4 sclerites subquadrate; SP5 obscured by thickened cuticle. Legs (Figs <xref ref-type="fig" rid="F7">54–55</xref>) variable shades of dark tan (darker brown-black in life; Fig. <xref ref-type="fig" rid="F1">1</xref>); scopulae present on tarsi and metatarsi I–II; tibia I with two stout pro-distal macrosetae and row of five longer retroventral macrosetae; metatarsus I with eight stout macrosetae; tarsus I with distal cluster of short macrosetae. Leg I: femur 5.2; patella 3.4; tibia 3.3; metatarsus 2.6; tarsus 2.1; total 16.6. Leg I femur–tarsus/carapace length ratio 2.0. Pedipalp dark tan, spinose on tibia and tarsus, with thick tarsal scopula. Genitalia (Fig. <xref ref-type="fig" rid="F7">56</xref>) with pair of short, obliquely angled spermathecae, each bearing dense field of glandular vesicles distally, and more sparsely distributed glandular field sub-distally.</p><!--PageBreak--></tp:treatment-sec><tp:treatment-sec sec-type="distribution" id="SECID0EDLBI"><title>Distribution and remarks.</title><p>
            <italic><tp:taxon-name><tp:taxon-name-part taxon-name-part-type="genus" reg="Idiosoma">Idiosoma</tp:taxon-name-part> <tp:taxon-name-part taxon-name-part-type="species" reg="nigrum">nigrum</tp:taxon-name-part></tp:taxon-name></italic> (Figs <xref ref-type="fig" rid="F1">1–3</xref>), a ‘sigillate complex’ member of the diverse <italic>sigillatum</italic>-clade (Fig. <xref ref-type="fig" rid="F3">25</xref>), has a restricted distribution in the central and central-western Wheatbelt bioregion of south-western Australia (Fig. <xref ref-type="fig" rid="F53">374</xref>). Its range roughly corresponds to the polygon demarcated by Bolgart, New Norcia, Walebing, and Bindi Bindi along its western margin, east to Koorda along its northern margin, south to Durokoppin and Kellerberrin along its eastern margin, and from Kellerberrin to Bolgart along its southern margin. While additional populations may occur slightly outside of this area, this range appears to roughly correspond to the area south and west of the 300 mm annual rainfall isohyet, bounded to the south by the Mortlock River and Avon River catchments, and to the west by the Lake Ninan and Lake Hinds catchments along the western edge of the Avon Wheatbelt bioregion. The distribution of <italic><tp:taxon-name><tp:taxon-name-part taxon-name-part-type="genus" reg="Idiosoma">I.</tp:taxon-name-part> <tp:taxon-name-part taxon-name-part-type="species" reg="nigrum">nigrum</tp:taxon-name-part></tp:taxon-name></italic> closely abuts those of three other species in the ‘sigillate complex’ (Figs <xref ref-type="fig" rid="F3">25</xref>, <xref ref-type="fig" rid="F53">374</xref>): at its northern extent it nears the southern limit of the range of the distantly related <italic><tp:taxon-name><tp:taxon-name-part taxon-name-part-type="genus" reg="Idiosoma">I.</tp:taxon-name-part> <tp:taxon-name-part taxon-name-part-type="species" reg="kopejtkaorum">kopejtkaorum</tp:taxon-name-part></tp:taxon-name></italic>; along its southern margin (near Northam and Meckering) it approaches the range of the closely related sister species <italic><tp:taxon-name><tp:taxon-name-part taxon-name-part-type="genus" reg="Idiosoma">I.</tp:taxon-name-part> <tp:taxon-name-part taxon-name-part-type="species" reg="schoknechtorum">schoknechtorum</tp:taxon-name-part></tp:taxon-name></italic>; and at its north-western extent (near New Norcia) it abuts the range of the closely related <italic><tp:taxon-name><tp:taxon-name-part taxon-name-part-type="genus" reg="Idiosoma">I.</tp:taxon-name-part> <tp:taxon-name-part taxon-name-part-type="species" reg="dandaragan">dandaragan</tp:taxon-name-part></tp:taxon-name></italic>. Unsurprisingly, all three species have in the past been confused with <italic><tp:taxon-name><tp:taxon-name-part taxon-name-part-type="genus" reg="Idiosoma">I.</tp:taxon-name-part> <tp:taxon-name-part taxon-name-part-type="species" reg="nigrum">nigrum</tp:taxon-name-part></tp:taxon-name></italic> (e.g., <xref ref-type="bibr" rid="B19">Main 1957b</xref>), although morphology and/or molecular data can now be used to convincingly separate these species. Burrows are adorned with a ‘moustache-like’ arrangement of twig-lines (Fig. <xref ref-type="fig" rid="F2">13</xref>), and male specimens have been collected wandering in search of females in late autumn and winter.</p></tp:treatment-sec><tp:treatment-sec sec-type="Conservation assessment" id="SECID0EJOBI"><title>Conservation assessment.</title><p>
            <italic><tp:taxon-name><tp:taxon-name-part taxon-name-part-type="genus" reg="Idiosoma">Idiosoma</tp:taxon-name-part> <tp:taxon-name-part taxon-name-part-type="species" reg="nigrum">nigrum</tp:taxon-name-part></tp:taxon-name></italic> is the only spider in Australia to be afforded threatened species status under both State and Commonwealth legislation. In Western Australia in 2017, it was elevated from Vulnerable to Endangered (B1ab[iii] + B2ab[iii]) under the <italic>Western Australian Wildlife Conservation Act 1950</italic> (approved 16 January 2018; see <xref ref-type="bibr" rid="B43">W. A. Government Gazette 2018</xref>); this assessment incorporated the latest taxonomic, geographic and genetic data summarised in the current study (with a number of additional records also identified subsequently). At a Commonwealth level, under the <italic>Environmental Protection and Biodiversity Act 1999</italic> (EPBC), <italic><tp:taxon-name><tp:taxon-name-part taxon-name-part-type="genus" reg="Idiosoma">I.</tp:taxon-name-part> <tp:taxon-name-part taxon-name-part-type="species" reg="nigrum">nigrum</tp:taxon-name-part></tp:taxon-name></italic> is listed as Vulnerable, although this EPBC assessment will need to be revised in light of current knowledge. The threats to the species are manifold, and its long-term persistence in the severely fragmented central Wheatbelt is tenuous (<xref ref-type="bibr" rid="B30">Main 2003</xref>). Its extent of occurrence is nearly 8,500 km<sup>2</sup> [8,410 km<sup>2</sup>], and its area of occupancy within that range is &lt; 500 km<sup>2</sup>. The current strongholds of <italic><tp:taxon-name><tp:taxon-name-part taxon-name-part-type="genus" reg="Idiosoma">I.</tp:taxon-name-part> <tp:taxon-name-part taxon-name-part-type="species" reg="nigrum">nigrum</tp:taxon-name-part></tp:taxon-name></italic> are the larger nature reserves (NR) within its range, namely Durokoppin NR, East Yorkrakine NR, Minnivale NR, North <tp:taxon-name><tp:taxon-name-part taxon-name-part-type="genus" reg="Bungulla">Bungulla</tp:taxon-name-part></tp:taxon-name> NR and Wongan Hills NR. However, multiple lines of evidence suggest populations are suffering severe contemporary declines (<xref ref-type="bibr" rid="B30">Main 2003</xref>; <xref ref-type="bibr" rid="B38">Rix et al. 2017c</xref>). Indeed, at Yorkrakine Rock NR it is now very difficult to find any idiopid trapdoor spiders, despite the seemingly healthy populations that once occurred at this site in the 1950s (see <xref ref-type="bibr" rid="B22">Main 1967</xref>; cf. <xref ref-type="bibr" rid="B38">Rix et al. 2017c</xref>). Similarly, at Durokoppin NR, only a single male was collected in pitfall traps set in 1988, and no males were collected during a long-term pitfall trapping survey run at four sites in the reserve from 1997–1998 (see <xref ref-type="bibr" rid="B14">Keighery 2004</xref>). <xref ref-type="bibr" rid="B30">Main (2003)</xref> further documented the decline of the East Yorkrakine Nature <!--PageBreak-->Reserve population during a long-term demographic survey run from 1989–1999, and <xref ref-type="bibr" rid="B26">Main (1987)</xref> highlighted a similar decline on a private property (‘Fairfields’) near North <tp:taxon-name><tp:taxon-name-part taxon-name-part-type="genus" reg="Bungulla">Bungulla</tp:taxon-name-part></tp:taxon-name> Nature Reserve between 1952 and 1980. If remaining <italic><tp:taxon-name><tp:taxon-name-part taxon-name-part-type="genus" reg="Idiosoma">I.</tp:taxon-name-part> <tp:taxon-name-part taxon-name-part-type="species" reg="nigrum">nigrum</tp:taxon-name-part></tp:taxon-name></italic> populations continue to decline at the current rate throughout the species’ range, a Critically Endangered assessment may need to be considered in the future.</p></tp:treatment-sec><tp:treatment-sec><!--Section generated to contain objects referenced in tp:taxon-treatment.--><fig id="F1" position="float" orientation="portrait"><label>Figures 1–12.</label><caption><p>Live habitus images of shield-backed trapdoor spiders of the <italic><tp:taxon-name><tp:taxon-name-part taxon-name-part-type="genus" reg="Idiosoma">Idiosoma</tp:taxon-name-part> <tp:taxon-name-part taxon-name-part-type="species" reg="nigrum">nigrum</tp:taxon-name-part></tp:taxon-name></italic>-group. <bold>1–3</bold> Female <italic><tp:taxon-name><tp:taxon-name-part taxon-name-part-type="genus" reg="Idiosoma">I.</tp:taxon-name-part> <tp:taxon-name-part taxon-name-part-type="species" reg="nigrum">nigrum</tp:taxon-name-part></tp:taxon-name></italic> Main, 1952 (<abbrev xmlns:xlink="http://www.w3.org/1999/xlink" content-type="institution" xlink:title="Western Australian Museum, Perth" id="ABBRID0E6JJM" xlink:type="simple">WAM</abbrev> T132737) from Minnivale Nature Reserve (Western Australia) <bold>4</bold> Female <italic><tp:taxon-name><tp:taxon-name-part taxon-name-part-type="genus" reg="Idiosoma">I.</tp:taxon-name-part> <tp:taxon-name-part taxon-name-part-type="species" reg="sigillatum">sigillatum</tp:taxon-name-part></tp:taxon-name></italic> (O. P.-Cambridge, 1870) (<abbrev xmlns:xlink="http://www.w3.org/1999/xlink" content-type="institution" xlink:title="Western Australian Museum, Perth" id="ABBRID0ERKJM" xlink:type="simple">WAM</abbrev> T129191) from Karnup, Perth (Western Australia) <bold>5</bold> Male <italic><tp:taxon-name><tp:taxon-name-part taxon-name-part-type="genus" reg="Idiosoma">I.</tp:taxon-name-part> <tp:taxon-name-part taxon-name-part-type="species" reg="sigillatum">sigillatum</tp:taxon-name-part></tp:taxon-name></italic> (<abbrev xmlns:xlink="http://www.w3.org/1999/xlink" content-type="institution" xlink:title="Western Australian Museum, Perth" id="ABBRID0EDLJM" xlink:type="simple">WAM</abbrev> T132564) from Crawley, Perth (Western Australia) <bold>6</bold> Male <italic><tp:taxon-name><tp:taxon-name-part taxon-name-part-type="genus" reg="Idiosoma">I.</tp:taxon-name-part> <tp:taxon-name-part taxon-name-part-type="species" reg="sigillatum">sigillatum</tp:taxon-name-part></tp:taxon-name></italic> (<abbrev xmlns:xlink="http://www.w3.org/1999/xlink" content-type="institution" xlink:title="Western Australian Museum, Perth" id="ABBRID0EVLJM" xlink:type="simple">WAM</abbrev> T136936) from Wangara (Western Australia) <bold>7</bold> Female <italic><tp:taxon-name><tp:taxon-name-part taxon-name-part-type="genus" reg="Idiosoma">I.</tp:taxon-name-part> <tp:taxon-name-part taxon-name-part-type="species" reg="jarrah">jarrah</tp:taxon-name-part></tp:taxon-name></italic> (<abbrev xmlns:xlink="http://www.w3.org/1999/xlink" content-type="institution" xlink:title="Western Australian Museum, Perth" id="ABBRID0EHMJM" xlink:type="simple">WAM</abbrev> T136937) from Darlington (Western Australia) <bold>8</bold> Female <italic><tp:taxon-name><tp:taxon-name-part taxon-name-part-type="genus" reg="Idiosoma">I.</tp:taxon-name-part> <tp:taxon-name-part taxon-name-part-type="species" reg="mcclementsorum">mcclementsorum</tp:taxon-name-part></tp:taxon-name></italic> sp. n. (<abbrev xmlns:xlink="http://www.w3.org/1999/xlink" content-type="institution" xlink:title="Western Australian Museum, Perth" id="ABBRID0EZMJM" xlink:type="simple">WAM</abbrev> T139469) from Julimar State Forest (Western Australia) <bold>9</bold> Female <italic><tp:taxon-name><tp:taxon-name-part taxon-name-part-type="genus" reg="Idiosoma">I.</tp:taxon-name-part> <tp:taxon-name-part taxon-name-part-type="species" reg="kopejtkaorum">kopejtkaorum</tp:taxon-name-part></tp:taxon-name></italic> sp. n. from Charles Darwin Nature Reserve (Western Australia) <bold>10</bold> Female <italic><tp:taxon-name><tp:taxon-name-part taxon-name-part-type="genus" reg="Idiosoma">I.</tp:taxon-name-part> <tp:taxon-name-part taxon-name-part-type="species" reg="schoknechtorum">schoknechtorum</tp:taxon-name-part></tp:taxon-name></italic> sp. n. (<abbrev xmlns:xlink="http://www.w3.org/1999/xlink" content-type="institution" xlink:title="Western Australian Museum, Perth" id="ABBRID0EYNJM" xlink:type="simple">WAM</abbrev> T140765) from SW. of York (Western Australia) <bold>11–12</bold> Female <italic><tp:taxon-name><tp:taxon-name-part taxon-name-part-type="genus" reg="Idiosoma">I.</tp:taxon-name-part> <tp:taxon-name-part taxon-name-part-type="species" reg="arenaceum">arenaceum</tp:taxon-name-part></tp:taxon-name></italic> sp. n. (<abbrev xmlns:xlink="http://www.w3.org/1999/xlink" content-type="institution" xlink:title="Western Australian Museum, Perth" id="ABBRID0EKOJM" xlink:type="simple">WAM</abbrev> T141118) from Kalbarri National Park (Western Australia). Images 1–3, 6, 7, 9–12 by M. Harvey; 4 by Greg Anderson, used with permission; 5, 8 by M. Rix.</p></caption><graphic xmlns:xlink="http://www.w3.org/1999/xlink" xlink:href="zookeys-756-001-g026.jpg" position="float" orientation="portrait" xlink:type="simple" id="oo_201312.jpg"/></fig><fig id="F2" position="float" orientation="portrait"><label>Figures 13–24.</label><caption><p>Burrows of shield-backed trapdoor spiders of the <italic><tp:taxon-name><tp:taxon-name-part taxon-name-part-type="genus" reg="Idiosoma">Idiosoma</tp:taxon-name-part> <tp:taxon-name-part taxon-name-part-type="species" reg="nigrum">nigrum</tp:taxon-name-part></tp:taxon-name></italic>-group. <bold>13</bold> <italic><tp:taxon-name><tp:taxon-name-part taxon-name-part-type="genus" reg="Idiosoma">I.</tp:taxon-name-part> <tp:taxon-name-part taxon-name-part-type="species" reg="nigrum">nigrum</tp:taxon-name-part></tp:taxon-name></italic> from Minnivale Nature Reserve (Western Australia) <bold>14–15</bold> <italic><tp:taxon-name><tp:taxon-name-part taxon-name-part-type="genus" reg="Idiosoma">I.</tp:taxon-name-part> <tp:taxon-name-part taxon-name-part-type="species" reg="clypeatum">clypeatum</tp:taxon-name-part></tp:taxon-name></italic> sp. n. from Weld Range (Western Australia) <bold>16–17</bold> <italic><tp:taxon-name><tp:taxon-name-part taxon-name-part-type="genus" reg="Idiosoma">I.</tp:taxon-name-part> <tp:taxon-name-part taxon-name-part-type="species" reg="sigillatum">sigillatum</tp:taxon-name-part></tp:taxon-name></italic> (O. P.-Cambridge, 1870) from Shenton Park, Perth (Western Australia) <bold>18</bold> <italic><tp:taxon-name><tp:taxon-name-part taxon-name-part-type="genus" reg="Idiosoma">I.</tp:taxon-name-part> <tp:taxon-name-part taxon-name-part-type="species" reg="schoknechtorum">schoknechtorum</tp:taxon-name-part></tp:taxon-name></italic> sp. n. from Meenaar Nature Reserve (Western Australia) <bold>19–20</bold> <italic><tp:taxon-name><tp:taxon-name-part taxon-name-part-type="genus" reg="Idiosoma">I.</tp:taxon-name-part> <tp:taxon-name-part taxon-name-part-type="species" reg="arenaceum">arenaceum</tp:taxon-name-part></tp:taxon-name></italic> sp. n. from Kalbarri National Park (Western Australia) <bold>21</bold> <italic><tp:taxon-name><tp:taxon-name-part taxon-name-part-type="genus" reg="Idiosoma">I.</tp:taxon-name-part> <tp:taxon-name-part taxon-name-part-type="species" reg="kopejtkaorum">kopejtkaorum</tp:taxon-name-part></tp:taxon-name></italic> sp. n. from Charles Darwin Nature Reserve (Western Australia) <bold>22–23</bold> <italic><tp:taxon-name><tp:taxon-name-part taxon-name-part-type="genus" reg="Idiosoma">I.</tp:taxon-name-part> <tp:taxon-name-part taxon-name-part-type="species" reg="jarrah">jarrah</tp:taxon-name-part></tp:taxon-name></italic> sp. n. from N. of Arthur River (Western Australia) <bold>24</bold> <italic><tp:taxon-name><tp:taxon-name-part taxon-name-part-type="genus" reg="Idiosoma">I.</tp:taxon-name-part> <tp:taxon-name-part taxon-name-part-type="species" reg="mcclementsorum">mcclementsorum</tp:taxon-name-part></tp:taxon-name></italic> sp. n. from Julimar State Forest (Western Australia). Note the ‘moustache-like’ arrangement of twig-lines characteristic of the <italic>nigrum</italic>-group. Images 13, 19–23, 24 by M. Harvey; 14–15 by Astrid Heidrich, used with permission; 16–18 by M. Rix.</p></caption><graphic xmlns:xlink="http://www.w3.org/1999/xlink" xlink:href="zookeys-756-001-g027.jpg" position="float" orientation="portrait" xlink:type="simple" id="oo_201313.jpg"/></fig><fig id="F3" position="float" orientation="portrait"><label>Figure 25.</label><caption><p>Tamura-Nei neighbour-joining tree of the <abbrev xmlns:xlink="http://www.w3.org/1999/xlink" xlink:title="cytochrome c oxidase subunit I" id="ABBRID0E5SJM" xlink:type="simple">COI</abbrev> dataset (at left) and Bayesian 50% majority-rule consensus tree resulting from a partitioned phylogenetic analysis of the 7 gene FULL dataset (at right) (both datasets with 82 taxa; most outgroups removed for ease of presentation). Shield-backed trapdoor spiders of the <italic><tp:taxon-name><tp:taxon-name-part taxon-name-part-type="genus" reg="Idiosoma">Idiosoma</tp:taxon-name-part> <tp:taxon-name-part taxon-name-part-type="species" reg="nigrum">nigrum</tp:taxon-name-part></tp:taxon-name></italic>-group are coloured according to clade designations (with closely related outgroups in pale grey), and specimens of <italic><tp:taxon-name><tp:taxon-name-part taxon-name-part-type="genus" reg="Idiosoma">I.</tp:taxon-name-part> <tp:taxon-name-part taxon-name-part-type="species" reg="nigrum">nigrum</tp:taxon-name-part></tp:taxon-name></italic> and <italic><tp:taxon-name><tp:taxon-name-part taxon-name-part-type="genus" reg="Idiosoma">I.</tp:taxon-name-part> <tp:taxon-name-part taxon-name-part-type="species" reg="sigillatum">sigillatum</tp:taxon-name-part></tp:taxon-name></italic> from their respective type localities are highlighted (*). Seven species with highly sigillate (sclerotised) abdomens in the polyphyletic ‘sigillate complex’ are denoted by circular ‘SC’ icons on the FULL dataset tree. Congruent species lineages that are concordant with morphological species concepts are collapsed on both trees, and posterior probabilities &lt; 0.99 are shown adjacent to nodes on the FULL dataset tree (all other nodes have a posterior probability of 0.99–1.0). Note the erroneous position of 241_T99623 in the <abbrev xmlns:xlink="http://www.w3.org/1999/xlink" xlink:title="cytochrome c oxidase subunit I" id="ABBRID0EDUJM" xlink:type="simple">COI</abbrev> dataset tree; this species (‘MYG064’) is a close sister-lineage to the <italic>nigrum</italic>-group (as per the FULL dataset tree), and does not possess the morphological synapomorphies characteristic of other <italic>nigrum</italic>-group taxa. Note also that sequences were not available for <italic><tp:taxon-name><tp:taxon-name-part taxon-name-part-type="genus" reg="Idiosoma">I.</tp:taxon-name-part> <tp:taxon-name-part taxon-name-part-type="species" reg="corrugatum">corrugatum</tp:taxon-name-part></tp:taxon-name></italic> sp. n. (<italic>incertae sedis</italic>), <italic><tp:taxon-name><tp:taxon-name-part taxon-name-part-type="genus" reg="Idiosoma">I.</tp:taxon-name-part> <tp:taxon-name-part taxon-name-part-type="species" reg="gardneri">gardneri</tp:taxon-name-part></tp:taxon-name></italic> sp. n. (<italic>sigillatum</italic>-clade) or <italic><tp:taxon-name><tp:taxon-name-part taxon-name-part-type="genus" reg="Idiosoma">I.</tp:taxon-name-part> <tp:taxon-name-part taxon-name-part-type="species" reg="gutharuka">gutharuka</tp:taxon-name-part></tp:taxon-name></italic> sp. n. (<italic>intermedium</italic>-clade).</p></caption><graphic xmlns:xlink="http://www.w3.org/1999/xlink" xlink:href="zookeys-756-001-g028.jpg" position="float" orientation="portrait" xlink:type="simple" id="oo_201314.jpg"/></fig><fig id="F4" position="float" orientation="portrait"><label>Figures 26–35.</label><caption><p>
              <italic><tp:taxon-name><tp:taxon-name-part taxon-name-part-type="genus" reg="Idiosoma">Idiosoma</tp:taxon-name-part> <tp:taxon-name-part taxon-name-part-type="species" reg="nigrum">nigrum</tp:taxon-name-part></tp:taxon-name></italic> Main, 1952, male (<abbrev xmlns:xlink="http://www.w3.org/1999/xlink" content-type="institution" xlink:title="Western Australian Museum, Perth" id="ABBRID0EKWJM" xlink:type="simple">WAM</abbrev> T3301) from Walk Walkin, via Koorda (Western Australia; AVW), somatic morphology. <bold>26–27</bold> Carapace and abdomen, dorsal view <bold>28</bold> Carapace, lateral view <bold>29</bold> Eyes, dorsal view <bold>30</bold> Mouthparts, ventral view <bold>31</bold> Sternum, ventral view <bold>32</bold> Abdomen, posterior view <bold>33</bold> Leg I, prolateral view <bold>34</bold> Leg I tibia, clasping spurs, prolateral view (note loss of clasping spur macroseta) <bold>35</bold> Leg I tibia, proventral view. Scale bars 2.0. SP2–4 = sigilla pairs 2–4.</p></caption><graphic xmlns:xlink="http://www.w3.org/1999/xlink" xlink:href="zookeys-756-001-g029.jpg" position="float" orientation="portrait" xlink:type="simple" id="oo_201315.jpg"/></fig><fig id="F5" position="float" orientation="portrait"><label>Figures 36–38.</label><caption><p>
              <italic><tp:taxon-name><tp:taxon-name-part taxon-name-part-type="genus" reg="Idiosoma">Idiosoma</tp:taxon-name-part> <tp:taxon-name-part taxon-name-part-type="species" reg="nigrum">nigrum</tp:taxon-name-part></tp:taxon-name></italic> Main, 1952, male (<abbrev xmlns:xlink="http://www.w3.org/1999/xlink" content-type="institution" xlink:title="Western Australian Museum, Perth" id="ABBRID0EZXJM" xlink:type="simple">WAM</abbrev> T3301) from Walk Walkin, via Koorda (Western Australia; AVW), pedipalp. <bold>36</bold> Retrolateral view <bold>37</bold> Retroventral view <bold>38</bold> Prolateral view. Scale bar 2.0.</p></caption><graphic xmlns:xlink="http://www.w3.org/1999/xlink" xlink:href="zookeys-756-001-g030.jpg" position="float" orientation="portrait" xlink:type="simple" id="oo_201316.jpg"/></fig><fig id="F6" position="float" orientation="portrait"><label>Figures 39–47.</label><caption><p>
              <italic><tp:taxon-name><tp:taxon-name-part taxon-name-part-type="genus" reg="Idiosoma">Idiosoma</tp:taxon-name-part> <tp:taxon-name-part taxon-name-part-type="species" reg="nigrum">nigrum</tp:taxon-name-part></tp:taxon-name></italic> Main, 1952, female holotype (<abbrev xmlns:xlink="http://www.w3.org/1999/xlink" content-type="institution" xlink:title="Western Australian Museum, Perth" id="ABBRID0E3YJM" xlink:type="simple">WAM</abbrev> T3960) from Wongan Hills (Western Australia; AVW). <bold>39–40</bold> Carapace and abdomen, dorsal view <bold>41</bold> Carapace, lateral view <bold>42</bold> Eyes, dorsal view <bold>43</bold> Abdomen, posterior view <bold>44</bold> Sternum, ventral view <bold>45</bold> Leg I, prolateral view <bold>46</bold> Leg I, retrolateral view <bold>47</bold> Spermathecae, dorsal view. Scale bars 2.0 <bold>(39–40, 45–46</bold>), 0.5 (<bold>47</bold>). SP3–4 = sigilla pairs 3–4.</p></caption><graphic xmlns:xlink="http://www.w3.org/1999/xlink" xlink:href="zookeys-756-001-g031.jpg" position="float" orientation="portrait" xlink:type="simple" id="oo_201317.jpg"/></fig><fig id="F7" position="float" orientation="portrait"><label>Figures 48–56.</label><caption><p>
              <italic><tp:taxon-name><tp:taxon-name-part taxon-name-part-type="genus" reg="Idiosoma">Idiosoma</tp:taxon-name-part> <tp:taxon-name-part taxon-name-part-type="species" reg="nigrum">nigrum</tp:taxon-name-part></tp:taxon-name></italic> Main, 1952, female (<abbrev xmlns:xlink="http://www.w3.org/1999/xlink" content-type="institution" xlink:title="Western Australian Museum, Perth" id="ABBRID0EN1JM" xlink:type="simple">WAM</abbrev> T132737) from Minnivale Nature Reserve (Western Australia; AVW). <bold>48–49</bold> Carapace and abdomen, dorsal view <bold>50</bold> Carapace, lateral view <bold>51</bold> Eyes, dorsal view <bold>52</bold> Abdomen, posterior view <bold>53</bold> Sternum, ventral view <bold>54</bold> Leg I, prolateral view <bold>55</bold> Leg I, retrolateral view <bold>56</bold> Spermathecae, dorsal view. Scale bars 2.0 (<bold>48–49, 54–55</bold>), 0.5 (<bold>56</bold>). SP3–4 = sigilla pairs 3–4.</p></caption><graphic xmlns:xlink="http://www.w3.org/1999/xlink" xlink:href="zookeys-756-001-g032.jpg" position="float" orientation="portrait" xlink:type="simple" id="oo_201318.jpg"/></fig><fig id="F53" position="float" orientation="portrait"><label>Figure 374.</label><caption><p>Map showing collection records of <italic><tp:taxon-name><tp:taxon-name-part taxon-name-part-type="genus" reg="Idiosoma">Idiosoma</tp:taxon-name-part></tp:taxon-name></italic> species in the ‘sigillate complex’ from south-western Australia; base map shows collection records for all other species in the <italic>nigrum</italic>-group as smaller grey dots. Lower inset shows detailed collection records for <italic><tp:taxon-name><tp:taxon-name-part taxon-name-part-type="genus" reg="Idiosoma">I.</tp:taxon-name-part> <tp:taxon-name-part taxon-name-part-type="species" reg="nigrum">nigrum</tp:taxon-name-part></tp:taxon-name></italic> and other southern taxa, along with select metropolitan centres. Specimens sequenced for the molecular analyses are denoted by open circles, and relevant <abbrev xmlns:xlink="http://www.w3.org/1999/xlink" xlink:title="Interim Biogeographic Regionalisation of Australia Version 7" id="ABBRID0EHYLM" xlink:type="simple">IBRA</abbrev> 7.0 bioregions are as follows: AVW, Avon Wheatbelt; CAR, Carnarvon; COO, Coolgardie; GES, Geraldton Sandplains; JAF, Jarrah Forest; MUR, Murchison; SWA, Swan Coastal Plain; YAL, Yalgoo.</p></caption><graphic xmlns:xlink="http://www.w3.org/1999/xlink" xlink:href="zookeys-756-001-g078.jpg" position="float" orientation="portrait" xlink:type="simple" id="oo_201371.jpg"/></fig><fig id="F8" position="float" orientation="portrait"><label>Figures 57–66.</label><caption><p>
              <italic><tp:taxon-name><tp:taxon-name-part taxon-name-part-type="genus" reg="Idiosoma">Idiosoma</tp:taxon-name-part> <tp:taxon-name-part taxon-name-part-type="species" reg="arenaceum">arenaceum</tp:taxon-name-part></tp:taxon-name></italic> sp. n., male holotype (<abbrev xmlns:xlink="http://www.w3.org/1999/xlink" content-type="institution" xlink:title="Western Australian Museum, Perth" id="ABBRID0E52JM" xlink:type="simple">WAM</abbrev> T139527) from Zuytdorp (Western Australia; GES), somatic morphology. <bold>57–58</bold> Carapace and abdomen, dorsal view <bold>59</bold> Carapace, lateral view <bold>60</bold> Eyes, dorsal view <bold>61</bold> Mouthparts, ventral view <bold>62</bold> Sternum, ventral view <bold>63</bold> Abdomen, posterior view <bold>64</bold> Leg I, prolateral view <bold>65</bold> Leg I tibia, clasping spurs, prolateral view <bold>66</bold> Leg I tibia, proventral view. Scale bars 2.0. SP2–4 = sigilla pairs 2–4.</p></caption><graphic xmlns:xlink="http://www.w3.org/1999/xlink" xlink:href="zookeys-756-001-g033.jpg" position="float" orientation="portrait" xlink:type="simple" id="oo_201319.jpg"/></fig><fig id="F35" position="float" orientation="portrait"><label>Figures 250–259.</label><caption><p>
              <italic><tp:taxon-name><tp:taxon-name-part taxon-name-part-type="genus" reg="Idiosoma">Idiosoma</tp:taxon-name-part> <tp:taxon-name-part taxon-name-part-type="species" reg="kopejtkaorum">kopejtkaorum</tp:taxon-name-part></tp:taxon-name></italic> sp. n., male holotype (<abbrev xmlns:xlink="http://www.w3.org/1999/xlink" content-type="institution" xlink:title="Western Australian Museum, Perth" id="ABBRID0EJALM" xlink:type="simple">WAM</abbrev> T144621) from Snake Gully Nature Reserve (Western Australia; AVW), somatic morphology. <bold>250–251</bold> Carapace and abdomen, dorsal view <bold>252</bold> Carapace, lateral view <bold>253</bold> Eyes, dorsal view <bold>254</bold> Mouthparts, ventral view <bold>255</bold> Sternum, ventral view <bold>256</bold> Abdomen, posterior view <bold>257</bold> Leg I, prolateral view <bold>258</bold> Leg I tibia, clasping spurs, prolateral view <bold>259</bold> Leg I tibia, proventral view. Scale bars 2.0. SP2–4 = sigilla pairs 2–4.</p></caption><graphic xmlns:xlink="http://www.w3.org/1999/xlink" xlink:href="zookeys-756-001-g060.jpg" position="float" orientation="portrait" xlink:type="simple" id="oo_201350.jpg"/></fig><fig id="F10" position="float" orientation="portrait"><label>Figures 70–78.</label><caption><p>
              <italic><tp:taxon-name><tp:taxon-name-part taxon-name-part-type="genus" reg="Idiosoma">Idiosoma</tp:taxon-name-part> <tp:taxon-name-part taxon-name-part-type="species" reg="arenaceum">arenaceum</tp:taxon-name-part></tp:taxon-name></italic> sp. n., female (<named-content xmlns:xlink="http://www.w3.org/1999/xlink" content-type="dwc:institutional_code" xlink:type="simple">AMS</named-content> KS6393) from Geraldton (Western Australia; GES). <bold>70–71</bold> Carapace and abdomen, dorsal view <bold>72</bold> Carapace, lateral view <bold>73</bold> Eyes, dorsal view <bold>74</bold> Abdomen, posterior view <bold>75</bold> Sternum, ventral view <bold>76</bold> Leg I, prolateral view <bold>77</bold> Leg I, retrolateral view <bold>78</bold> Spermathecae, dorsal view. Scale bars 2.0 (<bold>70–71, 76–77</bold>), 0.5 (<bold>78</bold>). SP3–4 = sigilla pairs 3–4.</p></caption><graphic xmlns:xlink="http://www.w3.org/1999/xlink" xlink:href="zookeys-756-001-g035.jpg" position="float" orientation="portrait" xlink:type="simple" id="oo_201322.jpg"/></fig><fig id="F13" position="float" orientation="portrait"><label>Figures 92–100.</label><caption><p>
              <italic><tp:taxon-name><tp:taxon-name-part taxon-name-part-type="genus" reg="Idiosoma">Idiosoma</tp:taxon-name-part> <tp:taxon-name-part taxon-name-part-type="species" reg="clypeatum">clypeatum</tp:taxon-name-part></tp:taxon-name></italic> sp. n., female (<abbrev xmlns:xlink="http://www.w3.org/1999/xlink" content-type="institution" xlink:title="Western Australian Museum, Perth" id="ABBRID0ETCKM" xlink:type="simple">WAM</abbrev> T108516) from Karara (Western Australia; YAL). <bold>92–93</bold> Carapace and abdomen, dorsal view <bold>94</bold> Carapace, lateral view <bold>95</bold> Eyes, dorsal view <bold>96</bold> Abdomen, posterior view <bold>97</bold> Sternum, ventral view <bold>98</bold> Leg I, prolateral view <bold>99</bold> Leg I, retrolateral view <bold>100</bold> Spermathecae, dorsal view. Scale bars 2.0 (<bold>92–93, 98–99</bold>), 0.5 (<bold>100</bold>). SP3–4 = sigilla pairs 3–4.</p></caption><graphic xmlns:xlink="http://www.w3.org/1999/xlink" xlink:href="zookeys-756-001-g038.jpg" position="float" orientation="portrait" xlink:type="simple" id="oo_201327.jpg"/></fig><fig id="F38" position="float" orientation="portrait"><label>Figures 272–281.</label><caption><p>
              <italic><tp:taxon-name><tp:taxon-name-part taxon-name-part-type="genus" reg="Idiosoma">Idiosoma</tp:taxon-name-part> <tp:taxon-name-part taxon-name-part-type="species" reg="kwongan">kwongan</tp:taxon-name-part></tp:taxon-name></italic> sp. n., male holotype (<abbrev xmlns:xlink="http://www.w3.org/1999/xlink" content-type="institution" xlink:title="Western Australian Museum, Perth" id="ABBRID0ENELM" xlink:type="simple">WAM</abbrev> T27142) from E. of Greenhead (Western Australia; GES), somatic morphology. <bold>272–273</bold> Carapace and abdomen, dorsal view <bold>274</bold> Carapace, lateral view <bold>275</bold> Eyes, dorsal view <bold>276</bold> Mouthparts, ventral view <bold>277</bold> Sternum, ventral view <bold>278</bold> Abdomen, posterior view <bold>279</bold> Leg I, prolateral view <bold>280</bold> Leg I tibia, clasping spurs, prolateral view <bold>281</bold> Leg I tibia, proventral view. Scale bars 2.0. SP2–4 = sigilla pairs 2–4.</p></caption><graphic xmlns:xlink="http://www.w3.org/1999/xlink" xlink:href="zookeys-756-001-g063.jpg" position="float" orientation="portrait" xlink:type="simple" id="oo_201353.jpg"/></fig><fig id="F17" position="float" orientation="portrait"><label>Figures 123–132.</label><caption><p>
              <italic><tp:taxon-name><tp:taxon-name-part taxon-name-part-type="genus" reg="Idiosoma">Idiosoma</tp:taxon-name-part> <tp:taxon-name-part taxon-name-part-type="species" reg="dandaragan">dandaragan</tp:taxon-name-part></tp:taxon-name></italic> sp. n., male holotype (<abbrev xmlns:xlink="http://www.w3.org/1999/xlink" content-type="institution" xlink:title="Western Australian Museum, Perth" id="ABBRID0EHIKM" xlink:type="simple">WAM</abbrev> T139522) from S. of Moora (Western Australia; JAF), somatic morphology. <bold>123–124</bold> Carapace and abdomen, dorsal view <bold>125</bold> Carapace, lateral view <bold>126</bold> Eyes, dorsal view <bold>127</bold> Mouthparts, ventral view <bold>128</bold> Sternum, ventral view <bold>129</bold> Abdomen, posterior view <bold>130</bold> Leg I, prolateral view <bold>131</bold> Leg I tibia, clasping spurs, prolateral view <bold>132</bold> Leg I tibia, proventral view. Scale bars 2.0. SP2–4 = sigilla pairs 2–4.</p></caption><graphic xmlns:xlink="http://www.w3.org/1999/xlink" xlink:href="zookeys-756-001-g042.jpg" position="float" orientation="portrait" xlink:type="simple" id="oo_201331.jpg"/></fig><fig id="F46" position="float" orientation="portrait"><label>Figures 329–338.</label><caption><p>
              <italic><tp:taxon-name><tp:taxon-name-part taxon-name-part-type="genus" reg="Idiosoma">Idiosoma</tp:taxon-name-part> <tp:taxon-name-part taxon-name-part-type="species" reg="schoknechtorum">schoknechtorum</tp:taxon-name-part></tp:taxon-name></italic> sp. n., male holotype (<abbrev xmlns:xlink="http://www.w3.org/1999/xlink" content-type="institution" xlink:title="Western Australian Museum, Perth" id="ABBRID0EFPLM" xlink:type="simple">WAM</abbrev> T139512) from Beverley (Western Australia; AVW), somatic morphology. <bold>329–330</bold> Carapace and abdomen, dorsal view <bold>331</bold> Carapace, lateral view <bold>332</bold> Eyes, dorsal view <bold>333</bold> Mouthparts, ventral view <bold>334</bold> Sternum, ventral view <bold>335</bold> Abdomen, posterior view <bold>336</bold> Leg I, prolateral view <bold>337</bold> Leg I tibia, clasping spurs, prolateral view <bold>338</bold> Leg I tibia, proventral view. Scale bars 2.0. SP2–4 = sigilla pairs 2–4.</p></caption><graphic xmlns:xlink="http://www.w3.org/1999/xlink" xlink:href="zookeys-756-001-g071.jpg" position="float" orientation="portrait" xlink:type="simple" id="oo_201364.jpg"/></fig><fig id="F37" position="float" orientation="portrait"><label>Figures 263–271.</label><caption><p>
              <italic><tp:taxon-name><tp:taxon-name-part taxon-name-part-type="genus" reg="Idiosoma">Idiosoma</tp:taxon-name-part> <tp:taxon-name-part taxon-name-part-type="species" reg="kopejtkaorum">kopejtkaorum</tp:taxon-name-part></tp:taxon-name></italic> sp. n., female (<abbrev xmlns:xlink="http://www.w3.org/1999/xlink" content-type="institution" xlink:title="Western Australian Museum, Perth" id="ABBRID0E2CLM" xlink:type="simple">WAM</abbrev> T108519) from Charles Darwin Nature Reserve (Western Australia; AVW). <bold>263–264</bold> Carapace and abdomen, dorsal view <bold>265</bold> Carapace, lateral view <bold>266</bold> Eyes, dorsal view <bold>267</bold> Abdomen, posterior view <bold>268</bold> Sternum, ventral view <bold>269</bold> Leg I, prolateral view <bold>270</bold> Leg I, retrolateral view <bold>271</bold> Spermathecae, dorsal view. Scale bars 2.0 (<bold>263–264, 269–270</bold>), 0.5 (<bold><italic>271</italic></bold>). SP3–4 = sigilla pairs 3–4.</p></caption><graphic xmlns:xlink="http://www.w3.org/1999/xlink" xlink:href="zookeys-756-001-g062.jpg" position="float" orientation="portrait" xlink:type="simple" id="oo_201352.jpg"/></fig><fig id="F19" position="float" orientation="portrait"><label>Figures 136–144.</label><caption><p>
              <italic><tp:taxon-name><tp:taxon-name-part taxon-name-part-type="genus" reg="Idiosoma">Idiosoma</tp:taxon-name-part> <tp:taxon-name-part taxon-name-part-type="species" reg="dandaragan">dandaragan</tp:taxon-name-part></tp:taxon-name></italic> sp. n., female (<abbrev xmlns:xlink="http://www.w3.org/1999/xlink" content-type="institution" xlink:title="Western Australian Museum, Perth" id="ABBRID0EZKKM" xlink:type="simple">WAM</abbrev> T127017) from NE. of New Norcia (Western Australia; AVW). <bold>136–137</bold> Carapace and abdomen, dorsal view <bold>138</bold> Carapace, lateral view <bold>139</bold> Eyes, dorsal view <bold>140</bold> Abdomen, posterior view <bold>141</bold> Sternum, ventral view <bold>142</bold> Leg I, prolateral view <bold>143</bold> Leg I, retrolateral view <bold>144</bold> Spermathecae, dorsal view. Scale bars 2.0 (<bold>136–137, 142–143</bold>), 0.5 (<bold>144</bold>). SP3–5 = sigilla pairs 3–5.</p></caption><graphic xmlns:xlink="http://www.w3.org/1999/xlink" xlink:href="zookeys-756-001-g044.jpg" position="float" orientation="portrait" xlink:type="simple" id="oo_201334.jpg"/></fig><fig id="F48" position="float" orientation="portrait"><label>Figures 342–350.</label><caption><p>
              <italic><tp:taxon-name><tp:taxon-name-part taxon-name-part-type="genus" reg="Idiosoma">Idiosoma</tp:taxon-name-part> <tp:taxon-name-part taxon-name-part-type="species" reg="schoknechtorum">schoknechtorum</tp:taxon-name-part></tp:taxon-name></italic> sp. n., female (<abbrev xmlns:xlink="http://www.w3.org/1999/xlink" content-type="institution" xlink:title="Western Australian Museum, Perth" id="ABBRID0EXRLM" xlink:type="simple">WAM</abbrev> T140765) from SW. of York (Western Australia; AVW). <bold>342–343</bold> Carapace and abdomen, dorsal view <bold>344</bold> Carapace, lateral view <bold>345</bold> Eyes, dorsal view <bold>346</bold> Abdomen, posterior view <bold>347</bold> Sternum, ventral view <bold>348</bold> Leg I, prolateral view <bold>349</bold> Leg I, retrolateral view <bold>350</bold> Spermathecae, dorsal view. Scale bars 2.0 (<bold>342–343, 348–349</bold>), 0.5 (<bold>350</bold>). SP3–5 = sigilla pairs 3–5.</p></caption><graphic xmlns:xlink="http://www.w3.org/1999/xlink" xlink:href="zookeys-756-001-g073.jpg" position="float" orientation="portrait" xlink:type="simple" id="oo_201366.jpg"/></fig><fig id="F14" position="float" orientation="portrait"><label>Figures 101–110.</label><caption><p>
              <italic><tp:taxon-name><tp:taxon-name-part taxon-name-part-type="genus" reg="Idiosoma">Idiosoma</tp:taxon-name-part> <tp:taxon-name-part taxon-name-part-type="species" reg="corrugatum">corrugatum</tp:taxon-name-part></tp:taxon-name></italic> sp. n., male holotype (<named-content xmlns:xlink="http://www.w3.org/1999/xlink" content-type="dwc:institutional_code" xlink:type="simple">SAM</named-content> NN29858) from SW. of Kimba (South Australia; EYB), somatic morphology. <bold>101–102</bold> Carapace and abdomen, dorsal view <bold>103</bold> Carapace, lateral view <bold>104</bold> Eyes, dorsal view <bold>105</bold> Mouthparts, ventral view <bold>106</bold> Sternum, ventral view <bold>107</bold> Abdomen, posterior view <bold>108</bold> Leg I, prolateral view <bold>109</bold> Leg I tibia, clasping spurs, prolateral view <bold>110</bold> Leg I tibia, proventral view. Scale bars 2.0. SP2–4 = sigilla pairs 2–4.</p></caption><graphic xmlns:xlink="http://www.w3.org/1999/xlink" xlink:href="zookeys-756-001-g039.jpg" position="float" orientation="portrait" xlink:type="simple" id="oo_201328.jpg"/></fig><fig id="F16" position="float" orientation="portrait"><label>Figures 114–122.</label><caption><p>
              <italic><tp:taxon-name><tp:taxon-name-part taxon-name-part-type="genus" reg="Idiosoma">Idiosoma</tp:taxon-name-part> <tp:taxon-name-part taxon-name-part-type="species" reg="corrugatum">corrugatum</tp:taxon-name-part></tp:taxon-name></italic> sp. n., female (<abbrev xmlns:xlink="http://www.w3.org/1999/xlink" content-type="institution" xlink:title="Western Australian Museum, Perth" id="ABBRID0EWGKM" xlink:type="simple">WAM</abbrev> T144634) from NW. of Cleve (South Australia; EYB). <bold>114–115</bold> Carapace and abdomen, dorsal view <bold>116</bold> Carapace, lateral view <bold>117</bold> Eyes, dorsal view <bold>118</bold> Abdomen, posterior view <bold>119</bold> Sternum, ventral view <bold>120</bold> Leg I, prolateral view <bold>121</bold> Leg I, retrolateral view <bold>122</bold> Spermathecae, dorsal view. Scale bars 2.0 (<bold>114–115, 120–121</bold>), 0.5 (<bold>122</bold>). SP3–4 = sigilla pairs 3–4.</p></caption><graphic xmlns:xlink="http://www.w3.org/1999/xlink" xlink:href="zookeys-756-001-g041.jpg" position="float" orientation="portrait" xlink:type="simple" id="oo_201330.jpg"/></fig></tp:treatment-sec><ref-list><ref id="B19"><mixed-citation xmlns:xlink="http://www.w3.org/1999/xlink" xlink:type="simple">
          <person-group><name name-style="western"><surname>Main</surname><given-names>BY</given-names></name></person-group> (<year>1957b</year>) <article-title>Biology of aganippine trapdoor spiders (<tp:taxon-name><tp:taxon-name-part taxon-name-part-type="suborder">Mygalomorphae</tp:taxon-name-part></tp:taxon-name>: <tp:taxon-name><tp:taxon-name-part taxon-name-part-type="family">Ctenizidae</tp:taxon-name-part></tp:taxon-name>).</article-title> <source>Australian Journal of Zoology</source> <volume>5</volume>: <fpage>402</fpage>–<lpage>473</lpage>. <ext-link xlink:type="simple" ext-link-type="doi" xlink:href="10.1071/ZO9570402">https://doi.org/10.1071/ZO9570402</ext-link></mixed-citation></ref><ref id="B24"><mixed-citation xmlns:xlink="http://www.w3.org/1999/xlink" xlink:type="simple">
          <person-group><name name-style="western"><surname>Main</surname><given-names>BY</given-names></name></person-group> (<year>1985</year>) <article-title>Further studies on the systematics of ctenizid trapdoor spiders: a review of the Australian genera (<tp:taxon-name><tp:taxon-name-part taxon-name-part-type="order">Araneae</tp:taxon-name-part></tp:taxon-name>: <tp:taxon-name><tp:taxon-name-part taxon-name-part-type="suborder">Mygalomorphae</tp:taxon-name-part></tp:taxon-name>: <tp:taxon-name><tp:taxon-name-part taxon-name-part-type="family">Ctenizidae</tp:taxon-name-part></tp:taxon-name>).</article-title> <source>Australian Journal of Zoology Supplementary Series</source> <volume>108</volume>: <fpage>1</fpage>–<lpage>84</lpage>. <ext-link xlink:type="simple" ext-link-type="doi" xlink:href="10.1071/AJZS108">https://doi.org/10.1071/AJZS108</ext-link></mixed-citation></ref><ref id="B39"><mixed-citation xmlns:xlink="http://www.w3.org/1999/xlink" xlink:type="simple">
          <person-group><name name-style="western"><surname>Rix</surname><given-names>MG</given-names></name><name name-style="western"><surname>Raven</surname><given-names>RJ</given-names></name><name name-style="western"><surname>Main</surname><given-names>BY</given-names></name><name name-style="western"><surname>Harrison</surname><given-names>SE</given-names></name><name name-style="western"><surname>Austin</surname><given-names>SD</given-names></name><name name-style="western"><surname>Cooper</surname><given-names>SJB</given-names></name><name name-style="western"><surname>Harvey</surname><given-names>MS</given-names></name></person-group> (<year>2017d</year>) <article-title>The Australasian spiny trapdoor spiders of the family <tp:taxon-name><tp:taxon-name-part taxon-name-part-type="family">Idiopidae</tp:taxon-name-part></tp:taxon-name> (<tp:taxon-name><tp:taxon-name-part taxon-name-part-type="suborder">Mygalomorphae</tp:taxon-name-part></tp:taxon-name>: <tp:taxon-name><tp:taxon-name-part taxon-name-part-type="subfamily">Arbanitinae</tp:taxon-name-part></tp:taxon-name>): a relimitation and revision at the generic level.</article-title> <source>Invertebrate Systematics</source> <volume>31</volume>: <fpage>566</fpage>–<lpage>634</lpage>. <ext-link xlink:type="simple" ext-link-type="doi" xlink:href="10.1071/IS16065">https://doi.org/10.1071/IS16065</ext-link></mixed-citation></ref><ref id="B43"><mixed-citation xmlns:xlink="http://www.w3.org/1999/xlink" xlink:type="simple">
          <institution xlink:type="simple">Western Australian Government Gazette</institution> (<year>2018</year>) Wildlife Conservation (Specially Protected Fauna) Notice 2017, 16 January 2018, 195. <ext-link xlink:type="simple" ext-link-type="uri" xlink:href="https://www.dpaw.wa.gov.au/plants-and-animals/threatened-species-and-communities/threatened-animals?view=categories%26id=109">https://www.dpaw.wa.gov.au/plants-and-animals/threatened-species-and-communities/threatened-animals?view=categories&amp;id=109</ext-link> [accessed February 2018]</mixed-citation></ref><ref id="B30"><mixed-citation xmlns:xlink="http://www.w3.org/1999/xlink" xlink:type="simple">
          <person-group><name name-style="western"><surname>Main</surname><given-names>BY</given-names></name></person-group> (<year>2003</year>) <article-title>Demography of the shield-back trapdoor spider <italic><tp:taxon-name><tp:taxon-name-part taxon-name-part-type="genus">Idiosoma</tp:taxon-name-part> <tp:taxon-name-part taxon-name-part-type="species">nigrum</tp:taxon-name-part></tp:taxon-name></italic> Main in remnant vegetation of the Western Australian Wheatbelt.</article-title> <source>Records of the South Australian Museum Monograph Series</source> <volume>7</volume>: <fpage>179</fpage>–<lpage>185</lpage>.</mixed-citation></ref><ref id="B38"><mixed-citation xmlns:xlink="http://www.w3.org/1999/xlink" xlink:type="simple">
          <person-group><name name-style="western"><surname>Rix</surname><given-names>MG</given-names></name><name name-style="western"><surname>Huey</surname><given-names>J</given-names></name><name name-style="western"><surname>Main</surname><given-names>BY</given-names></name><name name-style="western"><surname>Waldock</surname><given-names>JM</given-names></name><name name-style="western"><surname>Harrison</surname><given-names>SE</given-names></name><name name-style="western"><surname>Comer</surname><given-names>S</given-names></name><name name-style="western"><surname>Austin</surname><given-names>AD</given-names></name><name name-style="western"><surname>Harvey</surname><given-names>MS</given-names></name></person-group> (<year>2017c</year>) <article-title>Where have all the spiders gone? The decline of a poorly known invertebrate fauna in the agricultural and arid zones of southern Australia.</article-title> <source>Austral Entomology</source> <volume>56</volume>: <fpage>14</fpage>–<lpage>22</lpage>. <ext-link xlink:type="simple" ext-link-type="doi" xlink:href="10.1111/aen.12258">https://doi.org/10.1111/aen.12258</ext-link></mixed-citation></ref><ref id="B22"><mixed-citation xmlns:xlink="http://www.w3.org/1999/xlink" xlink:type="simple">
          <person-group><name name-style="western"><surname>Main</surname><given-names>BY</given-names></name></person-group> (<year>1967</year>) <source>Between Wodjil and Tor.</source> <publisher-name>Jacaranda Press</publisher-name>, <publisher-loc>Melbourne</publisher-loc>, <size units="page">160 pp</size>.</mixed-citation></ref><ref id="B14"><mixed-citation xmlns:xlink="http://www.w3.org/1999/xlink" xlink:type="simple">
          <person-group><name name-style="western"><surname>Keighery</surname><given-names>GJ</given-names></name></person-group> (<year>2004</year>) <article-title>State Salinity Strategy biological survey of the Western Australian wheatbelt: background.</article-title> <source>Records of the Western Australian Museum Supplement</source> <volume>67</volume>: <fpage>1</fpage>–<lpage>6</lpage>. <ext-link xlink:type="simple" ext-link-type="doi" xlink:href="10.18195/issn.0313-122x.67.2004.001-006">https://doi.org/10.18195/issn.0313-122x.67.2004.001-006</ext-link></mixed-citation></ref><ref id="B26"><mixed-citation xmlns:xlink="http://www.w3.org/1999/xlink" xlink:type="simple">
          <person-group><name name-style="western"><surname>Main</surname><given-names>BY</given-names></name></person-group> (<year>1987</year>) <article-title>Persistence of invertebrates in small areas: case studies of trapdoor spiders in Western Australia.</article-title> In: <person-group><name name-style="western"><surname>Saunders</surname><given-names>DA</given-names></name><name name-style="western"><surname>Arnold</surname><given-names>GW</given-names></name><name name-style="western"><surname>Burbidge</surname><given-names>AA</given-names></name><name name-style="western"><surname>Hopkins</surname><given-names>AJM</given-names></name></person-group> (<role>Eds</role>) <issue-title>Nature Conservation: The Role of Remnants of Native Vegetation.</issue-title> <source>Surrey Beatty and Sons Pty Ltd in association with CSIRO and CALM, Chipping Norton</source>, <fpage>29</fpage>–<lpage>39</lpage>.</mixed-citation></ref></ref-list></tp:taxon-treatment>
