# Supplementary material for: Conservation systematics of the shield-backed trapdoor spiders of the nigrum-group (Mygalomorphae, Idiopidae, Idiosoma): integrative taxonomy reveals a diverse and threatened fauna from south-western Australia
Source: Zookeys. 2018 May 9;(756):1–121. doi: 10.3897/zookeys.756.24397 (PMC5956031; doi:10.3897/zookeys.756.24397)
Supplement: XML Treatment for Idiosoma clypeatum [file zookeys.756.24397-treatment4.xml]

<!DOCTYPE tp:taxon-treatment
  PUBLIC "-//TaxonX//DTD Taxonomic Treatment Publishing DTD v0 20100105//EN" "tax-treatment-NSO.dtd">
<tp:taxon-treatment xmlns:tp="http://www.plazi.org/taxpub"><tp:treatment-meta><kwd-group><label>Taxon classification</label><kwd><named-content xmlns:xlink="http://www.w3.org/1999/xlink" content-type="kingdom">Animalia</named-content></kwd><kwd><named-content xmlns:xlink="http://www.w3.org/1999/xlink" content-type="order">Araneae</named-content></kwd><kwd><named-content xmlns:xlink="http://www.w3.org/1999/xlink" content-type="family">Idiopidae</named-content></kwd></kwd-group><mixed-citation publication-type="journal"><person-group><name><surname>Rix</surname><given-names>Michael G.</given-names></name><name><surname>Huey</surname><given-names>Joel A.</given-names></name><name><surname>Cooper</surname><given-names>Steven J.B.</given-names></name><name><surname>Austin</surname><given-names>Andrew D.</given-names></name><name><surname>Harvey</surname><given-names>Mark S.</given-names></name></person-group><article-title>Conservation systematics of the shield-backed trapdoor spiders of the <italic>nigrum</italic>-group (<tp:taxon-name><tp:taxon-name-part taxon-name-part-type="suborder">Mygalomorphae</tp:taxon-name-part></tp:taxon-name>, <tp:taxon-name><tp:taxon-name-part taxon-name-part-type="family">Idiopidae</tp:taxon-name-part></tp:taxon-name>, <italic><tp:taxon-name><tp:taxon-name-part taxon-name-part-type="genus" reg="Idiosoma">Idiosoma</tp:taxon-name-part></tp:taxon-name></italic>): integrative taxonomy reveals a diverse and threatened fauna from south-western Australia</article-title><source>Zookeys</source><day>9</day><month>5</month><year>2018</year><volume>2018</volume><issue>756</issue><fpage>1</fpage><lpage>121</lpage><pub-id pub-id-type="doi">10.3897/zookeys.756.24397</pub-id></mixed-citation></tp:treatment-meta><tp:nomenclature><tp:taxon-name>
            <tp:taxon-name-part taxon-name-part-type="genus" reg="Idiosoma">Idiosoma</tp:taxon-name-part>
            <tp:taxon-name-part taxon-name-part-type="species" reg="clypeatum">clypeatum</tp:taxon-name-part>
            <object-id xmlns:xlink="http://www.w3.org/1999/xlink" content-type="zoobank" xlink:type="simple">http://zoobank.org/86DFA140-6AB2-4FFE-B24E-D7F5B7AEE3D6</object-id>
          </tp:taxon-name><tp:taxon-authority>Rix &amp; Harvey</tp:taxon-authority><tp:taxon-status xmlns:xlink="http://www.w3.org/1999/xlink" xlink:type="simple">sp. n.</tp:taxon-status><xref ref-type="fig" rid="F2">Figs 14</xref><xref ref-type="fig" rid="F2">, 15</xref><xref ref-type="fig" rid="F3">, 25</xref><xref ref-type="fig" rid="F11">, 79–88</xref><xref ref-type="fig" rid="F12">, 89–91</xref><xref ref-type="fig" rid="F13">, 92–100</xref><xref ref-type="fig" rid="F53">, 374</xref><tp:nomenclature-citation-list><tp:nomenclature-citation><tp:taxon-name><tp:taxon-name-part taxon-name-part-type="genus" reg="Idiosoma">Idiosoma</tp:taxon-name-part></tp:taxon-name><comment> ‘<italic>nigrum</italic>’ Main, 1957b: 440 (in part; cited specimens from E. of Ederga, N. of Gullewa, S. of Mullewa and E./SE. of Paynes Find). <xref ref-type="bibr" rid="B8">Ellis 2015</xref>: 242, 244, figs 1, 3, 4. </comment></tp:nomenclature-citation></tp:nomenclature-citation-list></tp:nomenclature><tp:treatment-sec sec-type="type material" id="SECID0EKRCI"><title>Type material.</title><p>Holotype male. Albion Downs, 70.1 km NNW. of Leinster (IBRA_MUR), Western Australia, Australia, <named-content xmlns:xlink="http://www.w3.org/1999/xlink" content-type="dwc:verbatimCoordinates" xlink:type="simple"><named-content content-type="geo-json" specific-use="{&#34;type&#34;:&#34;Point&#34;,&#34;coordinates&#34;:[120.359167,-27.358333]}" id="NCID0ETRCI" xlink:type="simple">27°21'30"S, 120°21'33"E</named-content></named-content>, dry pitfall trap, 28 August–3 September 2008, Z. Hamilton, R. Teale (<abbrev xmlns:xlink="http://www.w3.org/1999/xlink" content-type="institution" xlink:title="Western Australian Museum, Perth" id="ABBRID0EYRCI" xlink:type="simple">WAM</abbrev> T96452<sup>DNA_Voucher_126</sup>).</p><p>Paratype. 1 ♂, same data as holotype (<abbrev xmlns:xlink="http://www.w3.org/1999/xlink" content-type="institution" xlink:title="Western Australian Museum, Perth" id="ABBRID0EBSCI" xlink:type="simple">WAM</abbrev> T96467).</p></tp:treatment-sec><tp:treatment-sec sec-type="material" id="SECID0EGSCI"><title>Other material examined.</title><p>
            <bold>AUSTRALIA: <italic>Western Australia</italic></bold>: 1 ♂, Albion Downs, 62.6 km NNW. of Leinster (IBRA_MUR), <named-content xmlns:xlink="http://www.w3.org/1999/xlink" content-type="dwc:verbatimCoordinates" xlink:type="simple"><named-content content-type="geo-json" specific-use="{&#34;type&#34;:&#34;Point&#34;,&#34;coordinates&#34;:[120.395833,-27.417500]}" id="NCID0ETSCI" xlink:type="simple">27°25'03"S, 120°23'45"E</named-content></named-content>, dry pitfall trap, 28 August–3 September 2008, Z. Hamilton, R. Teale (<abbrev xmlns:xlink="http://www.w3.org/1999/xlink" content-type="institution" xlink:title="Western Australian Museum, Perth" id="ABBRID0EYSCI" xlink:type="simple">WAM</abbrev> T96463); 1 ♂, same data (<abbrev xmlns:xlink="http://www.w3.org/1999/xlink" content-type="institution" xlink:title="Western Australian Museum, Perth" id="ABBRID0E4SCI" xlink:type="simple">WAM</abbrev> T96510); 1 ♀, Blue Hill Range [not Blue Hills] (IBRA_YAL), <named-content xmlns:xlink="http://www.w3.org/1999/xlink" content-type="dwc:verbatimCoordinates" xlink:type="simple"><named-content content-type="geo-json" specific-use="{&#34;type&#34;:&#34;Point&#34;,&#34;coordinates&#34;:[116.884444,-29.144167]}" id="NCID0EFTCI" xlink:type="simple">29°08'39"S, 116°53'04"E</named-content></named-content>, burrow excavation, 14 October 2011, P.R. Langlands (<abbrev xmlns:xlink="http://www.w3.org/1999/xlink" content-type="institution" xlink:title="Western Australian Museum, Perth" id="ABBRID0EKTCI" xlink:type="simple">WAM</abbrev> T117996<sup>DNA_Voucher_125</sup>); 1 juvenile, same data (<abbrev xmlns:xlink="http://www.w3.org/1999/xlink" content-type="institution" xlink:title="Western Australian Museum, Perth" id="ABBRID0ERTCI" xlink:type="simple">WAM</abbrev> T117995); 1 juvenile, same data except <named-content xmlns:xlink="http://www.w3.org/1999/xlink" content-type="dwc:verbatimCoordinates" xlink:type="simple"><named-content content-type="geo-json" specific-use="{&#34;type&#34;:&#34;Point&#34;,&#34;coordinates&#34;:[116.880278,-29.135278]}" id="NCID0EZTCI" xlink:type="simple">29°08'07"S, 116°52'49"E</named-content></named-content> (<abbrev xmlns:xlink="http://www.w3.org/1999/xlink" content-type="institution" xlink:title="Western Australian Museum, Perth" id="ABBRID0E5TCI" xlink:type="simple">WAM</abbrev> T117997); 1 juvenile, same locality data except <named-content xmlns:xlink="http://www.w3.org/1999/xlink" content-type="dwc:verbatimCoordinates" xlink:type="simple"><named-content content-type="geo-json" specific-use="{&#34;type&#34;:&#34;Point&#34;,&#34;coordinates&#34;:[116.877500,-29.140833]}" id="NCID0EGUCI" xlink:type="simple">29°08'27"S, 116°52'39"E</named-content></named-content>, 25 June 2010, L. Quinn, S. White (<abbrev xmlns:xlink="http://www.w3.org/1999/xlink" content-type="institution" xlink:title="Western Australian Museum, Perth" id="ABBRID0ELUCI" xlink:type="simple">WAM</abbrev> T107333); 1 ♀, same locality data except <named-content xmlns:xlink="http://www.w3.org/1999/xlink" content-type="dwc:verbatimCoordinates" xlink:type="simple"><named-content content-type="geo-json" specific-use="{&#34;type&#34;:&#34;Point&#34;,&#34;coordinates&#34;:[116.755000,-29.120833]}" id="NCID0ETUCI" xlink:type="simple">29°07'15"S, 116°45'18"E</named-content></named-content>, 26–30 October 2012, S. White, F. Bokhari (<abbrev xmlns:xlink="http://www.w3.org/1999/xlink" content-type="institution" xlink:title="Western Australian Museum, Perth" id="ABBRID0EYUCI" xlink:type="simple">WAM</abbrev> T127535); 1 ♀, same data except <named-content xmlns:xlink="http://www.w3.org/1999/xlink" content-type="dwc:verbatimCoordinates" xlink:type="simple"><named-content content-type="geo-json" specific-use="{&#34;type&#34;:&#34;Point&#34;,&#34;coordinates&#34;:[116.794722,-29.124722]}" id="NCID0EAVCI" xlink:type="simple">29°07'29"S, 116°47'41"E</named-content></named-content> (<abbrev xmlns:xlink="http://www.w3.org/1999/xlink" content-type="institution" xlink:title="Western Australian Museum, Perth" id="ABBRID0EFVCI" xlink:type="simple">WAM</abbrev> T127536); 1 ♀, same data except <named-content xmlns:xlink="http://www.w3.org/1999/xlink" content-type="dwc:verbatimCoordinates" xlink:type="simple"><named-content content-type="geo-json" specific-use="{&#34;type&#34;:&#34;Point&#34;,&#34;coordinates&#34;:[116.782222,-29.118889]}" id="NCID0ENVCI" xlink:type="simple">29°07'08"S, 116°46'56"E</named-content></named-content> (<abbrev xmlns:xlink="http://www.w3.org/1999/xlink" content-type="institution" xlink:title="Western Australian Museum, Perth" id="ABBRID0ESVCI" xlink:type="simple">WAM</abbrev> T127534); 1 ♀, Boolardy Station (IBRA_MUR), <named-content xmlns:xlink="http://www.w3.org/1999/xlink" content-type="dwc:verbatimCoordinates" xlink:type="simple"><named-content content-type="geo-json" specific-use="{&#34;type&#34;:&#34;Point&#34;,&#34;coordinates&#34;:[116.695278,-27.062778]}" id="NCID0E1VCI" xlink:type="simple">27°03'46"S, 116°41'43"E</named-content></named-content>, burrow excavation, 8 December 2014, A. Leung (<abbrev xmlns:xlink="http://www.w3.org/1999/xlink" content-type="institution" xlink:title="Western Australian Museum, Perth" id="ABBRID0E6VCI" xlink:type="simple">WAM</abbrev> T136250<sup>DNA_Voucher_NCB_021</sup>); 1 ♂, Browns Soak, 20 miles N. of Lake Barlee on Youanmi-Pidgeon Rock Road (IBRA_MUR), ca. <named-content xmlns:xlink="http://www.w3.org/1999/xlink" content-type="dwc:verbatimCoordinates" xlink:type="simple"><named-content content-type="geo-json" specific-use="{&#34;type&#34;:&#34;Point&#34;,&#34;coordinates&#34;:[118.783333,-29.000000]}" id="NCID0EJWCI" xlink:type="simple">29°00'S, 118°47'E</named-content></named-content>, July–August 1957, W.H. Butler (<abbrev xmlns:xlink="http://www.w3.org/1999/xlink" content-type="institution" xlink:title="Western Australian Museum, Perth" id="ABBRID0EOWCI" xlink:type="simple">WAM</abbrev> T139501); 1 ♀, ca. 16 km NE. of Coolcalalaya Homestead, Dampier- Bunbury Natural Gas Pipeline, site 6.07 (IBRA_YAL), <named-content xmlns:xlink="http://www.w3.org/1999/xlink" content-type="dwc:verbatimCoordinates" xlink:type="simple"><named-content content-type="geo-json" specific-use="{&#34;type&#34;:&#34;Point&#34;,&#34;coordinates&#34;:[115.183889,-27.432500]}" id="NCID0EWWCI" xlink:type="simple">27°25'57"S, 115°11'02"E</named-content></named-content>, in pipeline trench, 4 June 2006, P. Cullen (<abbrev xmlns:xlink="http://www.w3.org/1999/xlink" content-type="institution" xlink:title="Western Australian Museum, Perth" id="ABBRID0E2WCI" xlink:type="simple">WAM</abbrev> T78246<sup>DNA_Voucher_64</sup>); 1 ♀, same data except ca. 21 km NE. of Coolcalalaya Homestead, <named-content xmlns:xlink="http://www.w3.org/1999/xlink" content-type="dwc:verbatimCoordinates" xlink:type="simple"><named-content content-type="geo-json" specific-use="{&#34;type&#34;:&#34;Point&#34;,&#34;coordinates&#34;:[115.185278,-27.373056]}" id="NCID0EFXCI" xlink:type="simple">27°22'23"S, 115°11'07"E</named-content></named-content>, 1 June 2006 (<abbrev xmlns:xlink="http://www.w3.org/1999/xlink" content-type="institution" xlink:title="Western Australian Museum, Perth" id="ABBRID0EKXCI" xlink:type="simple">WAM</abbrev> T78252<sup>DNA_Voucher_137</sup>); 1 ♀, Dalgaranga Station (IBRA_MUR), <named-content xmlns:xlink="http://www.w3.org/1999/xlink" content-type="dwc:verbatimCoordinates" xlink:type="simple"><named-content content-type="geo-json" specific-use="{&#34;type&#34;:&#34;Point&#34;,&#34;coordinates&#34;:[117.137222,-27.844444]}" id="NCID0EUXCI" xlink:type="simple">27°50'40"S, 117°08'14"E</named-content></named-content>, 13 January 2010, M. Davis (<abbrev xmlns:xlink="http://www.w3.org/1999/xlink" content-type="institution" xlink:title="Western Australian Museum, Perth" id="ABBRID0EZXCI" xlink:type="simple">WAM</abbrev> T108517<sup>DNA_Voucher_140</sup>); 1 ♀, 4 miles E. of Ederga (IBRA_YAL), <named-content xmlns:xlink="http://www.w3.org/1999/xlink" content-type="dwc:verbatimCoordinates" xlink:type="simple"><named-content content-type="geo-json" specific-use="{&#34;type&#34;:&#34;Point&#34;,&#34;coordinates&#34;:[116.466667,-28.516667]}" id="NCID0EDYCI" xlink:type="simple">28°31'S, 116°28'E</named-content></named-content>, 14 July 1955, B.Y. Main (<abbrev xmlns:xlink="http://www.w3.org/1999/xlink" content-type="institution" xlink:title="Western Australian Museum, Perth" id="ABBRID0EIYCI" xlink:type="simple">WAM</abbrev> T144831); 1 ♀, same data (<abbrev xmlns:xlink="http://www.w3.org/1999/xlink" content-type="institution" xlink:title="Western Australian Museum, Perth" id="ABBRID0ENYCI" xlink:type="simple">WAM</abbrev> T144802); 1 juvenile, same data (<abbrev xmlns:xlink="http://www.w3.org/1999/xlink" content-type="institution" xlink:title="Western Australian Museum, Perth" id="ABBRID0ESYCI" xlink:type="simple">WAM</abbrev> T144832); 1 juvenile, same data (<abbrev xmlns:xlink="http://www.w3.org/1999/xlink" content-type="institution" xlink:title="Western Australian Museum, Perth" id="ABBRID0EXYCI" xlink:type="simple">WAM</abbrev> T144833); 1 ♀, same data (<abbrev xmlns:xlink="http://www.w3.org/1999/xlink" content-type="institution" xlink:title="Western Australian Museum, Perth" id="ABBRID0E3YCI" xlink:type="simple">WAM</abbrev> T144834); 1 ♂, Glen Station (IBRA_MUR), <named-content xmlns:xlink="http://www.w3.org/1999/xlink" content-type="dwc:verbatimCoordinates" xlink:type="simple"><named-content content-type="geo-json" specific-use="{&#34;type&#34;:&#34;Point&#34;,&#34;coordinates&#34;:[117.625000,-26.573056]}" id="NCID0EEZCI" xlink:type="simple">26°34'23"S, 117°37'30"E</named-content></named-content>, excavation, 10 May 2009, Ecologia (<abbrev xmlns:xlink="http://www.w3.org/1999/xlink" content-type="institution" xlink:title="Western Australian Museum, Perth" id="ABBRID0EJZCI" xlink:type="simple">WAM</abbrev> T107368<sup>DNA_Voucher_132</sup>); 2 ♂, Glen Station, off Kalli Road (IBRA_MUR), <named-content xmlns:xlink="http://www.w3.org/1999/xlink" content-type="dwc:verbatimCoordinates" xlink:type="simple"><named-content content-type="geo-json" specific-use="{&#34;type&#34;:&#34;Point&#34;,&#34;coordinates&#34;:[117.625000,-26.573056]}" id="NCID0ETZCI" xlink:type="simple">26°34'23"S, 117°37'30"E</named-content></named-content>, wet pitfall trap, 5 May–28 June 2009, N. Dight, L. Quinn (<abbrev xmlns:xlink="http://www.w3.org/1999/xlink" content-type="institution" xlink:title="Western Australian Museum, Perth" id="ABBRID0EYZCI" xlink:type="simple">WAM</abbrev> T98142); 1 ♀, 46 miles NE. of Gutha, 8 miles N. of Mullewa (IBRA_YAL), <named-content xmlns:xlink="http://www.w3.org/1999/xlink" content-type="dwc:verbatimCoordinates" xlink:type="simple"><named-content content-type="geo-json" specific-use="{&#34;type&#34;:&#34;Point&#34;,&#34;coordinates&#34;:[116.400000,-28.583333]}" id="NCID0EA1CI" xlink:type="simple">28°35'S, 116°24'E</named-content></named-content>, 18 August 1953, B.Y. Main (<abbrev xmlns:xlink="http://www.w3.org/1999/xlink" content-type="institution" xlink:title="Western Australian Museum, Perth" id="ABBRID0EF1CI" xlink:type="simple">WAM</abbrev> T144781); 1 ♂, Jack Hills, ca. 1 km SW. of Mount Hale (IBRA_MUR), <named-content xmlns:xlink="http://www.w3.org/1999/xlink" content-type="dwc:verbatimCoordinates" xlink:type="simple"><named-content content-type="geo-json" specific-use="{&#34;type&#34;:&#34;Point&#34;,&#34;coordinates&#34;:[117.253611,-26.048056]}" id="NCID0EN1CI" xlink:type="simple">26°02'53"S, 117°15'13"E</named-content></named-content>, burrow excavation, 24 May 2012, P. Langlands (<abbrev xmlns:xlink="http://www.w3.org/1999/xlink" content-type="institution" xlink:title="Western Australian Museum, Perth" id="ABBRID0ES1CI" xlink:type="simple">WAM</abbrev> T136251); 1 ♂, same data (<abbrev xmlns:xlink="http://www.w3.org/1999/xlink" content-type="institution" xlink:title="Western Australian Museum, Perth" id="ABBRID0EX1CI" xlink:type="simple">WAM</abbrev> T136252<sup>DNA_Voucher_NCB_022</sup>); 1 juvenile, same data except 18 May 2012 (<abbrev xmlns:xlink="http://www.w3.org/1999/xlink" content-type="institution" xlink:title="Western Australian Museum, Perth" id="ABBRID0E51CI" xlink:type="simple">WAM</abbrev> T136247); 1 juvenile, same data (<abbrev xmlns:xlink="http://www.w3.org/1999/xlink" content-type="institution" xlink:title="Western Australian Museum, Perth" id="ABBRID0ED2CI" xlink:type="simple">WAM</abbrev> T136248); 1 juvenile, same data (<abbrev xmlns:xlink="http://www.w3.org/1999/xlink" content-type="institution" xlink:title="Western Australian Museum, Perth" id="ABBRID0EI2CI" xlink:type="simple">WAM</abbrev> T136249); 1 ♂, Jack Hills, site 17 (IBRA_MUR), <named-content xmlns:xlink="http://www.w3.org/1999/xlink" content-type="dwc:verbatimCoordinates" xlink:type="simple"><named-content content-type="geo-json" specific-use="{&#34;type&#34;:&#34;Point&#34;,&#34;coordinates&#34;:[117.150000,-26.116667]}" id="NCID0EQ2CI" xlink:type="simple">26°07'S, 117°09'E</named-content></named-content>, 24 August–24 November 2006, Ecologia (<abbrev xmlns:xlink="http://www.w3.org/1999/xlink" content-type="institution" xlink:title="Western Australian Museum, Perth" id="ABBRID0EV2CI" xlink:type="simple">WAM</abbrev> T139504); 1 ♀, Jack Hills, Creek Road, site 91, 18 October 2007, Ecologia staff (<abbrev xmlns:xlink="http://www.w3.org/1999/xlink" content-type="institution" xlink:title="Western Australian Museum, Perth" id="ABBRID0E12CI" xlink:type="simple">WAM</abbrev> T144762); 1 ♀, same data except site 79, 22 October 2007 (<abbrev xmlns:xlink="http://www.w3.org/1999/xlink" content-type="institution" xlink:title="Western Australian Museum, Perth" id="ABBRID0E62CI" xlink:type="simple">WAM</abbrev> T144761); 1 juvenile, Kadji Kadji Nature Reserve, 35 km NE. of Morawa (IBRA_ AVW), <named-content xmlns:xlink="http://www.w3.org/1999/xlink" content-type="dwc:verbatimCoordinates" xlink:type="simple"><named-content content-type="geo-json" specific-use="{&#34;type&#34;:&#34;Point&#34;,&#34;coordinates&#34;:[116.380833,-29.260000]}" id="NCID0EH3CI" xlink:type="simple">29°15'36"S, 116°22'51"E</named-content></named-content>, mammal pitfall, 6 August 2010, M. Bamford (<abbrev xmlns:xlink="http://www.w3.org/1999/xlink" content-type="institution" xlink:title="Western Australian Museum, Perth" id="ABBRID0EM3CI" xlink:type="simple">WAM</abbrev> T110279<sup>DNA_Voucher_142</sup>); 1 ♀, Karara (IBRA_YAL), <named-content xmlns:xlink="http://www.w3.org/1999/xlink" content-type="dwc:verbatimCoordinates" xlink:type="simple"><named-content content-type="geo-json" specific-use="{&#34;type&#34;:&#34;Point&#34;,&#34;coordinates&#34;:[116.692500,-29.178333]}" id="NCID0EW3CI" xlink:type="simple">29°10'42"S, 116°41'33"E</named-content></named-content>, 12 January 2010, B. Durrant (<abbrev xmlns:xlink="http://www.w3.org/1999/xlink" content-type="institution" xlink:title="Western Australian Museum, Perth" id="ABBRID0E23CI" xlink:type="simple">WAM</abbrev> T108516<sup>DNA_Voucher_141</sup>); 1 ♀, Karara <!--PageBreak-->Station, ca. 21 km NE. of homestead (IBRA_YAL), <named-content xmlns:xlink="http://www.w3.org/1999/xlink" content-type="dwc:verbatimCoordinates" xlink:type="simple"><named-content content-type="geo-json" specific-use="{&#34;type&#34;:&#34;Point&#34;,&#34;coordinates&#34;:[116.906667,-29.150833]}" id="NCID0EH4CI" xlink:type="simple">29°09'03"S, 116°54'24"E</named-content></named-content>, mixed shrubland, <italic><tp:taxon-name><tp:taxon-name-part taxon-name-part-type="genus" reg="Acacia">Acacia</tp:taxon-name-part></tp:taxon-name></italic>/mallee, 10 October 2006, M. Bamford et al. (<abbrev xmlns:xlink="http://www.w3.org/1999/xlink" content-type="institution" xlink:title="Western Australian Museum, Perth" id="ABBRID0ET4CI" xlink:type="simple">WAM</abbrev> T132582); 1 ♀, Mt Karara, quadrat 6.4 (IBRA_YAL), <named-content xmlns:xlink="http://www.w3.org/1999/xlink" content-type="dwc:verbatimCoordinates" xlink:type="simple"><named-content content-type="geo-json" specific-use="{&#34;type&#34;:&#34;Point&#34;,&#34;coordinates&#34;:[116.778889,-29.180556]}" id="NCID0E24CI" xlink:type="simple">29°10'50"S, 116°46'44"E</named-content></named-content>, 29 June 2008, M. Bamford (<abbrev xmlns:xlink="http://www.w3.org/1999/xlink" content-type="institution" xlink:title="Western Australian Museum, Perth" id="ABBRID0EA5CI" xlink:type="simple">WAM</abbrev> T91625); 1 ♀, Kirkalocka MMS Gold Mine (IBRA_MUR), <named-content xmlns:xlink="http://www.w3.org/1999/xlink" content-type="dwc:verbatimCoordinates" xlink:type="simple"><named-content content-type="geo-json" specific-use="{&#34;type&#34;:&#34;Point&#34;,&#34;coordinates&#34;:[117.782222,-28.693333]}" id="NCID0EI5CI" xlink:type="simple">28°41'36"S, 117°46'56"E</named-content></named-content>, 2–6 September 2011, S. White, M.C. Leng (<abbrev xmlns:xlink="http://www.w3.org/1999/xlink" content-type="institution" xlink:title="Western Australian Museum, Perth" id="ABBRID0EN5CI" xlink:type="simple">WAM</abbrev> T116660); 1 juvenile, same data except <named-content xmlns:xlink="http://www.w3.org/1999/xlink" content-type="dwc:verbatimCoordinates" xlink:type="simple"><named-content content-type="geo-json" specific-use="{&#34;type&#34;:&#34;Point&#34;,&#34;coordinates&#34;:[117.751111,-28.681389]}" id="NCID0EV5CI" xlink:type="simple">28°40'53"S, 117°45'04"E</named-content></named-content> (<abbrev xmlns:xlink="http://www.w3.org/1999/xlink" content-type="institution" xlink:title="Western Australian Museum, Perth" id="ABBRID0E15CI" xlink:type="simple">WAM</abbrev> T116661); 1 ♀, Lakeside Station (IBRA_MUR), <named-content xmlns:xlink="http://www.w3.org/1999/xlink" content-type="dwc:verbatimCoordinates" xlink:type="simple"><named-content content-type="geo-json" specific-use="{&#34;type&#34;:&#34;Point&#34;,&#34;coordinates&#34;:[117.431944,-27.619722]}" id="NCID0EC6CI" xlink:type="simple">27°37'11"S, 117°25'55"E</named-content></named-content>, 12 January 2010, M. Davis (<abbrev xmlns:xlink="http://www.w3.org/1999/xlink" content-type="institution" xlink:title="Western Australian Museum, Perth" id="ABBRID0EH6CI" xlink:type="simple">WAM</abbrev> T108030<sup>DNA_Voucher_139</sup>); 1 juvenile, 2 miles E. of Paynes Find (IBRA_MUR), <named-content xmlns:xlink="http://www.w3.org/1999/xlink" content-type="dwc:verbatimCoordinates" xlink:type="simple"><named-content content-type="geo-json" specific-use="{&#34;type&#34;:&#34;Point&#34;,&#34;coordinates&#34;:[117.800000,-29.250000]}" id="NCID0ER6CI" xlink:type="simple">29°15'S, 117°48'E</named-content></named-content>, 4 October 1955, B.Y. Main (<abbrev xmlns:xlink="http://www.w3.org/1999/xlink" content-type="institution" xlink:title="Western Australian Museum, Perth" id="ABBRID0EW6CI" xlink:type="simple">WAM</abbrev> T144818); 1 ♀, 1 juvenile, same data (<abbrev xmlns:xlink="http://www.w3.org/1999/xlink" content-type="institution" xlink:title="Western Australian Museum, Perth" id="ABBRID0E26CI" xlink:type="simple">WAM</abbrev> T144819); 1 juvenile, same data (<abbrev xmlns:xlink="http://www.w3.org/1999/xlink" content-type="institution" xlink:title="Western Australian Museum, Perth" id="ABBRID0EAADI" xlink:type="simple">WAM</abbrev> T144820); 1 juvenile, same data (<abbrev xmlns:xlink="http://www.w3.org/1999/xlink" content-type="institution" xlink:title="Western Australian Museum, Perth" id="ABBRID0EFADI" xlink:type="simple">WAM</abbrev> T144821); 1 ♀, 10 juveniles, same data (<abbrev xmlns:xlink="http://www.w3.org/1999/xlink" content-type="institution" xlink:title="Western Australian Museum, Perth" id="ABBRID0EKADI" xlink:type="simple">WAM</abbrev> T144822); 1 ♀, same data (<abbrev xmlns:xlink="http://www.w3.org/1999/xlink" content-type="institution" xlink:title="Western Australian Museum, Perth" id="ABBRID0EPADI" xlink:type="simple">WAM</abbrev> T144823); 1 juvenile, same data (<abbrev xmlns:xlink="http://www.w3.org/1999/xlink" content-type="institution" xlink:title="Western Australian Museum, Perth" id="ABBRID0EUADI" xlink:type="simple">WAM</abbrev> T144824); 1 juvenile, same data (<abbrev xmlns:xlink="http://www.w3.org/1999/xlink" content-type="institution" xlink:title="Western Australian Museum, Perth" id="ABBRID0EZADI" xlink:type="simple">WAM</abbrev> T144825); 1 ♀, 24 miles SW. of Paynes Find on Great Northern Highway (IBRA_YAL), <named-content xmlns:xlink="http://www.w3.org/1999/xlink" content-type="dwc:verbatimCoordinates" xlink:type="simple"><named-content content-type="geo-json" specific-use="{&#34;type&#34;:&#34;Point&#34;,&#34;coordinates&#34;:[117.516667,-29.350000]}" id="NCID0EBBDI" xlink:type="simple">29°21'S, 117°31'E</named-content></named-content>, 4 November 1955, B.Y. Main (<abbrev xmlns:xlink="http://www.w3.org/1999/xlink" content-type="institution" xlink:title="Western Australian Museum, Perth" id="ABBRID0EGBDI" xlink:type="simple">WAM</abbrev> T144798); 1 ♂, Urawa Nature Reserve, north, site ML7 (IBRA_YAL), <named-content xmlns:xlink="http://www.w3.org/1999/xlink" content-type="dwc:verbatimCoordinates" xlink:type="simple"><named-content content-type="geo-json" specific-use="{&#34;type&#34;:&#34;Point&#34;,&#34;coordinates&#34;:[115.576111,-28.400556]}" id="NCID0EOBDI" xlink:type="simple">28°24'02"S, 115°34'34"E</named-content></named-content>, wet pitfall traps, 15 September 1998–18 October 1999, B. Durrant, CALM Survey (<abbrev xmlns:xlink="http://www.w3.org/1999/xlink" content-type="institution" xlink:title="Western Australian Museum, Perth" id="ABBRID0ETBDI" xlink:type="simple">WAM</abbrev> T139505); 1 ♂, Weld Range [no specific details] (IBRA_MUR), Ecologia (<abbrev xmlns:xlink="http://www.w3.org/1999/xlink" content-type="institution" xlink:title="Western Australian Museum, Perth" id="ABBRID0EYBDI" xlink:type="simple">WAM</abbrev> T139581); 1 ♀, same locality data, 2 October 2007, B.Y. Main (<abbrev xmlns:xlink="http://www.w3.org/1999/xlink" content-type="institution" xlink:title="Western Australian Museum, Perth" id="ABBRID0E4BDI" xlink:type="simple">WAM</abbrev> T144759); 1 ♀, same data (<abbrev xmlns:xlink="http://www.w3.org/1999/xlink" content-type="institution" xlink:title="Western Australian Museum, Perth" id="ABBRID0ECCDI" xlink:type="simple">WAM</abbrev> T144760); 1 ♀, same locality data except <named-content xmlns:xlink="http://www.w3.org/1999/xlink" content-type="dwc:verbatimCoordinates" xlink:type="simple"><named-content content-type="geo-json" specific-use="{&#34;type&#34;:&#34;Point&#34;,&#34;coordinates&#34;:[117.718056,-26.888056]}" id="NCID0EKCDI" xlink:type="simple">26°53'17"S, 117°43'05"E</named-content></named-content>, 30 May 2010, J.D. Clark (<abbrev xmlns:xlink="http://www.w3.org/1999/xlink" content-type="institution" xlink:title="Western Australian Museum, Perth" id="ABBRID0EPCDI" xlink:type="simple">WAM</abbrev> T136484); 2 ♂, Weld Range North, site WN1 (IBRA_MUR), <named-content xmlns:xlink="http://www.w3.org/1999/xlink" content-type="dwc:verbatimCoordinates" xlink:type="simple"><named-content content-type="geo-json" specific-use="{&#34;type&#34;:&#34;Point&#34;,&#34;coordinates&#34;:[117.633333,-26.933333]}" id="NCID0EXCDI" xlink:type="simple">26°56'S, 117°38'E</named-content></named-content>, 20–23 August 2007, Ecologia (<abbrev xmlns:xlink="http://www.w3.org/1999/xlink" content-type="institution" xlink:title="Western Australian Museum, Perth" id="ABBRID0E3CDI" xlink:type="simple">WAM</abbrev> T139508); 1 ♂, same data except site WN2 (<abbrev xmlns:xlink="http://www.w3.org/1999/xlink" content-type="institution" xlink:title="Western Australian Museum, Perth" id="ABBRID0EBDDI" xlink:type="simple">WAM</abbrev> T139509); 3 ♂, same data except site WN5 (<abbrev xmlns:xlink="http://www.w3.org/1999/xlink" content-type="institution" xlink:title="Western Australian Museum, Perth" id="ABBRID0EGDDI" xlink:type="simple">WAM</abbrev> T139500); 1 ♂, same data except site WN6 (<abbrev xmlns:xlink="http://www.w3.org/1999/xlink" content-type="institution" xlink:title="Western Australian Museum, Perth" id="ABBRID0ELDDI" xlink:type="simple">WAM</abbrev> T139507); 1 ♂, same data except site WN8 (<abbrev xmlns:xlink="http://www.w3.org/1999/xlink" content-type="institution" xlink:title="Western Australian Museum, Perth" id="ABBRID0EQDDI" xlink:type="simple">WAM</abbrev> T139506); 1 juvenile, same data except site WN10, <named-content xmlns:xlink="http://www.w3.org/1999/xlink" content-type="dwc:verbatimCoordinates" xlink:type="simple"><named-content content-type="geo-json" specific-use="{&#34;type&#34;:&#34;Point&#34;,&#34;coordinates&#34;:[117.888611,-26.796389]}" id="NCID0EYDDI" xlink:type="simple">26°47'47"S, 117°53'19"E</named-content></named-content>, 3 September 2007 (<abbrev xmlns:xlink="http://www.w3.org/1999/xlink" content-type="institution" xlink:title="Western Australian Museum, Perth" id="ABBRID0E4DDI" xlink:type="simple">WAM</abbrev> T144758); 1 ♂, same data except site WN11 (<abbrev xmlns:xlink="http://www.w3.org/1999/xlink" content-type="institution" xlink:title="Western Australian Museum, Perth" id="ABBRID0ECEDI" xlink:type="simple">WAM</abbrev> T139503); 1 ♂, same data except site WN12 (<abbrev xmlns:xlink="http://www.w3.org/1999/xlink" content-type="institution" xlink:title="Western Australian Museum, Perth" id="ABBRID0EHEDI" xlink:type="simple">WAM</abbrev> T139502); 1 ♀, Woolgorong (IBRA_YAL), <named-content xmlns:xlink="http://www.w3.org/1999/xlink" content-type="dwc:verbatimCoordinates" xlink:type="simple"><named-content content-type="geo-json" specific-use="{&#34;type&#34;:&#34;Point&#34;,&#34;coordinates&#34;:[116.711667,-27.608056]}" id="NCID0EPEDI" xlink:type="simple">27°36'29"S, 116°42'42"E</named-content></named-content>, 15 January 2010, M. Davis (<abbrev xmlns:xlink="http://www.w3.org/1999/xlink" content-type="institution" xlink:title="Western Australian Museum, Perth" id="ABBRID0EUEDI" xlink:type="simple">WAM</abbrev> T108032<sup>DNA_Voucher_138</sup>); 1 ♀, Yakabindie (IBRA_MUR), <named-content xmlns:xlink="http://www.w3.org/1999/xlink" content-type="dwc:verbatimCoordinates" xlink:type="simple"><named-content content-type="geo-json" specific-use="{&#34;type&#34;:&#34;Point&#34;,&#34;coordinates&#34;:[120.691389,-27.400556]}" id="NCID0E5EDI" xlink:type="simple">27°24'02"S, 120°41'29"E</named-content></named-content>, targeted search, 21 January 2011, P. Bolton (<abbrev xmlns:xlink="http://www.w3.org/1999/xlink" content-type="institution" xlink:title="Western Australian Museum, Perth" id="ABBRID0EDFDI" xlink:type="simple">WAM</abbrev> T110576<sup>DNA_Voucher_63</sup>); 1 ♀, same data except <named-content xmlns:xlink="http://www.w3.org/1999/xlink" content-type="dwc:verbatimCoordinates" xlink:type="simple"><named-content content-type="geo-json" specific-use="{&#34;type&#34;:&#34;Point&#34;,&#34;coordinates&#34;:[120.609722,-27.290833]}" id="NCID0ENFDI" xlink:type="simple">27°17'27"S, 120°36'35"E</named-content></named-content> (<abbrev xmlns:xlink="http://www.w3.org/1999/xlink" content-type="institution" xlink:title="Western Australian Museum, Perth" id="ABBRID0ESFDI" xlink:type="simple">WAM</abbrev> T110581<sup>DNA_Voucher_136</sup>); 1 ♀, same data except <named-content xmlns:xlink="http://www.w3.org/1999/xlink" content-type="dwc:verbatimCoordinates" xlink:type="simple"><named-content content-type="geo-json" specific-use="{&#34;type&#34;:&#34;Point&#34;,&#34;coordinates&#34;:[120.683056,-27.361389]}" id="NCID0E3FDI" xlink:type="simple">27°21'41"S, 120°40'59"E</named-content></named-content>, 18 January 2011 (<abbrev xmlns:xlink="http://www.w3.org/1999/xlink" content-type="institution" xlink:title="Western Australian Museum, Perth" id="ABBRID0EBGDI" xlink:type="simple">WAM</abbrev> T110579); 1 ♀, same data (<abbrev xmlns:xlink="http://www.w3.org/1999/xlink" content-type="institution" xlink:title="Western Australian Museum, Perth" id="ABBRID0EGGDI" xlink:type="simple">WAM</abbrev> T110582); 1 ♀, same data (<abbrev xmlns:xlink="http://www.w3.org/1999/xlink" content-type="institution" xlink:title="Western Australian Museum, Perth" id="ABBRID0ELGDI" xlink:type="simple">WAM</abbrev> T110575); 1 ♀, same data except <named-content xmlns:xlink="http://www.w3.org/1999/xlink" content-type="dwc:verbatimCoordinates" xlink:type="simple"><named-content content-type="geo-json" specific-use="{&#34;type&#34;:&#34;Point&#34;,&#34;coordinates&#34;:[120.609722,-27.437778]}" id="NCID0ETGDI" xlink:type="simple">27°26'16"S, 120°36'35"E</named-content></named-content>, 14 January 2011 (<abbrev xmlns:xlink="http://www.w3.org/1999/xlink" content-type="institution" xlink:title="Western Australian Museum, Perth" id="ABBRID0EYGDI" xlink:type="simple">WAM</abbrev> T110580); 1 ♀, same data (<abbrev xmlns:xlink="http://www.w3.org/1999/xlink" content-type="institution" xlink:title="Western Australian Museum, Perth" id="ABBRID0E4GDI" xlink:type="simple">WAM</abbrev> T110578); 1 ♀, 12 juveniles, same data (<abbrev xmlns:xlink="http://www.w3.org/1999/xlink" content-type="institution" xlink:title="Western Australian Museum, Perth" id="ABBRID0ECHDI" xlink:type="simple">WAM</abbrev> T110577); 1 ♀, Yeelirrie, ca. 66.70 km SW. of Wiluna Airport (IBRA_MUR), <named-content xmlns:xlink="http://www.w3.org/1999/xlink" content-type="dwc:verbatimCoordinates" xlink:type="simple"><named-content content-type="geo-json" specific-use="{&#34;type&#34;:&#34;Point&#34;,&#34;coordinates&#34;:[119.715278,-27.035000]}" id="NCID0EKHDI" xlink:type="simple">27°02'06"S, 119°42'55"E</named-content></named-content>, hand collected, 16 March 2015, M. Bamford (<abbrev xmlns:xlink="http://www.w3.org/1999/xlink" content-type="institution" xlink:title="Western Australian Museum, Perth" id="ABBRID0EPHDI" xlink:type="simple">WAM</abbrev> T135961); 1 ♀, same data except <named-content xmlns:xlink="http://www.w3.org/1999/xlink" content-type="dwc:verbatimCoordinates" xlink:type="simple"><named-content content-type="geo-json" specific-use="{&#34;type&#34;:&#34;Point&#34;,&#34;coordinates&#34;:[119.716667,-27.035278]}" id="NCID0EXHDI" xlink:type="simple">27°02'07"S, 119°43'00"E</named-content></named-content> (<abbrev xmlns:xlink="http://www.w3.org/1999/xlink" content-type="institution" xlink:title="Western Australian Museum, Perth" id="ABBRID0E3HDI" xlink:type="simple">WAM</abbrev> T135962); 1 ♀, Yeelirrie Station (IBRA_MUR), <named-content xmlns:xlink="http://www.w3.org/1999/xlink" content-type="dwc:verbatimCoordinates" xlink:type="simple"><named-content content-type="geo-json" specific-use="{&#34;type&#34;:&#34;Point&#34;,&#34;coordinates&#34;:[120.205000,-27.317222]}" id="NCID0EEIDI" xlink:type="simple">27°19'02"S, 120°12'18"E</named-content></named-content>, excavation, 28 January–4 February 2010, Ecologia (<abbrev xmlns:xlink="http://www.w3.org/1999/xlink" content-type="institution" xlink:title="Western Australian Museum, Perth" id="ABBRID0EJIDI" xlink:type="simple">WAM</abbrev> T101942<sup>DNA_Voucher_160</sup>); 1 ♀, same data except <named-content xmlns:xlink="http://www.w3.org/1999/xlink" content-type="dwc:verbatimCoordinates" xlink:type="simple"><named-content content-type="geo-json" specific-use="{&#34;type&#34;:&#34;Point&#34;,&#34;coordinates&#34;:[119.888889,-27.137500]}" id="NCID0ETIDI" xlink:type="simple">27°08'15"S, 119°53'20"E</named-content></named-content>, 11 September 2010, Ecologia Staff (<abbrev xmlns:xlink="http://www.w3.org/1999/xlink" content-type="institution" xlink:title="Western Australian Museum, Perth" id="ABBRID0EYIDI" xlink:type="simple">WAM</abbrev> T103475<sup>DNA_Voucher_135</sup>).</p></tp:treatment-sec><tp:treatment-sec sec-type="etymology" id="SECID0E6IDI"><title>Etymology.</title><p>The specific epithet is derived from the Latin <italic>clypeatus</italic> (adjective: ‘shielded’, ‘armed with a shield’), in reference to the highly sclerotised, phragmotic abdominal morphology of this species.</p><!--PageBreak--></tp:treatment-sec><tp:treatment-sec sec-type="diagnosis" id="SECID0EIJDI"><title>Diagnosis.</title><p>
            <italic><tp:taxon-name><tp:taxon-name-part taxon-name-part-type="genus" reg="Idiosoma">Idiosoma</tp:taxon-name-part> <tp:taxon-name-part taxon-name-part-type="species" reg="clypeatum">clypeatum</tp:taxon-name-part></tp:taxon-name></italic> is one of seven highly autapomorphic species in the polyphyletic ‘sigillate complex’ (Fig. <xref ref-type="fig" rid="F3">25</xref>); members of this complex can be distinguished from all other species in the <italic>nigrum</italic>-group from south-western Australia (i.e., <italic><tp:taxon-name><tp:taxon-name-part taxon-name-part-type="genus" reg="Idiosoma">I.</tp:taxon-name-part> <tp:taxon-name-part taxon-name-part-type="species" reg="formosum">formosum</tp:taxon-name-part></tp:taxon-name></italic>, <italic><tp:taxon-name><tp:taxon-name-part taxon-name-part-type="genus" reg="Idiosoma">I.</tp:taxon-name-part> <tp:taxon-name-part taxon-name-part-type="species" reg="gardneri">gardneri</tp:taxon-name-part></tp:taxon-name></italic>, <italic><tp:taxon-name><tp:taxon-name-part taxon-name-part-type="genus" reg="Idiosoma">I.</tp:taxon-name-part> <tp:taxon-name-part taxon-name-part-type="species" reg="gutharuka">gutharuka</tp:taxon-name-part></tp:taxon-name></italic>, <italic><tp:taxon-name><tp:taxon-name-part taxon-name-part-type="genus" reg="Idiosoma">I.</tp:taxon-name-part> <tp:taxon-name-part taxon-name-part-type="species" reg="incomptum">incomptum</tp:taxon-name-part></tp:taxon-name></italic>, <italic><tp:taxon-name><tp:taxon-name-part taxon-name-part-type="genus" reg="Idiosoma">I.</tp:taxon-name-part> <tp:taxon-name-part taxon-name-part-type="species" reg="intermedium">intermedium</tp:taxon-name-part></tp:taxon-name></italic>, <italic><tp:taxon-name><tp:taxon-name-part taxon-name-part-type="genus" reg="Idiosoma">I.</tp:taxon-name-part> <tp:taxon-name-part taxon-name-part-type="species" reg="jarrah">jarrah</tp:taxon-name-part></tp:taxon-name></italic>, <italic><tp:taxon-name><tp:taxon-name-part taxon-name-part-type="genus" reg="Idiosoma">I.</tp:taxon-name-part> <tp:taxon-name-part taxon-name-part-type="species" reg="mcclementsorum">mcclementsorum</tp:taxon-name-part></tp:taxon-name></italic>, <italic><tp:taxon-name><tp:taxon-name-part taxon-name-part-type="genus" reg="Idiosoma">I.</tp:taxon-name-part> <tp:taxon-name-part taxon-name-part-type="species" reg="mcnamarai">mcnamarai</tp:taxon-name-part></tp:taxon-name></italic> and <italic><tp:taxon-name><tp:taxon-name-part taxon-name-part-type="genus" reg="Idiosoma">I.</tp:taxon-name-part> <tp:taxon-name-part taxon-name-part-type="species" reg="sigillatum">sigillatum</tp:taxon-name-part></tp:taxon-name></italic>) by the presence of well-defined lateral sclerotic strips on the male abdomen (e.g., Figs <xref ref-type="fig" rid="F4">32</xref>, <xref ref-type="fig" rid="F8">63</xref>, <xref ref-type="fig" rid="F35">256</xref>), and by the very heavily sclerotised, leathery, ‘shield-like’ morphology of the female abdomen (e.g., Figs <xref ref-type="fig" rid="F1">1–3</xref>, <xref ref-type="fig" rid="F1">9–12</xref>, <xref ref-type="fig" rid="F7">52</xref>, <xref ref-type="fig" rid="F10">74</xref>, <xref ref-type="fig" rid="F13">96</xref>). Males of <italic><tp:taxon-name><tp:taxon-name-part taxon-name-part-type="genus" reg="Idiosoma">I.</tp:taxon-name-part> <tp:taxon-name-part taxon-name-part-type="species" reg="clypeatum">clypeatum</tp:taxon-name-part></tp:taxon-name></italic> can be further distinguished from those of <italic><tp:taxon-name><tp:taxon-name-part taxon-name-part-type="genus" reg="Idiosoma">I.</tp:taxon-name-part> <tp:taxon-name-part taxon-name-part-type="species" reg="arenaceum">arenaceum</tp:taxon-name-part></tp:taxon-name></italic> by the shape of the SP4 sclerites, which are not elongate-oval (Fig. <xref ref-type="fig" rid="F11">85</xref>; cf. Fig. <xref ref-type="fig" rid="F8">63</xref>); from <italic><tp:taxon-name><tp:taxon-name-part taxon-name-part-type="genus" reg="Idiosoma">I.</tp:taxon-name-part> <tp:taxon-name-part taxon-name-part-type="species" reg="kwongan">kwongan</tp:taxon-name-part></tp:taxon-name></italic> by the absence of semi-circular lateral indentations adjacent to the SP4 sclerites (Fig. <xref ref-type="fig" rid="F11">85</xref>; cf. Fig. <xref ref-type="fig" rid="F38">278</xref>, Key pane 13.1); from <italic><tp:taxon-name><tp:taxon-name-part taxon-name-part-type="genus" reg="Idiosoma">I.</tp:taxon-name-part> <tp:taxon-name-part taxon-name-part-type="species" reg="dandaragan">dandaragan</tp:taxon-name-part></tp:taxon-name></italic>, <italic><tp:taxon-name><tp:taxon-name-part taxon-name-part-type="genus" reg="Idiosoma">I.</tp:taxon-name-part> <tp:taxon-name-part taxon-name-part-type="species" reg="nigrum">nigrum</tp:taxon-name-part></tp:taxon-name></italic> and <italic><tp:taxon-name><tp:taxon-name-part taxon-name-part-type="genus" reg="Idiosoma">I.</tp:taxon-name-part> <tp:taxon-name-part taxon-name-part-type="species" reg="schoknechtorum">schoknechtorum</tp:taxon-name-part></tp:taxon-name></italic> by the absence of a prominent sub-distal embolic apophysis (Key pane 14.3; cf. Key pane 14.1); and from <italic><tp:taxon-name><tp:taxon-name-part taxon-name-part-type="genus" reg="Idiosoma">I.</tp:taxon-name-part> <tp:taxon-name-part taxon-name-part-type="species" reg="kopejtkaorum">kopejtkaorum</tp:taxon-name-part></tp:taxon-name></italic> by the more heavily setose morphology of metatarsus I (Fig. <xref ref-type="fig" rid="F11">86</xref>, Key pane 16.1; cf. Fig. <xref ref-type="fig" rid="F35">257</xref>, Key pane 16.2).</p><p>Females can be distinguished from those of <italic><tp:taxon-name><tp:taxon-name-part taxon-name-part-type="genus" reg="Idiosoma">I.</tp:taxon-name-part> <tp:taxon-name-part taxon-name-part-type="species" reg="arenaceum">arenaceum</tp:taxon-name-part></tp:taxon-name></italic> by the shape of the SP4 sclerites, which are not elongate-oval (Fig. <xref ref-type="fig" rid="F13">96</xref>, Key pane 22.2; cf. Fig. <xref ref-type="fig" rid="F10">74</xref>, Key pane 21.1); and from <italic><tp:taxon-name><tp:taxon-name-part taxon-name-part-type="genus" reg="Idiosoma">I.</tp:taxon-name-part> <tp:taxon-name-part taxon-name-part-type="species" reg="dandaragan">dandaragan</tp:taxon-name-part></tp:taxon-name></italic>, <italic><tp:taxon-name><tp:taxon-name-part taxon-name-part-type="genus" reg="Idiosoma">I.</tp:taxon-name-part> <tp:taxon-name-part taxon-name-part-type="species" reg="nigrum">nigrum</tp:taxon-name-part></tp:taxon-name></italic> and <italic><tp:taxon-name><tp:taxon-name-part taxon-name-part-type="genus" reg="Idiosoma">I.</tp:taxon-name-part> <tp:taxon-name-part taxon-name-part-type="species" reg="schoknechtorum">schoknechtorum</tp:taxon-name-part></tp:taxon-name></italic> by the size of the SP4 sclerites, which are approximately half the size of the SP3 sclerites (Fig. <xref ref-type="fig" rid="F13">96</xref>, Key pane 22.2; cf. Figs <xref ref-type="fig" rid="F6">43</xref>, <xref ref-type="fig" rid="F7">52</xref>, <xref ref-type="fig" rid="F19">140</xref>, <xref ref-type="fig" rid="F48">346</xref>, Key panes 23.1–23.3) [NB. females of <italic><tp:taxon-name><tp:taxon-name-part taxon-name-part-type="genus" reg="Idiosoma">I.</tp:taxon-name-part> <tp:taxon-name-part taxon-name-part-type="species" reg="kwongan">kwongan</tp:taxon-name-part></tp:taxon-name></italic> are unknown]. By our assessment, females of <italic><tp:taxon-name><tp:taxon-name-part taxon-name-part-type="genus" reg="Idiosoma">I.</tp:taxon-name-part> <tp:taxon-name-part taxon-name-part-type="species" reg="clypeatum">clypeatum</tp:taxon-name-part></tp:taxon-name></italic> are morphologically indistinguishable from those of <italic><tp:taxon-name><tp:taxon-name-part taxon-name-part-type="genus" reg="Idiosoma">I.</tp:taxon-name-part> <tp:taxon-name-part taxon-name-part-type="species" reg="kopejtkaorum">kopejtkaorum</tp:taxon-name-part></tp:taxon-name></italic>; males, molecular data (Fig. <xref ref-type="fig" rid="F3">25</xref>) or geographic distribution (Fig. <xref ref-type="fig" rid="F53">374</xref>) are required for accurate identification.</p><p>This species can also be distinguished from <italic><tp:taxon-name><tp:taxon-name-part taxon-name-part-type="genus" reg="Idiosoma">I.</tp:taxon-name-part> <tp:taxon-name-part taxon-name-part-type="species" reg="corrugatum">corrugatum</tp:taxon-name-part></tp:taxon-name></italic> (from the Eyre Peninsula of South Australia) by the shape of the prolateral clasping spurs on the male tibia I, which are oriented longitudinally (Fig. <xref ref-type="fig" rid="F11">86</xref>; cf. Fig. <xref ref-type="fig" rid="F14">109</xref>), and by the shape of the female eye group, which is broadly trapezoidal (Fig. <xref ref-type="fig" rid="F13">95</xref>; cf. Fig. <xref ref-type="fig" rid="F16">117</xref>).</p></tp:treatment-sec><tp:treatment-sec sec-type="description" id="SECID0EXVDI"><title>Description (male holotype).</title><p>Total length 17.3. Carapace 7.4 long, 5.3 wide. Abdomen 8.2 long, 4.9 wide. Carapace (Fig. <xref ref-type="fig" rid="F11">79</xref>) dark chocolate-brown, with darker ocular region; lateral margins with uniformly-spaced fringe of porrect black setae; fovea procurved. Eye group (Fig. <xref ref-type="fig" rid="F11">82</xref>) trapezoidal (anterior eye row strongly procurved), 0.6 × as long as wide, <abbrev xmlns:xlink="http://www.w3.org/1999/xlink" xlink:title="posterior lateral eye/s" id="ABBRID0EFWDI" xlink:type="simple">PLE</abbrev>–<abbrev xmlns:xlink="http://www.w3.org/1999/xlink" xlink:title="posterior lateral eye/s" id="ABBRID0EJWDI" xlink:type="simple">PLE</abbrev>/<abbrev xmlns:xlink="http://www.w3.org/1999/xlink" xlink:title="anterior lateral eye/s" id="ABBRID0ENWDI" xlink:type="simple">ALE</abbrev>–<abbrev xmlns:xlink="http://www.w3.org/1999/xlink" xlink:title="anterior lateral eye/s" id="ABBRID0ERWDI" xlink:type="simple">ALE</abbrev> ratio 2.0; <abbrev xmlns:xlink="http://www.w3.org/1999/xlink" xlink:title="anterior lateral eye/s" id="ABBRID0EVWDI" xlink:type="simple">ALE</abbrev> almost contiguous; <abbrev xmlns:xlink="http://www.w3.org/1999/xlink" xlink:title="anterior median eye/s" id="ABBRID0EZWDI" xlink:type="simple">AME</abbrev> separated by less than their own diameter; <abbrev xmlns:xlink="http://www.w3.org/1999/xlink" xlink:title="posterior median eye/s" id="ABBRID0E4WDI" xlink:type="simple">PME</abbrev> separated by 4.0 × their own diameter; <abbrev xmlns:xlink="http://www.w3.org/1999/xlink" xlink:title="posterior median eye/s" id="ABBRID0EBXDI" xlink:type="simple">PME</abbrev> and <abbrev xmlns:xlink="http://www.w3.org/1999/xlink" xlink:title="posterior lateral eye/s" id="ABBRID0EFXDI" xlink:type="simple">PLE</abbrev> separated by slightly more than diameter of <abbrev xmlns:xlink="http://www.w3.org/1999/xlink" xlink:title="posterior median eye/s" id="ABBRID0EJXDI" xlink:type="simple">PME</abbrev>, <abbrev xmlns:xlink="http://www.w3.org/1999/xlink" xlink:title="posterior median eye/s" id="ABBRID0ENXDI" xlink:type="simple">PME</abbrev> positioned slightly posterior to level of <abbrev xmlns:xlink="http://www.w3.org/1999/xlink" xlink:title="posterior lateral eye/s" id="ABBRID0ERXDI" xlink:type="simple">PLE</abbrev>. Maxillae and labium without cuspules. Abdomen (Figs <xref ref-type="fig" rid="F11">80</xref>, <xref ref-type="fig" rid="F11">85</xref>) irregularly oval, dark brown in dorsal view with lateral sclerotic strips, dorso-lateral corrugations, and scattered dorsal sclerotic spots. Dorsal surface of abdomen (Fig. <xref ref-type="fig" rid="F11">80</xref>) more heavily setose anteriorly, with assortment of stiff, porrect black setae, each with slightly raised, dark brown sclerotic base. Posterior abdomen strongly sigillate (Figs <xref ref-type="fig" rid="F11">80</xref>, <xref ref-type="fig" rid="F11">85</xref>); SP2 sclerites irregular spots; SP3 sclerites very large and circular; SP4 sclerites broadly oval, almost subquadrate; SP5 obscured. Legs (Figs <xref ref-type="fig" rid="F11">86–88</xref>) variable shades of dark tan, with light scopulae on tarsi I–II; distal tibia I with pair of large prolateral clasping spurs oriented longitudinally. Leg I: femur 6.3; patella 3.3; tibia 4.2; <!--PageBreak-->metatarsus 4.7; tarsus 2.5; total 21.1. Leg I femur–tarsus/carapace length ratio 2.9. Pedipalpal tibia (Figs <xref ref-type="fig" rid="F12">89–91</xref>) 2.4 × longer than wide; <abbrev xmlns:xlink="http://www.w3.org/1999/xlink" xlink:title="retrolateral tibial apophysis (of male pedipalp)" id="ABBRID0ETYDI" xlink:type="simple">RTA</abbrev> burr-like, with conical basal protuberance and field of retroventral spinules; digital process porrect, unmodified. Cymbium (Figs <xref ref-type="fig" rid="F12">89–91</xref>) setose, with field of spinules disto-dorsally. Embolus (Figs <xref ref-type="fig" rid="F12">89–91</xref>) broadly twisted and sharply tapering distally, with prominent longitudinal flange; embolic apophysis absent.</p></tp:treatment-sec><tp:treatment-sec sec-type="description" id="SECID0E6YDI"><title>Description (female <abbrev xmlns:xlink="http://www.w3.org/1999/xlink" content-type="institution" xlink:title="Western Australian Museum, Perth" id="ABBRID0EEZDI" xlink:type="simple">WAM</abbrev> T108516).</title><p>Total length 21.8. Carapace 8.3 long, 5.7 wide. Abdomen 9.9 long, 9.6 wide. Carapace (Fig. <xref ref-type="fig" rid="F13">92</xref>) tan, with darker ocular region; fovea procurved. Eye group (Fig. <xref ref-type="fig" rid="F13">95</xref>) trapezoidal (anterior eye row strongly procurved), 0.6 × as long as wide, <abbrev xmlns:xlink="http://www.w3.org/1999/xlink" xlink:title="posterior lateral eye/s" id="ABBRID0ETZDI" xlink:type="simple">PLE</abbrev>–<abbrev xmlns:xlink="http://www.w3.org/1999/xlink" xlink:title="posterior lateral eye/s" id="ABBRID0EXZDI" xlink:type="simple">PLE</abbrev>/<abbrev xmlns:xlink="http://www.w3.org/1999/xlink" xlink:title="anterior lateral eye/s" id="ABBRID0E2ZDI" xlink:type="simple">ALE</abbrev>–<abbrev xmlns:xlink="http://www.w3.org/1999/xlink" xlink:title="anterior lateral eye/s" id="ABBRID0E6ZDI" xlink:type="simple">ALE</abbrev> ratio 2.2; <abbrev xmlns:xlink="http://www.w3.org/1999/xlink" xlink:title="anterior lateral eye/s" id="ABBRID0ED1DI" xlink:type="simple">ALE</abbrev> almost contiguous; <abbrev xmlns:xlink="http://www.w3.org/1999/xlink" xlink:title="anterior median eye/s" id="ABBRID0EH1DI" xlink:type="simple">AME</abbrev> separated by approximately their own diameter; <abbrev xmlns:xlink="http://www.w3.org/1999/xlink" xlink:title="posterior median eye/s" id="ABBRID0EL1DI" xlink:type="simple">PME</abbrev> separated by 2.1 × their own diameter; <abbrev xmlns:xlink="http://www.w3.org/1999/xlink" xlink:title="posterior median eye/s" id="ABBRID0EP1DI" xlink:type="simple">PME</abbrev> and <abbrev xmlns:xlink="http://www.w3.org/1999/xlink" xlink:title="posterior lateral eye/s" id="ABBRID0ET1DI" xlink:type="simple">PLE</abbrev> separated by more than diameter of <abbrev xmlns:xlink="http://www.w3.org/1999/xlink" xlink:title="posterior median eye/s" id="ABBRID0EX1DI" xlink:type="simple">PME</abbrev>, <abbrev xmlns:xlink="http://www.w3.org/1999/xlink" xlink:title="posterior median eye/s" id="ABBRID0E21DI" xlink:type="simple">PME</abbrev> positioned in line with level of <abbrev xmlns:xlink="http://www.w3.org/1999/xlink" xlink:title="posterior lateral eye/s" id="ABBRID0E61DI" xlink:type="simple">PLE</abbrev>. Maxillae with field of cuspules confined to inner corner (Fig. <xref ref-type="fig" rid="F13">97</xref>); labium without cuspules. Abdomen (Figs <xref ref-type="fig" rid="F13">93</xref>, <xref ref-type="fig" rid="F13">96</xref>) dark brown-black, corrugate and highly sclerotised, with leathery appearance typical of those species in the ‘sigillate complex’ (see Fig. <xref ref-type="fig" rid="F3">25</xref>). Posterior face of abdomen (Fig. <xref ref-type="fig" rid="F13">96</xref>, Key pane 22.2) with truncate ‘shield-like’ morphology; SP3 sclerites very large and circular; SP4 sclerites oval; SP5 obscured by thickened cuticle. Legs (Figs <xref ref-type="fig" rid="F13">98–99</xref>) variable shades of tan; scopulae present on tarsi and metatarsi I–II; tibia I with one stout pro-distal macroseta and row of five longer retroventral macrosetae; metatarsus I with seven stout macrosetae; tarsus I with distal cluster of short macrosetae. Leg I: femur 5.0; patella 3.3; tibia 3.0; metatarsus 2.5; tarsus 2.0; total 15.8. Leg I femur–tarsus/carapace length ratio 1.9. Pedipalp tan, spinose on tibia and tarsus, with thick tarsal scopula. Genitalia (Fig. <xref ref-type="fig" rid="F13">100</xref>) with pair of short, obliquely angled spermathecae, each bearing dense field of glandular vesicles distally, and more sparsely distributed glandular field sub-distally.</p></tp:treatment-sec><tp:treatment-sec sec-type="distribution" id="SECID0E62DI"><title>Distribution and remarks.</title><p>
            <italic><tp:taxon-name><tp:taxon-name-part taxon-name-part-type="genus" reg="Idiosoma">Idiosoma</tp:taxon-name-part> <tp:taxon-name-part taxon-name-part-type="species" reg="clypeatum">clypeatum</tp:taxon-name-part></tp:taxon-name></italic> (formerly known by <abbrev xmlns:xlink="http://www.w3.org/1999/xlink" content-type="institution" xlink:title="Western Australian Museum, Perth" id="ABBRID0EQ3DI" xlink:type="simple">WAM</abbrev> identification code ‘MYG018’) has a widespread distribution in Western Australia’s inland arid zone, principally throughout the Yalgoo and Murchison bioregions where it is the only known species in the <italic>nigrum</italic>-group (excluding a population of <italic><tp:taxon-name><tp:taxon-name-part taxon-name-part-type="genus" reg="Idiosoma">I.</tp:taxon-name-part> <tp:taxon-name-part taxon-name-part-type="species" reg="formosum">formosum</tp:taxon-name-part></tp:taxon-name></italic> from the southern Yalgoo) (Fig. <xref ref-type="fig" rid="F53">374</xref>). It extends from near Paynes Find, the Blue Hill Range, Kadji Kadji Nature Reserve, and Karara in the south, north and north-east to at least Coolcalalaya Homestead, Jack Hills, Albion Downs, Yakabindie, and Yeelirrie. This distribution seems to be strongly correlated with annual rainfall of less than 250 mm. At the southern extent of its range it abuts the northern limit of the closely related species <italic><tp:taxon-name><tp:taxon-name-part taxon-name-part-type="genus" reg="Idiosoma">I.</tp:taxon-name-part> <tp:taxon-name-part taxon-name-part-type="species" reg="kopejtkaorum">kopejtkaorum</tp:taxon-name-part></tp:taxon-name></italic>, and on the Geraldton Sandplains is replaced by <italic><tp:taxon-name><tp:taxon-name-part taxon-name-part-type="genus" reg="Idiosoma">I.</tp:taxon-name-part> <tp:taxon-name-part taxon-name-part-type="species" reg="arenaceum">arenaceum</tp:taxon-name-part></tp:taxon-name></italic> and <italic><tp:taxon-name><tp:taxon-name-part taxon-name-part-type="genus" reg="Idiosoma">I.</tp:taxon-name-part> <tp:taxon-name-part taxon-name-part-type="species" reg="kwongan">kwongan</tp:taxon-name-part></tp:taxon-name></italic> (all four ‘sigillate complex’ species together forming the northern <italic>clypeatum</italic>-clade; Fig. <xref ref-type="fig" rid="F3">25</xref>).</p><p>
            <italic><tp:taxon-name><tp:taxon-name-part taxon-name-part-type="genus" reg="Idiosoma">Idiosoma</tp:taxon-name-part> <tp:taxon-name-part taxon-name-part-type="species" reg="clypeatum">clypeatum</tp:taxon-name-part></tp:taxon-name></italic> was for a long time misidentified as <italic><tp:taxon-name><tp:taxon-name-part taxon-name-part-type="genus" reg="Idiosoma">I.</tp:taxon-name-part> <tp:taxon-name-part taxon-name-part-type="species" reg="nigrum">nigrum</tp:taxon-name-part></tp:taxon-name></italic>, and indeed the 2013 threatened species assessment of <italic><tp:taxon-name><tp:taxon-name-part taxon-name-part-type="genus" reg="Idiosoma">I.</tp:taxon-name-part> <tp:taxon-name-part taxon-name-part-type="species" reg="nigrum">nigrum</tp:taxon-name-part></tp:taxon-name></italic> prepared under the Commonwealth <italic>Environmental Protection and Biodiversity Conservation Act 1999</italic> conflated the identification of these two species. Burrows are adorned with a ‘moustache-like’ arrangement of twig-lines (Figs <xref ref-type="fig" rid="F2">14</xref>, <xref ref-type="fig" rid="F2">15</xref>), and males have been collected wandering in search of females in late autumn, winter and spring, with a peak of activity in winter. Ellis <!--PageBreak-->(2015) summarises aspects of the biology of this species based on observations at the Weld Range.</p></tp:treatment-sec><tp:treatment-sec sec-type="Conservation assessment" id="SECID0E36DI"><title>Conservation assessment.</title><p>In 2017, <italic><tp:taxon-name><tp:taxon-name-part taxon-name-part-type="genus" reg="Idiosoma">Idiosoma</tp:taxon-name-part> <tp:taxon-name-part taxon-name-part-type="species" reg="clypeatum">clypeatum</tp:taxon-name-part></tp:taxon-name></italic> was formally assessed as ‘priority 3’ fauna; this assessment incorporated the latest taxonomic, geographic, and genetic data summarised in the current study (with a number of additional records also identified subsequently). It has a known extent of occurrence of over 120,000 km<sup>2</sup> [120,465 km<sup>2</sup>], and while it therefore cannot be considered threatened under Criterion B, a ‘priority 3’ recommendation was made due to the widespread occurrence of this species in areas prospective for mining and mineral resources. Further close assessment under both Criteria A and B is warranted in the future.</p></tp:treatment-sec><tp:treatment-sec><!--Section generated to contain objects referenced in tp:taxon-treatment.--><fig id="F2" position="float" orientation="portrait"><label>Figures 13–24.</label><caption><p>Burrows of shield-backed trapdoor spiders of the <italic><tp:taxon-name><tp:taxon-name-part taxon-name-part-type="genus" reg="Idiosoma">Idiosoma</tp:taxon-name-part> <tp:taxon-name-part taxon-name-part-type="species" reg="nigrum">nigrum</tp:taxon-name-part></tp:taxon-name></italic>-group. <bold>13</bold> <italic><tp:taxon-name><tp:taxon-name-part taxon-name-part-type="genus" reg="Idiosoma">I.</tp:taxon-name-part> <tp:taxon-name-part taxon-name-part-type="species" reg="nigrum">nigrum</tp:taxon-name-part></tp:taxon-name></italic> from Minnivale Nature Reserve (Western Australia) <bold>14–15</bold> <italic><tp:taxon-name><tp:taxon-name-part taxon-name-part-type="genus" reg="Idiosoma">I.</tp:taxon-name-part> <tp:taxon-name-part taxon-name-part-type="species" reg="clypeatum">clypeatum</tp:taxon-name-part></tp:taxon-name></italic> sp. n. from Weld Range (Western Australia) <bold>16–17</bold> <italic><tp:taxon-name><tp:taxon-name-part taxon-name-part-type="genus" reg="Idiosoma">I.</tp:taxon-name-part> <tp:taxon-name-part taxon-name-part-type="species" reg="sigillatum">sigillatum</tp:taxon-name-part></tp:taxon-name></italic> (O. P.-Cambridge, 1870) from Shenton Park, Perth (Western Australia) <bold>18</bold> <italic><tp:taxon-name><tp:taxon-name-part taxon-name-part-type="genus" reg="Idiosoma">I.</tp:taxon-name-part> <tp:taxon-name-part taxon-name-part-type="species" reg="schoknechtorum">schoknechtorum</tp:taxon-name-part></tp:taxon-name></italic> sp. n. from Meenaar Nature Reserve (Western Australia) <bold>19–20</bold> <italic><tp:taxon-name><tp:taxon-name-part taxon-name-part-type="genus" reg="Idiosoma">I.</tp:taxon-name-part> <tp:taxon-name-part taxon-name-part-type="species" reg="arenaceum">arenaceum</tp:taxon-name-part></tp:taxon-name></italic> sp. n. from Kalbarri National Park (Western Australia) <bold>21</bold> <italic><tp:taxon-name><tp:taxon-name-part taxon-name-part-type="genus" reg="Idiosoma">I.</tp:taxon-name-part> <tp:taxon-name-part taxon-name-part-type="species" reg="kopejtkaorum">kopejtkaorum</tp:taxon-name-part></tp:taxon-name></italic> sp. n. from Charles Darwin Nature Reserve (Western Australia) <bold>22–23</bold> <italic><tp:taxon-name><tp:taxon-name-part taxon-name-part-type="genus" reg="Idiosoma">I.</tp:taxon-name-part> <tp:taxon-name-part taxon-name-part-type="species" reg="jarrah">jarrah</tp:taxon-name-part></tp:taxon-name></italic> sp. n. from N. of Arthur River (Western Australia) <bold>24</bold> <italic><tp:taxon-name><tp:taxon-name-part taxon-name-part-type="genus" reg="Idiosoma">I.</tp:taxon-name-part> <tp:taxon-name-part taxon-name-part-type="species" reg="mcclementsorum">mcclementsorum</tp:taxon-name-part></tp:taxon-name></italic> sp. n. from Julimar State Forest (Western Australia). Note the ‘moustache-like’ arrangement of twig-lines characteristic of the <italic>nigrum</italic>-group. Images 13, 19–23, 24 by M. Harvey; 14–15 by Astrid Heidrich, used with permission; 16–18 by M. Rix.</p></caption><graphic xmlns:xlink="http://www.w3.org/1999/xlink" xlink:href="zookeys-756-001-g027.jpg" position="float" orientation="portrait" xlink:type="simple" id="oo_201313.jpg"/></fig><fig id="F3" position="float" orientation="portrait"><label>Figure 25.</label><caption><p>Tamura-Nei neighbour-joining tree of the <abbrev xmlns:xlink="http://www.w3.org/1999/xlink" xlink:title="cytochrome c oxidase subunit I" id="ABBRID0E5SJM" xlink:type="simple">COI</abbrev> dataset (at left) and Bayesian 50% majority-rule consensus tree resulting from a partitioned phylogenetic analysis of the 7 gene FULL dataset (at right) (both datasets with 82 taxa; most outgroups removed for ease of presentation). Shield-backed trapdoor spiders of the <italic><tp:taxon-name><tp:taxon-name-part taxon-name-part-type="genus" reg="Idiosoma">Idiosoma</tp:taxon-name-part> <tp:taxon-name-part taxon-name-part-type="species" reg="nigrum">nigrum</tp:taxon-name-part></tp:taxon-name></italic>-group are coloured according to clade designations (with closely related outgroups in pale grey), and specimens of <italic><tp:taxon-name><tp:taxon-name-part taxon-name-part-type="genus" reg="Idiosoma">I.</tp:taxon-name-part> <tp:taxon-name-part taxon-name-part-type="species" reg="nigrum">nigrum</tp:taxon-name-part></tp:taxon-name></italic> and <italic><tp:taxon-name><tp:taxon-name-part taxon-name-part-type="genus" reg="Idiosoma">I.</tp:taxon-name-part> <tp:taxon-name-part taxon-name-part-type="species" reg="sigillatum">sigillatum</tp:taxon-name-part></tp:taxon-name></italic> from their respective type localities are highlighted (*). Seven species with highly sigillate (sclerotised) abdomens in the polyphyletic ‘sigillate complex’ are denoted by circular ‘SC’ icons on the FULL dataset tree. Congruent species lineages that are concordant with morphological species concepts are collapsed on both trees, and posterior probabilities &lt; 0.99 are shown adjacent to nodes on the FULL dataset tree (all other nodes have a posterior probability of 0.99–1.0). Note the erroneous position of 241_T99623 in the <abbrev xmlns:xlink="http://www.w3.org/1999/xlink" xlink:title="cytochrome c oxidase subunit I" id="ABBRID0EDUJM" xlink:type="simple">COI</abbrev> dataset tree; this species (‘MYG064’) is a close sister-lineage to the <italic>nigrum</italic>-group (as per the FULL dataset tree), and does not possess the morphological synapomorphies characteristic of other <italic>nigrum</italic>-group taxa. Note also that sequences were not available for <italic><tp:taxon-name><tp:taxon-name-part taxon-name-part-type="genus" reg="Idiosoma">I.</tp:taxon-name-part> <tp:taxon-name-part taxon-name-part-type="species" reg="corrugatum">corrugatum</tp:taxon-name-part></tp:taxon-name></italic> sp. n. (<italic>incertae sedis</italic>), <italic><tp:taxon-name><tp:taxon-name-part taxon-name-part-type="genus" reg="Idiosoma">I.</tp:taxon-name-part> <tp:taxon-name-part taxon-name-part-type="species" reg="gardneri">gardneri</tp:taxon-name-part></tp:taxon-name></italic> sp. n. (<italic>sigillatum</italic>-clade) or <italic><tp:taxon-name><tp:taxon-name-part taxon-name-part-type="genus" reg="Idiosoma">I.</tp:taxon-name-part> <tp:taxon-name-part taxon-name-part-type="species" reg="gutharuka">gutharuka</tp:taxon-name-part></tp:taxon-name></italic> sp. n. (<italic>intermedium</italic>-clade).</p></caption><graphic xmlns:xlink="http://www.w3.org/1999/xlink" xlink:href="zookeys-756-001-g028.jpg" position="float" orientation="portrait" xlink:type="simple" id="oo_201314.jpg"/></fig><fig id="F11" position="float" orientation="portrait"><label>Figures 79–88.</label><caption><p>
              <italic><tp:taxon-name><tp:taxon-name-part taxon-name-part-type="genus" reg="Idiosoma">Idiosoma</tp:taxon-name-part> <tp:taxon-name-part taxon-name-part-type="species" reg="clypeatum">clypeatum</tp:taxon-name-part></tp:taxon-name></italic> sp. n., male holotype (<abbrev xmlns:xlink="http://www.w3.org/1999/xlink" content-type="institution" xlink:title="Western Australian Museum, Perth" id="ABBRID0EBAKM" xlink:type="simple">WAM</abbrev> T96452) from Albion Downs (Western Australia; MUR), somatic morphology. <bold>79–80</bold> Carapace and abdomen, dorsal view <bold>81</bold> Carapace, lateral view <bold>82</bold> Eyes, dorsal view <bold>83</bold> Mouthparts, ventral view <bold>84</bold> Sternum, ventral view <bold>85</bold> Abdomen, posterior view <bold>86</bold> Leg I, prolateral view <bold>87</bold> Leg I tibia, clasping spurs, prolateral view <bold>88</bold> Leg I tibia, proventral view. Scale bars 2.0. SP2–4 = sigilla pairs 2–4.</p></caption><graphic xmlns:xlink="http://www.w3.org/1999/xlink" xlink:href="zookeys-756-001-g036.jpg" position="float" orientation="portrait" xlink:type="simple" id="oo_201323.jpg"/></fig><fig id="F12" position="float" orientation="portrait"><label>Figures 89–91.</label><caption><p>
              <italic><tp:taxon-name><tp:taxon-name-part taxon-name-part-type="genus" reg="Idiosoma">Idiosoma</tp:taxon-name-part> <tp:taxon-name-part taxon-name-part-type="species" reg="clypeatum">clypeatum</tp:taxon-name-part></tp:taxon-name></italic> sp. n., male holotype (<abbrev xmlns:xlink="http://www.w3.org/1999/xlink" content-type="institution" xlink:title="Western Australian Museum, Perth" id="ABBRID0EQBKM" xlink:type="simple">WAM</abbrev> T96452) from Albion Downs (Western Australia; MUR), pedipalp. <bold>89</bold> Retrolateral view <bold>90</bold> Retroventral view <bold>91</bold> Prolateral view. Scale bar 2.0.</p></caption><graphic xmlns:xlink="http://www.w3.org/1999/xlink" xlink:href="zookeys-756-001-g037.jpg" position="float" orientation="portrait" xlink:type="simple" id="oo_201326.jpg"/></fig><fig id="F13" position="float" orientation="portrait"><label>Figures 92–100.</label><caption><p>
              <italic><tp:taxon-name><tp:taxon-name-part taxon-name-part-type="genus" reg="Idiosoma">Idiosoma</tp:taxon-name-part> <tp:taxon-name-part taxon-name-part-type="species" reg="clypeatum">clypeatum</tp:taxon-name-part></tp:taxon-name></italic> sp. n., female (<abbrev xmlns:xlink="http://www.w3.org/1999/xlink" content-type="institution" xlink:title="Western Australian Museum, Perth" id="ABBRID0ETCKM" xlink:type="simple">WAM</abbrev> T108516) from Karara (Western Australia; YAL). <bold>92–93</bold> Carapace and abdomen, dorsal view <bold>94</bold> Carapace, lateral view <bold>95</bold> Eyes, dorsal view <bold>96</bold> Abdomen, posterior view <bold>97</bold> Sternum, ventral view <bold>98</bold> Leg I, prolateral view <bold>99</bold> Leg I, retrolateral view <bold>100</bold> Spermathecae, dorsal view. Scale bars 2.0 (<bold>92–93, 98–99</bold>), 0.5 (<bold>100</bold>). SP3–4 = sigilla pairs 3–4.</p></caption><graphic xmlns:xlink="http://www.w3.org/1999/xlink" xlink:href="zookeys-756-001-g038.jpg" position="float" orientation="portrait" xlink:type="simple" id="oo_201327.jpg"/></fig><fig id="F53" position="float" orientation="portrait"><label>Figure 374.</label><caption><p>Map showing collection records of <italic><tp:taxon-name><tp:taxon-name-part taxon-name-part-type="genus" reg="Idiosoma">Idiosoma</tp:taxon-name-part></tp:taxon-name></italic> species in the ‘sigillate complex’ from south-western Australia; base map shows collection records for all other species in the <italic>nigrum</italic>-group as smaller grey dots. Lower inset shows detailed collection records for <italic><tp:taxon-name><tp:taxon-name-part taxon-name-part-type="genus" reg="Idiosoma">I.</tp:taxon-name-part> <tp:taxon-name-part taxon-name-part-type="species" reg="nigrum">nigrum</tp:taxon-name-part></tp:taxon-name></italic> and other southern taxa, along with select metropolitan centres. Specimens sequenced for the molecular analyses are denoted by open circles, and relevant <abbrev xmlns:xlink="http://www.w3.org/1999/xlink" xlink:title="Interim Biogeographic Regionalisation of Australia Version 7" id="ABBRID0EHYLM" xlink:type="simple">IBRA</abbrev> 7.0 bioregions are as follows: AVW, Avon Wheatbelt; CAR, Carnarvon; COO, Coolgardie; GES, Geraldton Sandplains; JAF, Jarrah Forest; MUR, Murchison; SWA, Swan Coastal Plain; YAL, Yalgoo.</p></caption><graphic xmlns:xlink="http://www.w3.org/1999/xlink" xlink:href="zookeys-756-001-g078.jpg" position="float" orientation="portrait" xlink:type="simple" id="oo_201371.jpg"/></fig><fig id="F4" position="float" orientation="portrait"><label>Figures 26–35.</label><caption><p>
              <italic><tp:taxon-name><tp:taxon-name-part taxon-name-part-type="genus" reg="Idiosoma">Idiosoma</tp:taxon-name-part> <tp:taxon-name-part taxon-name-part-type="species" reg="nigrum">nigrum</tp:taxon-name-part></tp:taxon-name></italic> Main, 1952, male (<abbrev xmlns:xlink="http://www.w3.org/1999/xlink" content-type="institution" xlink:title="Western Australian Museum, Perth" id="ABBRID0EKWJM" xlink:type="simple">WAM</abbrev> T3301) from Walk Walkin, via Koorda (Western Australia; AVW), somatic morphology. <bold>26–27</bold> Carapace and abdomen, dorsal view <bold>28</bold> Carapace, lateral view <bold>29</bold> Eyes, dorsal view <bold>30</bold> Mouthparts, ventral view <bold>31</bold> Sternum, ventral view <bold>32</bold> Abdomen, posterior view <bold>33</bold> Leg I, prolateral view <bold>34</bold> Leg I tibia, clasping spurs, prolateral view (note loss of clasping spur macroseta) <bold>35</bold> Leg I tibia, proventral view. Scale bars 2.0. SP2–4 = sigilla pairs 2–4.</p></caption><graphic xmlns:xlink="http://www.w3.org/1999/xlink" xlink:href="zookeys-756-001-g029.jpg" position="float" orientation="portrait" xlink:type="simple" id="oo_201315.jpg"/></fig><fig id="F8" position="float" orientation="portrait"><label>Figures 57–66.</label><caption><p>
              <italic><tp:taxon-name><tp:taxon-name-part taxon-name-part-type="genus" reg="Idiosoma">Idiosoma</tp:taxon-name-part> <tp:taxon-name-part taxon-name-part-type="species" reg="arenaceum">arenaceum</tp:taxon-name-part></tp:taxon-name></italic> sp. n., male holotype (<abbrev xmlns:xlink="http://www.w3.org/1999/xlink" content-type="institution" xlink:title="Western Australian Museum, Perth" id="ABBRID0E52JM" xlink:type="simple">WAM</abbrev> T139527) from Zuytdorp (Western Australia; GES), somatic morphology. <bold>57–58</bold> Carapace and abdomen, dorsal view <bold>59</bold> Carapace, lateral view <bold>60</bold> Eyes, dorsal view <bold>61</bold> Mouthparts, ventral view <bold>62</bold> Sternum, ventral view <bold>63</bold> Abdomen, posterior view <bold>64</bold> Leg I, prolateral view <bold>65</bold> Leg I tibia, clasping spurs, prolateral view <bold>66</bold> Leg I tibia, proventral view. Scale bars 2.0. SP2–4 = sigilla pairs 2–4.</p></caption><graphic xmlns:xlink="http://www.w3.org/1999/xlink" xlink:href="zookeys-756-001-g033.jpg" position="float" orientation="portrait" xlink:type="simple" id="oo_201319.jpg"/></fig><fig id="F35" position="float" orientation="portrait"><label>Figures 250–259.</label><caption><p>
              <italic><tp:taxon-name><tp:taxon-name-part taxon-name-part-type="genus" reg="Idiosoma">Idiosoma</tp:taxon-name-part> <tp:taxon-name-part taxon-name-part-type="species" reg="kopejtkaorum">kopejtkaorum</tp:taxon-name-part></tp:taxon-name></italic> sp. n., male holotype (<abbrev xmlns:xlink="http://www.w3.org/1999/xlink" content-type="institution" xlink:title="Western Australian Museum, Perth" id="ABBRID0EJALM" xlink:type="simple">WAM</abbrev> T144621) from Snake Gully Nature Reserve (Western Australia; AVW), somatic morphology. <bold>250–251</bold> Carapace and abdomen, dorsal view <bold>252</bold> Carapace, lateral view <bold>253</bold> Eyes, dorsal view <bold>254</bold> Mouthparts, ventral view <bold>255</bold> Sternum, ventral view <bold>256</bold> Abdomen, posterior view <bold>257</bold> Leg I, prolateral view <bold>258</bold> Leg I tibia, clasping spurs, prolateral view <bold>259</bold> Leg I tibia, proventral view. Scale bars 2.0. SP2–4 = sigilla pairs 2–4.</p></caption><graphic xmlns:xlink="http://www.w3.org/1999/xlink" xlink:href="zookeys-756-001-g060.jpg" position="float" orientation="portrait" xlink:type="simple" id="oo_201350.jpg"/></fig><fig id="F1" position="float" orientation="portrait"><label>Figures 1–12.</label><caption><p>Live habitus images of shield-backed trapdoor spiders of the <italic><tp:taxon-name><tp:taxon-name-part taxon-name-part-type="genus" reg="Idiosoma">Idiosoma</tp:taxon-name-part> <tp:taxon-name-part taxon-name-part-type="species" reg="nigrum">nigrum</tp:taxon-name-part></tp:taxon-name></italic>-group. <bold>1–3</bold> Female <italic><tp:taxon-name><tp:taxon-name-part taxon-name-part-type="genus" reg="Idiosoma">I.</tp:taxon-name-part> <tp:taxon-name-part taxon-name-part-type="species" reg="nigrum">nigrum</tp:taxon-name-part></tp:taxon-name></italic> Main, 1952 (<abbrev xmlns:xlink="http://www.w3.org/1999/xlink" content-type="institution" xlink:title="Western Australian Museum, Perth" id="ABBRID0E6JJM" xlink:type="simple">WAM</abbrev> T132737) from Minnivale Nature Reserve (Western Australia) <bold>4</bold> Female <italic><tp:taxon-name><tp:taxon-name-part taxon-name-part-type="genus" reg="Idiosoma">I.</tp:taxon-name-part> <tp:taxon-name-part taxon-name-part-type="species" reg="sigillatum">sigillatum</tp:taxon-name-part></tp:taxon-name></italic> (O. P.-Cambridge, 1870) (<abbrev xmlns:xlink="http://www.w3.org/1999/xlink" content-type="institution" xlink:title="Western Australian Museum, Perth" id="ABBRID0ERKJM" xlink:type="simple">WAM</abbrev> T129191) from Karnup, Perth (Western Australia) <bold>5</bold> Male <italic><tp:taxon-name><tp:taxon-name-part taxon-name-part-type="genus" reg="Idiosoma">I.</tp:taxon-name-part> <tp:taxon-name-part taxon-name-part-type="species" reg="sigillatum">sigillatum</tp:taxon-name-part></tp:taxon-name></italic> (<abbrev xmlns:xlink="http://www.w3.org/1999/xlink" content-type="institution" xlink:title="Western Australian Museum, Perth" id="ABBRID0EDLJM" xlink:type="simple">WAM</abbrev> T132564) from Crawley, Perth (Western Australia) <bold>6</bold> Male <italic><tp:taxon-name><tp:taxon-name-part taxon-name-part-type="genus" reg="Idiosoma">I.</tp:taxon-name-part> <tp:taxon-name-part taxon-name-part-type="species" reg="sigillatum">sigillatum</tp:taxon-name-part></tp:taxon-name></italic> (<abbrev xmlns:xlink="http://www.w3.org/1999/xlink" content-type="institution" xlink:title="Western Australian Museum, Perth" id="ABBRID0EVLJM" xlink:type="simple">WAM</abbrev> T136936) from Wangara (Western Australia) <bold>7</bold> Female <italic><tp:taxon-name><tp:taxon-name-part taxon-name-part-type="genus" reg="Idiosoma">I.</tp:taxon-name-part> <tp:taxon-name-part taxon-name-part-type="species" reg="jarrah">jarrah</tp:taxon-name-part></tp:taxon-name></italic> (<abbrev xmlns:xlink="http://www.w3.org/1999/xlink" content-type="institution" xlink:title="Western Australian Museum, Perth" id="ABBRID0EHMJM" xlink:type="simple">WAM</abbrev> T136937) from Darlington (Western Australia) <bold>8</bold> Female <italic><tp:taxon-name><tp:taxon-name-part taxon-name-part-type="genus" reg="Idiosoma">I.</tp:taxon-name-part> <tp:taxon-name-part taxon-name-part-type="species" reg="mcclementsorum">mcclementsorum</tp:taxon-name-part></tp:taxon-name></italic> sp. n. (<abbrev xmlns:xlink="http://www.w3.org/1999/xlink" content-type="institution" xlink:title="Western Australian Museum, Perth" id="ABBRID0EZMJM" xlink:type="simple">WAM</abbrev> T139469) from Julimar State Forest (Western Australia) <bold>9</bold> Female <italic><tp:taxon-name><tp:taxon-name-part taxon-name-part-type="genus" reg="Idiosoma">I.</tp:taxon-name-part> <tp:taxon-name-part taxon-name-part-type="species" reg="kopejtkaorum">kopejtkaorum</tp:taxon-name-part></tp:taxon-name></italic> sp. n. from Charles Darwin Nature Reserve (Western Australia) <bold>10</bold> Female <italic><tp:taxon-name><tp:taxon-name-part taxon-name-part-type="genus" reg="Idiosoma">I.</tp:taxon-name-part> <tp:taxon-name-part taxon-name-part-type="species" reg="schoknechtorum">schoknechtorum</tp:taxon-name-part></tp:taxon-name></italic> sp. n. (<abbrev xmlns:xlink="http://www.w3.org/1999/xlink" content-type="institution" xlink:title="Western Australian Museum, Perth" id="ABBRID0EYNJM" xlink:type="simple">WAM</abbrev> T140765) from SW. of York (Western Australia) <bold>11–12</bold> Female <italic><tp:taxon-name><tp:taxon-name-part taxon-name-part-type="genus" reg="Idiosoma">I.</tp:taxon-name-part> <tp:taxon-name-part taxon-name-part-type="species" reg="arenaceum">arenaceum</tp:taxon-name-part></tp:taxon-name></italic> sp. n. (<abbrev xmlns:xlink="http://www.w3.org/1999/xlink" content-type="institution" xlink:title="Western Australian Museum, Perth" id="ABBRID0EKOJM" xlink:type="simple">WAM</abbrev> T141118) from Kalbarri National Park (Western Australia). Images 1–3, 6, 7, 9–12 by M. Harvey; 4 by Greg Anderson, used with permission; 5, 8 by M. Rix.</p></caption><graphic xmlns:xlink="http://www.w3.org/1999/xlink" xlink:href="zookeys-756-001-g026.jpg" position="float" orientation="portrait" xlink:type="simple" id="oo_201312.jpg"/></fig><fig id="F7" position="float" orientation="portrait"><label>Figures 48–56.</label><caption><p>
              <italic><tp:taxon-name><tp:taxon-name-part taxon-name-part-type="genus" reg="Idiosoma">Idiosoma</tp:taxon-name-part> <tp:taxon-name-part taxon-name-part-type="species" reg="nigrum">nigrum</tp:taxon-name-part></tp:taxon-name></italic> Main, 1952, female (<abbrev xmlns:xlink="http://www.w3.org/1999/xlink" content-type="institution" xlink:title="Western Australian Museum, Perth" id="ABBRID0EN1JM" xlink:type="simple">WAM</abbrev> T132737) from Minnivale Nature Reserve (Western Australia; AVW). <bold>48–49</bold> Carapace and abdomen, dorsal view <bold>50</bold> Carapace, lateral view <bold>51</bold> Eyes, dorsal view <bold>52</bold> Abdomen, posterior view <bold>53</bold> Sternum, ventral view <bold>54</bold> Leg I, prolateral view <bold>55</bold> Leg I, retrolateral view <bold>56</bold> Spermathecae, dorsal view. Scale bars 2.0 (<bold>48–49, 54–55</bold>), 0.5 (<bold>56</bold>). SP3–4 = sigilla pairs 3–4.</p></caption><graphic xmlns:xlink="http://www.w3.org/1999/xlink" xlink:href="zookeys-756-001-g032.jpg" position="float" orientation="portrait" xlink:type="simple" id="oo_201318.jpg"/></fig><fig id="F10" position="float" orientation="portrait"><label>Figures 70–78.</label><caption><p>
              <italic><tp:taxon-name><tp:taxon-name-part taxon-name-part-type="genus" reg="Idiosoma">Idiosoma</tp:taxon-name-part> <tp:taxon-name-part taxon-name-part-type="species" reg="arenaceum">arenaceum</tp:taxon-name-part></tp:taxon-name></italic> sp. n., female (<named-content xmlns:xlink="http://www.w3.org/1999/xlink" content-type="dwc:institutional_code" xlink:type="simple">AMS</named-content> KS6393) from Geraldton (Western Australia; GES). <bold>70–71</bold> Carapace and abdomen, dorsal view <bold>72</bold> Carapace, lateral view <bold>73</bold> Eyes, dorsal view <bold>74</bold> Abdomen, posterior view <bold>75</bold> Sternum, ventral view <bold>76</bold> Leg I, prolateral view <bold>77</bold> Leg I, retrolateral view <bold>78</bold> Spermathecae, dorsal view. Scale bars 2.0 (<bold>70–71, 76–77</bold>), 0.5 (<bold>78</bold>). SP3–4 = sigilla pairs 3–4.</p></caption><graphic xmlns:xlink="http://www.w3.org/1999/xlink" xlink:href="zookeys-756-001-g035.jpg" position="float" orientation="portrait" xlink:type="simple" id="oo_201322.jpg"/></fig><fig id="F38" position="float" orientation="portrait"><label>Figures 272–281.</label><caption><p>
              <italic><tp:taxon-name><tp:taxon-name-part taxon-name-part-type="genus" reg="Idiosoma">Idiosoma</tp:taxon-name-part> <tp:taxon-name-part taxon-name-part-type="species" reg="kwongan">kwongan</tp:taxon-name-part></tp:taxon-name></italic> sp. n., male holotype (<abbrev xmlns:xlink="http://www.w3.org/1999/xlink" content-type="institution" xlink:title="Western Australian Museum, Perth" id="ABBRID0ENELM" xlink:type="simple">WAM</abbrev> T27142) from E. of Greenhead (Western Australia; GES), somatic morphology. <bold>272–273</bold> Carapace and abdomen, dorsal view <bold>274</bold> Carapace, lateral view <bold>275</bold> Eyes, dorsal view <bold>276</bold> Mouthparts, ventral view <bold>277</bold> Sternum, ventral view <bold>278</bold> Abdomen, posterior view <bold>279</bold> Leg I, prolateral view <bold>280</bold> Leg I tibia, clasping spurs, prolateral view <bold>281</bold> Leg I tibia, proventral view. Scale bars 2.0. SP2–4 = sigilla pairs 2–4.</p></caption><graphic xmlns:xlink="http://www.w3.org/1999/xlink" xlink:href="zookeys-756-001-g063.jpg" position="float" orientation="portrait" xlink:type="simple" id="oo_201353.jpg"/></fig><fig id="F6" position="float" orientation="portrait"><label>Figures 39–47.</label><caption><p>
              <italic><tp:taxon-name><tp:taxon-name-part taxon-name-part-type="genus" reg="Idiosoma">Idiosoma</tp:taxon-name-part> <tp:taxon-name-part taxon-name-part-type="species" reg="nigrum">nigrum</tp:taxon-name-part></tp:taxon-name></italic> Main, 1952, female holotype (<abbrev xmlns:xlink="http://www.w3.org/1999/xlink" content-type="institution" xlink:title="Western Australian Museum, Perth" id="ABBRID0E3YJM" xlink:type="simple">WAM</abbrev> T3960) from Wongan Hills (Western Australia; AVW). <bold>39–40</bold> Carapace and abdomen, dorsal view <bold>41</bold> Carapace, lateral view <bold>42</bold> Eyes, dorsal view <bold>43</bold> Abdomen, posterior view <bold>44</bold> Sternum, ventral view <bold>45</bold> Leg I, prolateral view <bold>46</bold> Leg I, retrolateral view <bold>47</bold> Spermathecae, dorsal view. Scale bars 2.0 <bold>(39–40, 45–46</bold>), 0.5 (<bold>47</bold>). SP3–4 = sigilla pairs 3–4.</p></caption><graphic xmlns:xlink="http://www.w3.org/1999/xlink" xlink:href="zookeys-756-001-g031.jpg" position="float" orientation="portrait" xlink:type="simple" id="oo_201317.jpg"/></fig><fig id="F19" position="float" orientation="portrait"><label>Figures 136–144.</label><caption><p>
              <italic><tp:taxon-name><tp:taxon-name-part taxon-name-part-type="genus" reg="Idiosoma">Idiosoma</tp:taxon-name-part> <tp:taxon-name-part taxon-name-part-type="species" reg="dandaragan">dandaragan</tp:taxon-name-part></tp:taxon-name></italic> sp. n., female (<abbrev xmlns:xlink="http://www.w3.org/1999/xlink" content-type="institution" xlink:title="Western Australian Museum, Perth" id="ABBRID0EZKKM" xlink:type="simple">WAM</abbrev> T127017) from NE. of New Norcia (Western Australia; AVW). <bold>136–137</bold> Carapace and abdomen, dorsal view <bold>138</bold> Carapace, lateral view <bold>139</bold> Eyes, dorsal view <bold>140</bold> Abdomen, posterior view <bold>141</bold> Sternum, ventral view <bold>142</bold> Leg I, prolateral view <bold>143</bold> Leg I, retrolateral view <bold>144</bold> Spermathecae, dorsal view. Scale bars 2.0 (<bold>136–137, 142–143</bold>), 0.5 (<bold>144</bold>). SP3–5 = sigilla pairs 3–5.</p></caption><graphic xmlns:xlink="http://www.w3.org/1999/xlink" xlink:href="zookeys-756-001-g044.jpg" position="float" orientation="portrait" xlink:type="simple" id="oo_201334.jpg"/></fig><fig id="F48" position="float" orientation="portrait"><label>Figures 342–350.</label><caption><p>
              <italic><tp:taxon-name><tp:taxon-name-part taxon-name-part-type="genus" reg="Idiosoma">Idiosoma</tp:taxon-name-part> <tp:taxon-name-part taxon-name-part-type="species" reg="schoknechtorum">schoknechtorum</tp:taxon-name-part></tp:taxon-name></italic> sp. n., female (<abbrev xmlns:xlink="http://www.w3.org/1999/xlink" content-type="institution" xlink:title="Western Australian Museum, Perth" id="ABBRID0EXRLM" xlink:type="simple">WAM</abbrev> T140765) from SW. of York (Western Australia; AVW). <bold>342–343</bold> Carapace and abdomen, dorsal view <bold>344</bold> Carapace, lateral view <bold>345</bold> Eyes, dorsal view <bold>346</bold> Abdomen, posterior view <bold>347</bold> Sternum, ventral view <bold>348</bold> Leg I, prolateral view <bold>349</bold> Leg I, retrolateral view <bold>350</bold> Spermathecae, dorsal view. Scale bars 2.0 (<bold>342–343, 348–349</bold>), 0.5 (<bold>350</bold>). SP3–5 = sigilla pairs 3–5.</p></caption><graphic xmlns:xlink="http://www.w3.org/1999/xlink" xlink:href="zookeys-756-001-g073.jpg" position="float" orientation="portrait" xlink:type="simple" id="oo_201366.jpg"/></fig><fig id="F14" position="float" orientation="portrait"><label>Figures 101–110.</label><caption><p>
              <italic><tp:taxon-name><tp:taxon-name-part taxon-name-part-type="genus" reg="Idiosoma">Idiosoma</tp:taxon-name-part> <tp:taxon-name-part taxon-name-part-type="species" reg="corrugatum">corrugatum</tp:taxon-name-part></tp:taxon-name></italic> sp. n., male holotype (<named-content xmlns:xlink="http://www.w3.org/1999/xlink" content-type="dwc:institutional_code" xlink:type="simple">SAM</named-content> NN29858) from SW. of Kimba (South Australia; EYB), somatic morphology. <bold>101–102</bold> Carapace and abdomen, dorsal view <bold>103</bold> Carapace, lateral view <bold>104</bold> Eyes, dorsal view <bold>105</bold> Mouthparts, ventral view <bold>106</bold> Sternum, ventral view <bold>107</bold> Abdomen, posterior view <bold>108</bold> Leg I, prolateral view <bold>109</bold> Leg I tibia, clasping spurs, prolateral view <bold>110</bold> Leg I tibia, proventral view. Scale bars 2.0. SP2–4 = sigilla pairs 2–4.</p></caption><graphic xmlns:xlink="http://www.w3.org/1999/xlink" xlink:href="zookeys-756-001-g039.jpg" position="float" orientation="portrait" xlink:type="simple" id="oo_201328.jpg"/></fig><fig id="F16" position="float" orientation="portrait"><label>Figures 114–122.</label><caption><p>
              <italic><tp:taxon-name><tp:taxon-name-part taxon-name-part-type="genus" reg="Idiosoma">Idiosoma</tp:taxon-name-part> <tp:taxon-name-part taxon-name-part-type="species" reg="corrugatum">corrugatum</tp:taxon-name-part></tp:taxon-name></italic> sp. n., female (<abbrev xmlns:xlink="http://www.w3.org/1999/xlink" content-type="institution" xlink:title="Western Australian Museum, Perth" id="ABBRID0EWGKM" xlink:type="simple">WAM</abbrev> T144634) from NW. of Cleve (South Australia; EYB). <bold>114–115</bold> Carapace and abdomen, dorsal view <bold>116</bold> Carapace, lateral view <bold>117</bold> Eyes, dorsal view <bold>118</bold> Abdomen, posterior view <bold>119</bold> Sternum, ventral view <bold>120</bold> Leg I, prolateral view <bold>121</bold> Leg I, retrolateral view <bold>122</bold> Spermathecae, dorsal view. Scale bars 2.0 (<bold>114–115, 120–121</bold>), 0.5 (<bold>122</bold>). SP3–4 = sigilla pairs 3–4.</p></caption><graphic xmlns:xlink="http://www.w3.org/1999/xlink" xlink:href="zookeys-756-001-g041.jpg" position="float" orientation="portrait" xlink:type="simple" id="oo_201330.jpg"/></fig></tp:treatment-sec><ref-list><ref id="B8"><mixed-citation xmlns:xlink="http://www.w3.org/1999/xlink" xlink:type="simple">
          <person-group><name name-style="western"><surname>Ellis</surname><given-names>RJ</given-names></name></person-group> (<year>2015</year>) <article-title>Some observations on the field behaviour of the vulnerable mygalomorph spider, <italic><tp:taxon-name><tp:taxon-name-part taxon-name-part-type="genus">Idiosoma</tp:taxon-name-part> <tp:taxon-name-part taxon-name-part-type="species">nigrum</tp:taxon-name-part></tp:taxon-name></italic>.</article-title> <source>The Western Australian Naturalist</source> <volume>29</volume>: <fpage>241</fpage>–<lpage>246</lpage>.</mixed-citation></ref></ref-list></tp:taxon-treatment>
