# Supplementary material for: Conservation systematics of the shield-backed trapdoor spiders of the nigrum-group (Mygalomorphae, Idiopidae, Idiosoma): integrative taxonomy reveals a diverse and threatened fauna from south-western Australia
Source: Zookeys. 2018 May 9;(756):1–121. doi: 10.3897/zookeys.756.24397 (PMC5956031; doi:10.3897/zookeys.756.24397)
Supplement: XML Treatment for Idiosoma corrugatum [file zookeys.756.24397-treatment5.xml]

<!DOCTYPE tp:taxon-treatment
  PUBLIC "-//TaxonX//DTD Taxonomic Treatment Publishing DTD v0 20100105//EN" "tax-treatment-NSO.dtd">
<tp:taxon-treatment xmlns:tp="http://www.plazi.org/taxpub"><tp:treatment-meta><kwd-group><label>Taxon classification</label><kwd><named-content xmlns:xlink="http://www.w3.org/1999/xlink" content-type="kingdom">Animalia</named-content></kwd><kwd><named-content xmlns:xlink="http://www.w3.org/1999/xlink" content-type="order">Araneae</named-content></kwd><kwd><named-content xmlns:xlink="http://www.w3.org/1999/xlink" content-type="family">Idiopidae</named-content></kwd></kwd-group><mixed-citation publication-type="journal"><person-group><name><surname>Rix</surname><given-names>Michael G.</given-names></name><name><surname>Huey</surname><given-names>Joel A.</given-names></name><name><surname>Cooper</surname><given-names>Steven J.B.</given-names></name><name><surname>Austin</surname><given-names>Andrew D.</given-names></name><name><surname>Harvey</surname><given-names>Mark S.</given-names></name></person-group><article-title>Conservation systematics of the shield-backed trapdoor spiders of the <italic>nigrum</italic>-group (<tp:taxon-name><tp:taxon-name-part taxon-name-part-type="suborder">Mygalomorphae</tp:taxon-name-part></tp:taxon-name>, <tp:taxon-name><tp:taxon-name-part taxon-name-part-type="family">Idiopidae</tp:taxon-name-part></tp:taxon-name>, <italic><tp:taxon-name><tp:taxon-name-part taxon-name-part-type="genus" reg="Idiosoma">Idiosoma</tp:taxon-name-part></tp:taxon-name></italic>): integrative taxonomy reveals a diverse and threatened fauna from south-western Australia</article-title><source>Zookeys</source><day>9</day><month>5</month><year>2018</year><volume>2018</volume><issue>756</issue><fpage>1</fpage><lpage>121</lpage><pub-id pub-id-type="doi">10.3897/zookeys.756.24397</pub-id></mixed-citation></tp:treatment-meta><tp:nomenclature><tp:taxon-name>
            <tp:taxon-name-part taxon-name-part-type="genus" reg="Idiosoma">Idiosoma</tp:taxon-name-part>
            <tp:taxon-name-part taxon-name-part-type="species" reg="corrugatum">corrugatum</tp:taxon-name-part>
            <object-id xmlns:xlink="http://www.w3.org/1999/xlink" content-type="zoobank" xlink:type="simple">http://zoobank.org/D697B9D6-152F-427E-870E-9ABD471C9B8D</object-id>
          </tp:taxon-name><tp:taxon-authority>Rix &amp; Harvey</tp:taxon-authority><tp:taxon-status xmlns:xlink="http://www.w3.org/1999/xlink" xlink:type="simple">sp. n.</tp:taxon-status><xref ref-type="fig" rid="F14">Figs 101–110</xref><xref ref-type="fig" rid="F15">, 111–113</xref><xref ref-type="fig" rid="F16">, 114–122</xref><xref ref-type="fig" rid="F56">, 377</xref><!--PageBreak--></tp:nomenclature><tp:treatment-sec sec-type="type material" id="SECID0ELCAK"><title>Type material.</title><p>Holotype male. Eyre Peninsula, 54 miles SW. of Kimba (IBRA_EYB), South Australia, Australia, ca. <named-content xmlns:xlink="http://www.w3.org/1999/xlink" content-type="dwc:verbatimCoordinates" xlink:type="simple"><named-content content-type="geo-json" specific-use="{&#34;type&#34;:&#34;Point&#34;,&#34;coordinates&#34;:[136.300000,-33.700000]}" id="NCID0EUCAK" xlink:type="simple">33°42'S, 136°18'E</named-content></named-content> [NB. precise locality unknown], 2 December 1959, B.Y. Main (<named-content xmlns:xlink="http://www.w3.org/1999/xlink" content-type="dwc:institutional_code" xlink:type="simple">SAM</named-content> NN29858).</p><p>Paratypes. 1 ♀, same data as holotype (<abbrev xmlns:xlink="http://www.w3.org/1999/xlink" content-type="institution" xlink:title="Western Australian Museum, Perth" id="ABBRID0EADAK" xlink:type="simple">WAM</abbrev> T144751); 1 ♀, same data (<abbrev xmlns:xlink="http://www.w3.org/1999/xlink" content-type="institution" xlink:title="Western Australian Museum, Perth" id="ABBRID0EFDAK" xlink:type="simple">WAM</abbrev> T144752); 1 juvenile, same data (<abbrev xmlns:xlink="http://www.w3.org/1999/xlink" content-type="institution" xlink:title="Western Australian Museum, Perth" id="ABBRID0EKDAK" xlink:type="simple">WAM</abbrev> T144753); 1 ♀, same data (<abbrev xmlns:xlink="http://www.w3.org/1999/xlink" content-type="institution" xlink:title="Western Australian Museum, Perth" id="ABBRID0EPDAK" xlink:type="simple">WAM</abbrev> T144754); 1 ♀, same data (<abbrev xmlns:xlink="http://www.w3.org/1999/xlink" content-type="institution" xlink:title="Western Australian Museum, Perth" id="ABBRID0EUDAK" xlink:type="simple">WAM</abbrev> T144755); 1 ♀, same data (<abbrev xmlns:xlink="http://www.w3.org/1999/xlink" content-type="institution" xlink:title="Western Australian Museum, Perth" id="ABBRID0EZDAK" xlink:type="simple">WAM</abbrev> T144748); 1 ♀, same data (<abbrev xmlns:xlink="http://www.w3.org/1999/xlink" content-type="institution" xlink:title="Western Australian Museum, Perth" id="ABBRID0E5DAK" xlink:type="simple">WAM</abbrev> T144747); 1 ♀, same data (<abbrev xmlns:xlink="http://www.w3.org/1999/xlink" content-type="institution" xlink:title="Western Australian Museum, Perth" id="ABBRID0EDEAK" xlink:type="simple">WAM</abbrev> T144749); 1 ♀, same data (<abbrev xmlns:xlink="http://www.w3.org/1999/xlink" content-type="institution" xlink:title="Western Australian Museum, Perth" id="ABBRID0EIEAK" xlink:type="simple">WAM</abbrev> T144750); 1 juvenile, same data (<named-content xmlns:xlink="http://www.w3.org/1999/xlink" content-type="dwc:institutional_code" xlink:type="simple">SAM</named-content> NN29859); 1 ♀, same data as holotype except ca. 11 miles NW. of Cleve (NB. precise locality unknown) (<abbrev xmlns:xlink="http://www.w3.org/1999/xlink" content-type="institution" xlink:title="Western Australian Museum, Perth" id="ABBRID0ESEAK" xlink:type="simple">WAM</abbrev> T144636); 1 ♀, same data (<named-content xmlns:xlink="http://www.w3.org/1999/xlink" content-type="dwc:institutional_code" xlink:type="simple">SAM</named-content> NN29860); 1 juvenile, same data (<abbrev xmlns:xlink="http://www.w3.org/1999/xlink" content-type="institution" xlink:title="Western Australian Museum, Perth" id="ABBRID0E3EAK" xlink:type="simple">WAM</abbrev> T144630); 1 ♀, same data (<abbrev xmlns:xlink="http://www.w3.org/1999/xlink" content-type="institution" xlink:title="Western Australian Museum, Perth" id="ABBRID0EBFAK" xlink:type="simple">WAM</abbrev> T144635); 1 ♀, same data (<abbrev xmlns:xlink="http://www.w3.org/1999/xlink" content-type="institution" xlink:title="Western Australian Museum, Perth" id="ABBRID0EGFAK" xlink:type="simple">WAM</abbrev> T144629); 1 ♀, same data (<abbrev xmlns:xlink="http://www.w3.org/1999/xlink" content-type="institution" xlink:title="Western Australian Museum, Perth" id="ABBRID0ELFAK" xlink:type="simple">WAM</abbrev> T144746); 1 ♀, same data (<abbrev xmlns:xlink="http://www.w3.org/1999/xlink" content-type="institution" xlink:title="Western Australian Museum, Perth" id="ABBRID0EQFAK" xlink:type="simple">WAM</abbrev> T144631); 1 ♀, same data (<abbrev xmlns:xlink="http://www.w3.org/1999/xlink" content-type="institution" xlink:title="Western Australian Museum, Perth" id="ABBRID0EVFAK" xlink:type="simple">WAM</abbrev> T144632); 1 ♀, same data (<abbrev xmlns:xlink="http://www.w3.org/1999/xlink" content-type="institution" xlink:title="Western Australian Museum, Perth" id="ABBRID0E1FAK" xlink:type="simple">WAM</abbrev> T144634).</p></tp:treatment-sec><tp:treatment-sec sec-type="etymology" id="SECID0E6FAK"><title>Etymology.</title><p>The specific epithet is derived from the Latin <italic>corrugatus</italic> (adjective: ‘ridged’; see Brown 1956), in reference to the corrugate abdominal morphology of this species. This name was first coined informally by Barbara Main, and we reproduce it here in recognition of her discovery of this species.</p></tp:treatment-sec><tp:treatment-sec sec-type="diagnosis" id="SECID0EHGAK"><title>Diagnosis.</title><p>Males and females of <italic><tp:taxon-name><tp:taxon-name-part taxon-name-part-type="genus" reg="Idiosoma">Idiosoma</tp:taxon-name-part> <tp:taxon-name-part taxon-name-part-type="species" reg="corrugatum">corrugatum</tp:taxon-name-part></tp:taxon-name></italic> can be distinguished from all other species of <italic><tp:taxon-name><tp:taxon-name-part taxon-name-part-type="genus" reg="Idiosoma">Idiosoma</tp:taxon-name-part></tp:taxon-name></italic> in the <italic>nigrum</italic>-group (i.e., <italic><tp:taxon-name><tp:taxon-name-part taxon-name-part-type="genus" reg="Idiosoma">I.</tp:taxon-name-part> <tp:taxon-name-part taxon-name-part-type="species" reg="arenaceum">arenaceum</tp:taxon-name-part></tp:taxon-name></italic>, <italic><tp:taxon-name><tp:taxon-name-part taxon-name-part-type="genus" reg="Idiosoma">I.</tp:taxon-name-part> <tp:taxon-name-part taxon-name-part-type="species" reg="clypeatum">clypeatum</tp:taxon-name-part></tp:taxon-name></italic>, <italic><tp:taxon-name><tp:taxon-name-part taxon-name-part-type="genus" reg="Idiosoma">I.</tp:taxon-name-part> <tp:taxon-name-part taxon-name-part-type="species" reg="dandaragan">dandaragan</tp:taxon-name-part></tp:taxon-name></italic>, <italic><tp:taxon-name><tp:taxon-name-part taxon-name-part-type="genus" reg="Idiosoma">I.</tp:taxon-name-part> <tp:taxon-name-part taxon-name-part-type="species" reg="formosum">formosum</tp:taxon-name-part></tp:taxon-name></italic>, <italic><tp:taxon-name><tp:taxon-name-part taxon-name-part-type="genus" reg="Idiosoma">I.</tp:taxon-name-part> <tp:taxon-name-part taxon-name-part-type="species" reg="gardneri">gardneri</tp:taxon-name-part></tp:taxon-name></italic>, <italic><tp:taxon-name><tp:taxon-name-part taxon-name-part-type="genus" reg="Idiosoma">I.</tp:taxon-name-part> <tp:taxon-name-part taxon-name-part-type="species" reg="gutharuka">gutharuka</tp:taxon-name-part></tp:taxon-name></italic>, <italic><tp:taxon-name><tp:taxon-name-part taxon-name-part-type="genus" reg="Idiosoma">I.</tp:taxon-name-part> <tp:taxon-name-part taxon-name-part-type="species" reg="incomptum">incomptum</tp:taxon-name-part></tp:taxon-name></italic>, <italic><tp:taxon-name><tp:taxon-name-part taxon-name-part-type="genus" reg="Idiosoma">I.</tp:taxon-name-part> <tp:taxon-name-part taxon-name-part-type="species" reg="intermedium">intermedium</tp:taxon-name-part></tp:taxon-name></italic>, <italic><tp:taxon-name><tp:taxon-name-part taxon-name-part-type="genus" reg="Idiosoma">I.</tp:taxon-name-part> <tp:taxon-name-part taxon-name-part-type="species" reg="jarrah">jarrah</tp:taxon-name-part></tp:taxon-name></italic>, <italic><tp:taxon-name><tp:taxon-name-part taxon-name-part-type="genus" reg="Idiosoma">I.</tp:taxon-name-part> <tp:taxon-name-part taxon-name-part-type="species" reg="kopejtkaorum">kopejtkaorum</tp:taxon-name-part></tp:taxon-name></italic>, <italic><tp:taxon-name><tp:taxon-name-part taxon-name-part-type="genus" reg="Idiosoma">I.</tp:taxon-name-part> <tp:taxon-name-part taxon-name-part-type="species" reg="kwongan">kwongan</tp:taxon-name-part></tp:taxon-name></italic>, <italic><tp:taxon-name><tp:taxon-name-part taxon-name-part-type="genus" reg="Idiosoma">I.</tp:taxon-name-part> <tp:taxon-name-part taxon-name-part-type="species" reg="mcclementsorum">mcclementsorum</tp:taxon-name-part></tp:taxon-name></italic>, <italic><tp:taxon-name><tp:taxon-name-part taxon-name-part-type="genus" reg="Idiosoma">I.</tp:taxon-name-part> <tp:taxon-name-part taxon-name-part-type="species" reg="mcnamarai">mcnamarai</tp:taxon-name-part></tp:taxon-name></italic>, <italic><tp:taxon-name><tp:taxon-name-part taxon-name-part-type="genus" reg="Idiosoma">I.</tp:taxon-name-part> <tp:taxon-name-part taxon-name-part-type="species" reg="nigrum">nigrum</tp:taxon-name-part></tp:taxon-name></italic>, <italic><tp:taxon-name><tp:taxon-name-part taxon-name-part-type="genus" reg="Idiosoma">I.</tp:taxon-name-part> <tp:taxon-name-part taxon-name-part-type="species" reg="schoknechtorum">schoknechtorum</tp:taxon-name-part></tp:taxon-name></italic> and <italic><tp:taxon-name><tp:taxon-name-part taxon-name-part-type="genus" reg="Idiosoma">I.</tp:taxon-name-part> <tp:taxon-name-part taxon-name-part-type="species" reg="sigillatum">sigillatum</tp:taxon-name-part></tp:taxon-name></italic>) by the shape of the eye group, which is compact and not broadly trapezoidal (Figs <xref ref-type="fig" rid="F14">104</xref>, <xref ref-type="fig" rid="F16">117</xref>). Males can also be distinguished by the shape of the prolateral clasping spurs on tibia I, which are oriented dorso-ventrally (Fig. <xref ref-type="fig" rid="F14">109</xref>).</p></tp:treatment-sec><tp:treatment-sec sec-type="description" id="SECID0EYMAK"><title>Description (male holotype).</title><p>Total length 13.7. Carapace 5.5 long, 4.3 wide. Abdomen 6.7 long, 4.5 wide. Carapace (Fig. <xref ref-type="fig" rid="F14">101</xref>) pale (faded) tan, with darker ocular region; lateral margins with uniformly-spaced fringe of porrect black setae; fovea procurved. Eye group (Fig. <xref ref-type="fig" rid="F14">104</xref>) trapezoidal (anterior eye row strongly procurved), 0.8 × <!--PageBreak-->as long as wide, <abbrev xmlns:xlink="http://www.w3.org/1999/xlink" xlink:title="posterior lateral eye/s" id="ABBRID0EINAK" xlink:type="simple">PLE</abbrev>–<abbrev xmlns:xlink="http://www.w3.org/1999/xlink" xlink:title="posterior lateral eye/s" id="ABBRID0EMNAK" xlink:type="simple">PLE</abbrev>/<abbrev xmlns:xlink="http://www.w3.org/1999/xlink" xlink:title="anterior lateral eye/s" id="ABBRID0EQNAK" xlink:type="simple">ALE</abbrev>–<abbrev xmlns:xlink="http://www.w3.org/1999/xlink" xlink:title="anterior lateral eye/s" id="ABBRID0EUNAK" xlink:type="simple">ALE</abbrev> ratio 1.3; <abbrev xmlns:xlink="http://www.w3.org/1999/xlink" xlink:title="anterior lateral eye/s" id="ABBRID0EYNAK" xlink:type="simple">ALE</abbrev> separated by approximately half their own diameter; <abbrev xmlns:xlink="http://www.w3.org/1999/xlink" xlink:title="anterior median eye/s" id="ABBRID0E3NAK" xlink:type="simple">AME</abbrev> separated by less than their own diameter; <abbrev xmlns:xlink="http://www.w3.org/1999/xlink" xlink:title="posterior median eye/s" id="ABBRID0EAOAK" xlink:type="simple">PME</abbrev> separated by 2.9 × their own diameter; <abbrev xmlns:xlink="http://www.w3.org/1999/xlink" xlink:title="posterior median eye/s" id="ABBRID0EEOAK" xlink:type="simple">PME</abbrev> and <abbrev xmlns:xlink="http://www.w3.org/1999/xlink" xlink:title="posterior lateral eye/s" id="ABBRID0EIOAK" xlink:type="simple">PLE</abbrev> separated by approximately diameter of <abbrev xmlns:xlink="http://www.w3.org/1999/xlink" xlink:title="posterior median eye/s" id="ABBRID0EMOAK" xlink:type="simple">PME</abbrev>, <abbrev xmlns:xlink="http://www.w3.org/1999/xlink" xlink:title="posterior median eye/s" id="ABBRID0EQOAK" xlink:type="simple">PME</abbrev> positioned in line with level of <abbrev xmlns:xlink="http://www.w3.org/1999/xlink" xlink:title="posterior lateral eye/s" id="ABBRID0EUOAK" xlink:type="simple">PLE</abbrev>. Maxillae and labium without cuspules. Abdomen (Figs <xref ref-type="fig" rid="F14">102</xref>, <xref ref-type="fig" rid="F14">107</xref>) oval, pale (faded) tan in dorsal view with dorso-lateral corrugations and scattered dorsal sclerotic spots. Dorsal surface of abdomen (Fig. <xref ref-type="fig" rid="F14">102</xref>) with assortment of stiff, porrect black setae, each with slightly raised sclerotic base. Posterior abdomen sigillate (Figs <xref ref-type="fig" rid="F14">102</xref>, <xref ref-type="fig" rid="F14">107</xref>); SP2 sclerites comma-shaped spots; SP3 sclerites large and circular; SP4 sclerites oval, each surrounded by chevron-like pad of unsclerotised cuticle laterally; SP5 obscured. Legs (Figs <xref ref-type="fig" rid="F14">108–110</xref>) variable shades of pale (faded) tan, with light scopulae on tarsi I–II; distal tibia I with pair of large prolateral clasping spurs oriented dorso-ventrally. Leg I: femur 5.2; patella 2.6; tibia 3.9; metatarsus 3.3; tarsus 2.0; total 17.0. Leg I femur–tarsus/carapace length ratio 3.1. Pedipalpal tibia (Figs <xref ref-type="fig" rid="F15">111–113</xref>) 2.2 × longer than wide; <abbrev xmlns:xlink="http://www.w3.org/1999/xlink" xlink:title="retrolateral tibial apophysis (of male pedipalp)" id="ABBRID0EUPAK" xlink:type="simple">RTA</abbrev> burr-like, with conical basal protuberance and field of retroventral spinules; digital process porrect, unmodified. Cymbium (Figs <xref ref-type="fig" rid="F15">111–113</xref>) setose, with field of spinules disto-dorsally. Embolus (Figs <xref ref-type="fig" rid="F15">111–113</xref>) twisted and gradually tapering distally; embolic apophysis absent.</p></tp:treatment-sec><tp:treatment-sec sec-type="description" id="SECID0EAQAK"><title>Description (female <abbrev xmlns:xlink="http://www.w3.org/1999/xlink" content-type="institution" xlink:title="Western Australian Museum, Perth" id="ABBRID0EFQAK" xlink:type="simple">WAM</abbrev> T144634).</title><p>Total length 17.0. Carapace 6.4 long, 4.8 wide. Abdomen 8.2 long, 7.9 wide. Carapace (Fig. <xref ref-type="fig" rid="F16">114</xref>) faded tan, with darker ocular region; fovea procurved. Eye group (Fig. <xref ref-type="fig" rid="F16">117</xref>) trapezoidal (anterior eye row strongly procurved), 0.8 × as long as wide, <abbrev xmlns:xlink="http://www.w3.org/1999/xlink" xlink:title="posterior lateral eye/s" id="ABBRID0EUQAK" xlink:type="simple">PLE</abbrev>–<abbrev xmlns:xlink="http://www.w3.org/1999/xlink" xlink:title="posterior lateral eye/s" id="ABBRID0EYQAK" xlink:type="simple">PLE</abbrev>/<abbrev xmlns:xlink="http://www.w3.org/1999/xlink" xlink:title="anterior lateral eye/s" id="ABBRID0E3QAK" xlink:type="simple">ALE</abbrev>–<abbrev xmlns:xlink="http://www.w3.org/1999/xlink" xlink:title="anterior lateral eye/s" id="ABBRID0EARAK" xlink:type="simple">ALE</abbrev> ratio 1.5; <abbrev xmlns:xlink="http://www.w3.org/1999/xlink" xlink:title="anterior lateral eye/s" id="ABBRID0EERAK" xlink:type="simple">ALE</abbrev> separated by slightly more than half their own diameter; <abbrev xmlns:xlink="http://www.w3.org/1999/xlink" xlink:title="anterior median eye/s" id="ABBRID0EIRAK" xlink:type="simple">AME</abbrev> separated by more than their own diameter; <abbrev xmlns:xlink="http://www.w3.org/1999/xlink" xlink:title="posterior median eye/s" id="ABBRID0EMRAK" xlink:type="simple">PME</abbrev> separated by 3.0 × their own diameter; <abbrev xmlns:xlink="http://www.w3.org/1999/xlink" xlink:title="posterior median eye/s" id="ABBRID0EQRAK" xlink:type="simple">PME</abbrev> and <abbrev xmlns:xlink="http://www.w3.org/1999/xlink" xlink:title="posterior lateral eye/s" id="ABBRID0EURAK" xlink:type="simple">PLE</abbrev> separated by approximately diameter of <abbrev xmlns:xlink="http://www.w3.org/1999/xlink" xlink:title="posterior median eye/s" id="ABBRID0EYRAK" xlink:type="simple">PME</abbrev>, <abbrev xmlns:xlink="http://www.w3.org/1999/xlink" xlink:title="posterior median eye/s" id="ABBRID0E3RAK" xlink:type="simple">PME</abbrev> positioned in line with level of <abbrev xmlns:xlink="http://www.w3.org/1999/xlink" xlink:title="posterior lateral eye/s" id="ABBRID0EASAK" xlink:type="simple">PLE</abbrev>. Maxillae with field of cuspules confined to inner corner (Fig. <xref ref-type="fig" rid="F16">119</xref>); labium without cuspules. Abdomen (Figs <xref ref-type="fig" rid="F16">115</xref>, <xref ref-type="fig" rid="F16">118</xref>) faded tan, corrugate and highly sclerotised posteriorly. Posterior face of abdomen (Fig. <xref ref-type="fig" rid="F16">118</xref>) with truncate ‘shield-like’ morphology; SP3 sclerites large and circular; SP4 sclerites oval; SP5 obscured by thickened cuticle. Legs (Figs <xref ref-type="fig" rid="F16">120–121</xref>) variable shades of faded tan; scopulae present on tarsi and metatarsi I–II; tibia I with one stout pro-distal macroseta and row of three longer retroventral macrosetae; metatarsus I with six stout macrosetae; tarsus I with distal cluster of short macrosetae. Leg I: femur 3.7; patella 2.6; tibia 2.1; metatarsus 1.7; tarsus 1.3; total 11.4. Leg I femur–tarsus/carapace length ratio 1.8. Pedipalp faded tan, spinose on tibia and tarsus, with thick tarsal scopula. Genitalia (Fig. <xref ref-type="fig" rid="F16">122</xref>) with pair of widely spaced and obliquely angled spermathecae, each bearing dense field of glandular vesicles distally.</p></tp:treatment-sec><tp:treatment-sec sec-type="distribution" id="SECID0E3SAK"><title>Distribution and remarks.</title><p>
            <italic><tp:taxon-name><tp:taxon-name-part taxon-name-part-type="genus" reg="Idiosoma">Idiosoma</tp:taxon-name-part> <tp:taxon-name-part taxon-name-part-type="species" reg="corrugatum">corrugatum</tp:taxon-name-part></tp:taxon-name></italic> has a highly restricted distribution in the central-eastern Eyre Peninsula of South Australia, where it is known from only one or possibly two indeterminate sites west of Cleve (both from the late 1950s) (Fig. <xref ref-type="fig" rid="F56">377</xref>). The type locality (“54 miles SW. of Kimba”) and the other known locality (“11 miles NW. of Cleve”) likely correspond to roughly the same site (or nearly so), although this is difficult to confirm given the collection data available. No other records of the species are known, and dedicated recent searching in the vicinity of Cleve has so far failed to detect any extant populations.</p><!--PageBreak--><p>The highly disjunct distribution of <italic><tp:taxon-name><tp:taxon-name-part taxon-name-part-type="genus" reg="Idiosoma">I.</tp:taxon-name-part> <tp:taxon-name-part taxon-name-part-type="species" reg="corrugatum">corrugatum</tp:taxon-name-part></tp:taxon-name></italic> relative to other species is unique among shield-backed trapdoor spiders, and raises the question of whether it is actually a member of the <italic>nigrum</italic>-group at all. Convergent evolution of a phragmotic abdominal morphology has already been demonstrated in <italic><tp:taxon-name><tp:taxon-name-part taxon-name-part-type="genus" reg="Idiosoma">I.</tp:taxon-name-part> <tp:taxon-name-part taxon-name-part-type="species" reg="galeosomoides">galeosomoides</tp:taxon-name-part></tp:taxon-name></italic> (see <xref ref-type="bibr" rid="B36">Rix et al. 2017b</xref>, <xref ref-type="bibr" rid="B39">d</xref>), and it remains possible that <italic><tp:taxon-name><tp:taxon-name-part taxon-name-part-type="genus" reg="Idiosoma">I.</tp:taxon-name-part> <tp:taxon-name-part taxon-name-part-type="species" reg="corrugatum">corrugatum</tp:taxon-name-part></tp:taxon-name></italic> has independently evolved a corrugate abdomen with enlarged SP3 and SP4 sclerites (a possibility further supported by the morphology of the eye group, the female spermathecae and the male leg I clasping spurs). Burrow morphology is undescribed, and it is unclear whether the single known male from December 1959 was collected from within its burrow or wandering in search of females.</p></tp:treatment-sec><tp:treatment-sec sec-type="Conservation assessment" id="SECID0E6UAK"><title>Conservation assessment.</title><p>Due to the known occurrence of this species at only one (or possibly two; see above) sites, we consider it data deficient for the purposes of conservation assessment. However, the absence of recent records (despite extensive collections from the area), the scale of land clearing on the Eyre Peninsula, and the population declines that have occurred among <tp:taxon-name><tp:taxon-name-part taxon-name-part-type="family">Idiopidae</tp:taxon-name-part></tp:taxon-name> since the 1950s (<xref ref-type="bibr" rid="B38">Rix et al. 2017c</xref>), would suggest that this species may be critically endangered or extinct. Assuming extant populations can eventually be detected, further close assessment under both Criteria A and B is warranted in the future.</p></tp:treatment-sec><tp:treatment-sec><!--Section generated to contain objects referenced in tp:taxon-treatment.--><fig id="F14" position="float" orientation="portrait"><label>Figures 101–110.</label><caption><p>
              <italic><tp:taxon-name><tp:taxon-name-part taxon-name-part-type="genus" reg="Idiosoma">Idiosoma</tp:taxon-name-part> <tp:taxon-name-part taxon-name-part-type="species" reg="corrugatum">corrugatum</tp:taxon-name-part></tp:taxon-name></italic> sp. n., male holotype (<named-content xmlns:xlink="http://www.w3.org/1999/xlink" content-type="dwc:institutional_code" xlink:type="simple">SAM</named-content> NN29858) from SW. of Kimba (South Australia; EYB), somatic morphology. <bold>101–102</bold> Carapace and abdomen, dorsal view <bold>103</bold> Carapace, lateral view <bold>104</bold> Eyes, dorsal view <bold>105</bold> Mouthparts, ventral view <bold>106</bold> Sternum, ventral view <bold>107</bold> Abdomen, posterior view <bold>108</bold> Leg I, prolateral view <bold>109</bold> Leg I tibia, clasping spurs, prolateral view <bold>110</bold> Leg I tibia, proventral view. Scale bars 2.0. SP2–4 = sigilla pairs 2–4.</p></caption><graphic xmlns:xlink="http://www.w3.org/1999/xlink" xlink:href="zookeys-756-001-g039.jpg" position="float" orientation="portrait" xlink:type="simple" id="oo_201328.jpg"/></fig><fig id="F15" position="float" orientation="portrait"><label>Figures 111–113.</label><caption><p>
              <italic><tp:taxon-name><tp:taxon-name-part taxon-name-part-type="genus" reg="Idiosoma">Idiosoma</tp:taxon-name-part> <tp:taxon-name-part taxon-name-part-type="species" reg="corrugatum">corrugatum</tp:taxon-name-part></tp:taxon-name></italic> sp. n., male holotype (<named-content xmlns:xlink="http://www.w3.org/1999/xlink" content-type="dwc:institutional_code" xlink:type="simple">SAM</named-content> NN29858) from SW. of Kimba (South Australia; EYB), pedipalp. <bold>111</bold> Retrolateral view <bold>112</bold> Retroventral view <bold>113</bold> Prolateral view. Scale bar 2.0.</p></caption><graphic xmlns:xlink="http://www.w3.org/1999/xlink" xlink:href="zookeys-756-001-g040.jpg" position="float" orientation="portrait" xlink:type="simple" id="oo_201329.jpg"/></fig><fig id="F16" position="float" orientation="portrait"><label>Figures 114–122.</label><caption><p>
              <italic><tp:taxon-name><tp:taxon-name-part taxon-name-part-type="genus" reg="Idiosoma">Idiosoma</tp:taxon-name-part> <tp:taxon-name-part taxon-name-part-type="species" reg="corrugatum">corrugatum</tp:taxon-name-part></tp:taxon-name></italic> sp. n., female (<abbrev xmlns:xlink="http://www.w3.org/1999/xlink" content-type="institution" xlink:title="Western Australian Museum, Perth" id="ABBRID0EWGKM" xlink:type="simple">WAM</abbrev> T144634) from NW. of Cleve (South Australia; EYB). <bold>114–115</bold> Carapace and abdomen, dorsal view <bold>116</bold> Carapace, lateral view <bold>117</bold> Eyes, dorsal view <bold>118</bold> Abdomen, posterior view <bold>119</bold> Sternum, ventral view <bold>120</bold> Leg I, prolateral view <bold>121</bold> Leg I, retrolateral view <bold>122</bold> Spermathecae, dorsal view. Scale bars 2.0 (<bold>114–115, 120–121</bold>), 0.5 (<bold>122</bold>). SP3–4 = sigilla pairs 3–4.</p></caption><graphic xmlns:xlink="http://www.w3.org/1999/xlink" xlink:href="zookeys-756-001-g041.jpg" position="float" orientation="portrait" xlink:type="simple" id="oo_201330.jpg"/></fig><fig id="F56" position="float" orientation="portrait"><label>Figure 377.</label><caption><p>Map showing collection records of <italic><tp:taxon-name><tp:taxon-name-part taxon-name-part-type="genus" reg="Idiosoma">Idiosoma</tp:taxon-name-part> <tp:taxon-name-part taxon-name-part-type="species" reg="corrugatum">corrugatum</tp:taxon-name-part></tp:taxon-name></italic> from the Eyre Peninsula of South Australia. Relevant <abbrev xmlns:xlink="http://www.w3.org/1999/xlink" xlink:title="Interim Biogeographic Regionalisation of Australia Version 7" id="ABBRID0ER1LM" xlink:type="simple">IBRA</abbrev> 7.0 bioregions are as follows: EYB, Eyre Yorke Block; FLB, Flinders Lofty Block; GAW, Gawler.</p></caption><graphic xmlns:xlink="http://www.w3.org/1999/xlink" xlink:href="zookeys-756-001-g081.jpg" position="float" orientation="portrait" xlink:type="simple" id="oo_201374.jpg"/></fig></tp:treatment-sec><ref-list><ref id="B36"><mixed-citation xmlns:xlink="http://www.w3.org/1999/xlink" xlink:type="simple">
          <person-group><name name-style="western"><surname>Rix</surname><given-names>MG</given-names></name><name name-style="western"><surname>Cooper</surname><given-names>SJB</given-names></name><name name-style="western"><surname>Meusemann</surname><given-names>K</given-names></name><name name-style="western"><surname>Klopfstein</surname><given-names>S</given-names></name><name name-style="western"><surname>Harrison</surname><given-names>SE</given-names></name><name name-style="western"><surname>Harvey</surname><given-names>MS</given-names></name><name name-style="western"><surname>Austin</surname><given-names>AD</given-names></name></person-group> (<year>2017b</year>) <article-title>Post-Eocene climate change across continental Australia and the diversification of Australasian spiny trapdoor spiders (<tp:taxon-name><tp:taxon-name-part taxon-name-part-type="family">Idiopidae</tp:taxon-name-part></tp:taxon-name>).</article-title> <source>Molecular Phylogenetics and Evolution</source> <volume>109</volume>: <fpage>302</fpage>–<lpage>320</lpage>. <ext-link xlink:type="simple" ext-link-type="doi" xlink:href="10.1016/j.ympev.2017.01.008">https://doi.org/10.1016/j.ympev.2017.01.008</ext-link></mixed-citation></ref><ref id="B39"><mixed-citation xmlns:xlink="http://www.w3.org/1999/xlink" xlink:type="simple">
          <person-group><name name-style="western"><surname>Rix</surname><given-names>MG</given-names></name><name name-style="western"><surname>Raven</surname><given-names>RJ</given-names></name><name name-style="western"><surname>Main</surname><given-names>BY</given-names></name><name name-style="western"><surname>Harrison</surname><given-names>SE</given-names></name><name name-style="western"><surname>Austin</surname><given-names>SD</given-names></name><name name-style="western"><surname>Cooper</surname><given-names>SJB</given-names></name><name name-style="western"><surname>Harvey</surname><given-names>MS</given-names></name></person-group> (<year>2017d</year>) <article-title>The Australasian spiny trapdoor spiders of the family <tp:taxon-name><tp:taxon-name-part taxon-name-part-type="family">Idiopidae</tp:taxon-name-part></tp:taxon-name> (<tp:taxon-name><tp:taxon-name-part taxon-name-part-type="suborder">Mygalomorphae</tp:taxon-name-part></tp:taxon-name>: <tp:taxon-name><tp:taxon-name-part taxon-name-part-type="subfamily">Arbanitinae</tp:taxon-name-part></tp:taxon-name>): a relimitation and revision at the generic level.</article-title> <source>Invertebrate Systematics</source> <volume>31</volume>: <fpage>566</fpage>–<lpage>634</lpage>. <ext-link xlink:type="simple" ext-link-type="doi" xlink:href="10.1071/IS16065">https://doi.org/10.1071/IS16065</ext-link></mixed-citation></ref><ref id="B38"><mixed-citation xmlns:xlink="http://www.w3.org/1999/xlink" xlink:type="simple">
          <person-group><name name-style="western"><surname>Rix</surname><given-names>MG</given-names></name><name name-style="western"><surname>Huey</surname><given-names>J</given-names></name><name name-style="western"><surname>Main</surname><given-names>BY</given-names></name><name name-style="western"><surname>Waldock</surname><given-names>JM</given-names></name><name name-style="western"><surname>Harrison</surname><given-names>SE</given-names></name><name name-style="western"><surname>Comer</surname><given-names>S</given-names></name><name name-style="western"><surname>Austin</surname><given-names>AD</given-names></name><name name-style="western"><surname>Harvey</surname><given-names>MS</given-names></name></person-group> (<year>2017c</year>) <article-title>Where have all the spiders gone? The decline of a poorly known invertebrate fauna in the agricultural and arid zones of southern Australia.</article-title> <source>Austral Entomology</source> <volume>56</volume>: <fpage>14</fpage>–<lpage>22</lpage>. <ext-link xlink:type="simple" ext-link-type="doi" xlink:href="10.1111/aen.12258">https://doi.org/10.1111/aen.12258</ext-link></mixed-citation></ref></ref-list></tp:taxon-treatment>
