# Supplementary material for: Conservation systematics of the shield-backed trapdoor spiders of the nigrum-group (Mygalomorphae, Idiopidae, Idiosoma): integrative taxonomy reveals a diverse and threatened fauna from south-western Australia
Source: Zookeys. 2018 May 9;(756):1–121. doi: 10.3897/zookeys.756.24397 (PMC5956031; doi:10.3897/zookeys.756.24397)
Supplement: XML Treatment for Idiosoma gutharuka [file zookeys.756.24397-treatment9.xml]

<!DOCTYPE tp:taxon-treatment
  PUBLIC "-//TaxonX//DTD Taxonomic Treatment Publishing DTD v0 20100105//EN" "tax-treatment-NSO.dtd">
<tp:taxon-treatment xmlns:tp="http://www.plazi.org/taxpub"><tp:treatment-meta><kwd-group><label>Taxon classification</label><kwd><named-content xmlns:xlink="http://www.w3.org/1999/xlink" content-type="kingdom">Animalia</named-content></kwd><kwd><named-content xmlns:xlink="http://www.w3.org/1999/xlink" content-type="order">Araneae</named-content></kwd><kwd><named-content xmlns:xlink="http://www.w3.org/1999/xlink" content-type="family">Idiopidae</named-content></kwd></kwd-group><mixed-citation publication-type="journal"><person-group><name><surname>Rix</surname><given-names>Michael G.</given-names></name><name><surname>Huey</surname><given-names>Joel A.</given-names></name><name><surname>Cooper</surname><given-names>Steven J.B.</given-names></name><name><surname>Austin</surname><given-names>Andrew D.</given-names></name><name><surname>Harvey</surname><given-names>Mark S.</given-names></name></person-group><article-title>Conservation systematics of the shield-backed trapdoor spiders of the <italic>nigrum</italic>-group (<tp:taxon-name><tp:taxon-name-part taxon-name-part-type="suborder">Mygalomorphae</tp:taxon-name-part></tp:taxon-name>, <tp:taxon-name><tp:taxon-name-part taxon-name-part-type="family">Idiopidae</tp:taxon-name-part></tp:taxon-name>, <italic><tp:taxon-name><tp:taxon-name-part taxon-name-part-type="genus" reg="Idiosoma">Idiosoma</tp:taxon-name-part></tp:taxon-name></italic>): integrative taxonomy reveals a diverse and threatened fauna from south-western Australia</article-title><source>Zookeys</source><day>9</day><month>5</month><year>2018</year><volume>2018</volume><issue>756</issue><fpage>1</fpage><lpage>121</lpage><pub-id pub-id-type="doi">10.3897/zookeys.756.24397</pub-id></mixed-citation></tp:treatment-meta><tp:nomenclature><tp:taxon-name>
            <tp:taxon-name-part taxon-name-part-type="genus" reg="Idiosoma">Idiosoma</tp:taxon-name-part>
            <tp:taxon-name-part taxon-name-part-type="species" reg="gutharuka">gutharuka</tp:taxon-name-part>
            <object-id xmlns:xlink="http://www.w3.org/1999/xlink" content-type="zoobank" xlink:type="simple">http://zoobank.org/E2EC1EB4-4422-494E-9A8E-58468891C86D</object-id>
          </tp:taxon-name><tp:taxon-authority>Rix &amp; Harvey</tp:taxon-authority><tp:taxon-status xmlns:xlink="http://www.w3.org/1999/xlink" xlink:type="simple">sp. n.</tp:taxon-status><xref ref-type="fig" rid="F25">Figs 180–189</xref><xref ref-type="fig" rid="F26">, 190–192</xref><xref ref-type="fig" rid="F55">, 376</xref><!--PageBreak--></tp:nomenclature><tp:treatment-sec sec-type="type material" id="SECID0EPGDK"><title>Type material.</title><p>Holotype male. Gutha (IBRA_AVW), Western Australia, Australia, <named-content xmlns:xlink="http://www.w3.org/1999/xlink" content-type="dwc:verbatimCoordinates" xlink:type="simple"><named-content content-type="geo-json" specific-use="{&#34;type&#34;:&#34;Point&#34;,&#34;coordinates&#34;:[115.939722,-28.992778]}" id="NCID0EYGDK" xlink:type="simple">28°59'34"S, 115°56'23"E</named-content></named-content>, wet pitfall trap, 23 May–17 September 1996, M.S. Harvey, J.M. Waldock (<abbrev xmlns:xlink="http://www.w3.org/1999/xlink" content-type="institution" xlink:title="Western Australian Museum, Perth" id="ABBRID0E4GDK" xlink:type="simple">WAM</abbrev> T38517).</p><!--PageBreak--></tp:treatment-sec><tp:treatment-sec sec-type="etymology" id="SECID0EDHDK"><title>Etymology.</title><p>The specific epithet is a noun in apposition derived from a contraction of ‘Gutha’ and ‘Pintharuka’, in reference to the region where this species has been found.</p></tp:treatment-sec><tp:treatment-sec sec-type="diagnosis" id="SECID0EIHDK"><title>Diagnosis.</title><p>
            <italic><tp:taxon-name><tp:taxon-name-part taxon-name-part-type="genus" reg="Idiosoma">Idiosoma</tp:taxon-name-part> <tp:taxon-name-part taxon-name-part-type="species" reg="gutharuka">gutharuka</tp:taxon-name-part></tp:taxon-name></italic> is one of nine south-western Australian species in the <italic>intermedium</italic>- and <italic>sigillatum</italic>-clades which does not belong to the distinctive ‘sigillate complex’ (Fig. <xref ref-type="fig" rid="F3">25</xref>); these nine species can be distinguished from those ‘sigillate complex’ taxa (i.e., <italic><tp:taxon-name><tp:taxon-name-part taxon-name-part-type="genus" reg="Idiosoma">I.</tp:taxon-name-part> <tp:taxon-name-part taxon-name-part-type="species" reg="arenaceum">arenaceum</tp:taxon-name-part></tp:taxon-name></italic>, <italic><tp:taxon-name><tp:taxon-name-part taxon-name-part-type="genus" reg="Idiosoma">I.</tp:taxon-name-part> <tp:taxon-name-part taxon-name-part-type="species" reg="clypeatum">clypeatum</tp:taxon-name-part></tp:taxon-name></italic>, <italic><tp:taxon-name><tp:taxon-name-part taxon-name-part-type="genus" reg="Idiosoma">I.</tp:taxon-name-part> <tp:taxon-name-part taxon-name-part-type="species" reg="dandaragan">dandaragan</tp:taxon-name-part></tp:taxon-name></italic>, <italic><tp:taxon-name><tp:taxon-name-part taxon-name-part-type="genus" reg="Idiosoma">I.</tp:taxon-name-part> <tp:taxon-name-part taxon-name-part-type="species" reg="kopejtkaorum">kopejtkaorum</tp:taxon-name-part></tp:taxon-name></italic>, <italic><tp:taxon-name><tp:taxon-name-part taxon-name-part-type="genus" reg="Idiosoma">I.</tp:taxon-name-part> <tp:taxon-name-part taxon-name-part-type="species" reg="kwongan">kwongan</tp:taxon-name-part></tp:taxon-name></italic>, <italic><tp:taxon-name><tp:taxon-name-part taxon-name-part-type="genus" reg="Idiosoma">I.</tp:taxon-name-part> <tp:taxon-name-part taxon-name-part-type="species" reg="nigrum">nigrum</tp:taxon-name-part></tp:taxon-name></italic> and <italic><tp:taxon-name><tp:taxon-name-part taxon-name-part-type="genus" reg="Idiosoma">I.</tp:taxon-name-part> <tp:taxon-name-part taxon-name-part-type="species" reg="schoknechtorum">schoknechtorum</tp:taxon-name-part></tp:taxon-name></italic>) by the absence of well-defined lateral sclerotic strips on the male abdomen (e.g., Figs <xref ref-type="fig" rid="F20">151</xref>, <xref ref-type="fig" rid="F29">212</xref>, <xref ref-type="fig" rid="F32">234</xref>), and by the significantly less sclerotised morphology of the female abdomen (which may be strongly corrugate but never leathery and ‘shield-like’) (e.g., Figs <xref ref-type="fig" rid="F1">4</xref>, <xref ref-type="fig" rid="F1">7</xref>, <xref ref-type="fig" rid="F1">8</xref>, <xref ref-type="fig" rid="F22">159</xref>, <xref ref-type="fig" rid="F31">220</xref>, <xref ref-type="fig" rid="F34">242</xref>). Males of <italic><tp:taxon-name><tp:taxon-name-part taxon-name-part-type="genus" reg="Idiosoma">I.</tp:taxon-name-part> <tp:taxon-name-part taxon-name-part-type="species" reg="gutharuka">gutharuka</tp:taxon-name-part></tp:taxon-name></italic> can be further distinguished from those of <italic><tp:taxon-name><tp:taxon-name-part taxon-name-part-type="genus" reg="Idiosoma">I.</tp:taxon-name-part> <tp:taxon-name-part taxon-name-part-type="species" reg="formosum">formosum</tp:taxon-name-part></tp:taxon-name></italic>, <italic><tp:taxon-name><tp:taxon-name-part taxon-name-part-type="genus" reg="Idiosoma">I.</tp:taxon-name-part> <tp:taxon-name-part taxon-name-part-type="species" reg="gardneri">gardneri</tp:taxon-name-part></tp:taxon-name></italic>, <italic><tp:taxon-name><tp:taxon-name-part taxon-name-part-type="genus" reg="Idiosoma">I.</tp:taxon-name-part> <tp:taxon-name-part taxon-name-part-type="species" reg="intermedium">intermedium</tp:taxon-name-part></tp:taxon-name></italic>, <italic><tp:taxon-name><tp:taxon-name-part taxon-name-part-type="genus" reg="Idiosoma">I.</tp:taxon-name-part> <tp:taxon-name-part taxon-name-part-type="species" reg="jarrah">jarrah</tp:taxon-name-part></tp:taxon-name></italic>, <italic><tp:taxon-name><tp:taxon-name-part taxon-name-part-type="genus" reg="Idiosoma">I.</tp:taxon-name-part> <tp:taxon-name-part taxon-name-part-type="species" reg="mcclementsorum">mcclementsorum</tp:taxon-name-part></tp:taxon-name></italic>, <italic><tp:taxon-name><tp:taxon-name-part taxon-name-part-type="genus" reg="Idiosoma">I.</tp:taxon-name-part> <tp:taxon-name-part taxon-name-part-type="species" reg="mcnamarai">mcnamarai</tp:taxon-name-part></tp:taxon-name></italic> and <italic><tp:taxon-name><tp:taxon-name-part taxon-name-part-type="genus" reg="Idiosoma">I.</tp:taxon-name-part> <tp:taxon-name-part taxon-name-part-type="species" reg="sigillatum">sigillatum</tp:taxon-name-part></tp:taxon-name></italic> by the small size of the SP3 sclerites, which are only marginally larger than the SP2 sclerites (Fig. <xref ref-type="fig" rid="F25">186</xref>; cf. Figs <xref ref-type="fig" rid="F20">151</xref>, <xref ref-type="fig" rid="F23">173</xref>, <xref ref-type="fig" rid="F29">212</xref>, <xref ref-type="fig" rid="F32">234</xref>, <xref ref-type="fig" rid="F40">291</xref>, <xref ref-type="fig" rid="F43">313</xref>, <xref ref-type="fig" rid="F49">357</xref>), and by the absence of clearly visible SP4 sclerites (Fig. <xref ref-type="fig" rid="F25">186</xref>; cf. Figs <xref ref-type="fig" rid="F20">151</xref>, <xref ref-type="fig" rid="F23">173</xref>, <xref ref-type="fig" rid="F29">212</xref>, <xref ref-type="fig" rid="F32">234</xref>, <xref ref-type="fig" rid="F40">291</xref>, <xref ref-type="fig" rid="F43">313</xref>, <xref ref-type="fig" rid="F49">357</xref>); and from <italic><tp:taxon-name><tp:taxon-name-part taxon-name-part-type="genus" reg="Idiosoma">I.</tp:taxon-name-part> <tp:taxon-name-part taxon-name-part-type="species" reg="incomptum">incomptum</tp:taxon-name-part></tp:taxon-name></italic> by the shape of the embolus, which is sharply tapering distally with a prominent longitudinal flange (Figs <xref ref-type="fig" rid="F26">190–192</xref>; cf. Figs <xref ref-type="fig" rid="F28">203–205</xref>). Males of this species can also be distinguished from those of <italic><tp:taxon-name><tp:taxon-name-part taxon-name-part-type="genus" reg="Idiosoma">I.</tp:taxon-name-part> <tp:taxon-name-part taxon-name-part-type="species" reg="corrugatum">corrugatum</tp:taxon-name-part></tp:taxon-name></italic> (from the Eyre Peninsula of South Australia) by the shape of the prolateral clasping spurs on tibia I, which are oriented longitudinally (Fig. <xref ref-type="fig" rid="F25">188</xref>; cf. Fig. <xref ref-type="fig" rid="F14">109</xref>). Females are unknown.</p></tp:treatment-sec><tp:treatment-sec sec-type="description" id="SECID0EQRDK"><title>Description (male holotype).</title><p>Total length 19.4. Carapace 8.6 long, 6.6 wide. Abdomen 8.1 long, 5.6 wide. Carapace (Fig. <xref ref-type="fig" rid="F25">180</xref>) tan, with darker ocular region and partial coating of dirt on dorsal surface; lateral margins with uniformly-spaced fringe of porrect black setae; fovea procurved. Eye group (Fig. <xref ref-type="fig" rid="F25">183</xref>) trapezoidal (anterior eye row strongly procurved), 0.6 × as long as wide, <abbrev xmlns:xlink="http://www.w3.org/1999/xlink" xlink:title="posterior lateral eye/s" id="ABBRID0E5RDK" xlink:type="simple">PLE</abbrev>–<abbrev xmlns:xlink="http://www.w3.org/1999/xlink" xlink:title="posterior lateral eye/s" id="ABBRID0ECSDK" xlink:type="simple">PLE</abbrev>/<abbrev xmlns:xlink="http://www.w3.org/1999/xlink" xlink:title="anterior lateral eye/s" id="ABBRID0EGSDK" xlink:type="simple">ALE</abbrev>–<abbrev xmlns:xlink="http://www.w3.org/1999/xlink" xlink:title="anterior lateral eye/s" id="ABBRID0EKSDK" xlink:type="simple">ALE</abbrev> ratio 2.1; <abbrev xmlns:xlink="http://www.w3.org/1999/xlink" xlink:title="anterior lateral eye/s" id="ABBRID0EOSDK" xlink:type="simple">ALE</abbrev> almost contiguous; <abbrev xmlns:xlink="http://www.w3.org/1999/xlink" xlink:title="anterior median eye/s" id="ABBRID0ESSDK" xlink:type="simple">AME</abbrev> separated by less than their own diameter; <abbrev xmlns:xlink="http://www.w3.org/1999/xlink" xlink:title="posterior median eye/s" id="ABBRID0EWSDK" xlink:type="simple">PME</abbrev> separated by 4.9 × their own diameter; <abbrev xmlns:xlink="http://www.w3.org/1999/xlink" xlink:title="posterior median eye/s" id="ABBRID0E1SDK" xlink:type="simple">PME</abbrev> and <abbrev xmlns:xlink="http://www.w3.org/1999/xlink" xlink:title="posterior lateral eye/s" id="ABBRID0E5SDK" xlink:type="simple">PLE</abbrev> separated by slightly more than diameter of <abbrev xmlns:xlink="http://www.w3.org/1999/xlink" xlink:title="posterior median eye/s" id="ABBRID0ECTDK" xlink:type="simple">PME</abbrev>, <abbrev xmlns:xlink="http://www.w3.org/1999/xlink" xlink:title="posterior median eye/s" id="ABBRID0EGTDK" xlink:type="simple">PME</abbrev> positioned in line with level of <abbrev xmlns:xlink="http://www.w3.org/1999/xlink" xlink:title="posterior lateral eye/s" id="ABBRID0EKTDK" xlink:type="simple">PLE</abbrev>. Maxillae and labium without cuspules. Abdomen (Figs <xref ref-type="fig" rid="F25">181</xref>, <xref ref-type="fig" rid="F25">186</xref>) oval, with thin coating of dirt on dorsal surface (obscuring most of underlying cuticle) and assortment of stiff, porrect black setae, each with slightly raised, dark brown sclerotic base. Posterior abdomen largely asigillate (Figs <xref ref-type="fig" rid="F25">181</xref>, <xref ref-type="fig" rid="F25">186</xref>); SP2 sclerites irregular, comma-shaped spots; SP3 sclerites only marginally larger than SP2 sclerites, each surrounded by pad of unsclerotised cuticle; SP4 and SP5 obscured. Legs (Figs <xref ref-type="fig" rid="F25">187–189</xref>) variable shades of tan, with light scopulae on tarsi I–II; distal tibia I with pair of large prolateral clasping spurs oriented longitudinally. Leg I: femur 7.8; patella 4.0; tibia 5.6; metatarsus 6.2; tarsus 3.4; total 27.0. Leg I femur–tarsus/carapace length ratio 3.1. Pedipalpal tibia (Figs <xref ref-type="fig" rid="F26">190–192</xref>) 2.4 × longer than wide; <abbrev xmlns:xlink="http://www.w3.org/1999/xlink" xlink:title="retrolateral tibial apophysis (of male pedipalp)" id="ABBRID0EGUDK" xlink:type="simple">RTA</abbrev> burr-like, with conical basal protuberance and field of retroventral spinules; digital process porrect, unmodified. Cymbium (Figs <xref ref-type="fig" rid="F26">190–192</xref>) setose, with field of spinules disto-dorsally. Embolus (Figs <xref ref-type="fig" rid="F26">190–192</xref>) broadly twisted and sharply tapering distally, with prominent longitudinal flange and small triangular (sub-distal) embolic apophysis.</p></tp:treatment-sec><tp:treatment-sec sec-type="distribution" id="SECID0ESUDK"><title>Distribution and remarks.</title><p>
            <italic><tp:taxon-name><tp:taxon-name-part taxon-name-part-type="genus" reg="Idiosoma">Idiosoma</tp:taxon-name-part> <tp:taxon-name-part taxon-name-part-type="species" reg="gutharuka">gutharuka</tp:taxon-name-part></tp:taxon-name></italic> (formerly known by <abbrev xmlns:xlink="http://www.w3.org/1999/xlink" content-type="institution" xlink:title="Western Australian Museum, Perth" id="ABBRID0EDVDK" xlink:type="simple">WAM</abbrev> identification code ‘MYG157’) is known only from Gutha, near Pintharuka in the north<!--PageBreak-->ern Wheatbelt bioregion of south-western Western Australia (Fig. <xref ref-type="fig" rid="F55">376</xref>). Only a single specimen has ever been collected, and nothing is known of its biology. Like <italic><tp:taxon-name><tp:taxon-name-part taxon-name-part-type="genus" reg="Idiosoma">I.</tp:taxon-name-part> <tp:taxon-name-part taxon-name-part-type="species" reg="incomptum">incomptum</tp:taxon-name-part></tp:taxon-name></italic>, <italic><tp:taxon-name><tp:taxon-name-part taxon-name-part-type="genus" reg="Idiosoma">I.</tp:taxon-name-part> <tp:taxon-name-part taxon-name-part-type="species" reg="gutharuka">gutharuka</tp:taxon-name-part></tp:taxon-name></italic> exhibits a rudimentary, largely symplesiomorphic morphology between unmodified congeners and the more obviously phragmotic taxa in the <italic>clypeatum</italic>- and <italic>sigillatum</italic>-clades. It is most similar to <italic><tp:taxon-name><tp:taxon-name-part taxon-name-part-type="genus" reg="Idiosoma">I.</tp:taxon-name-part> <tp:taxon-name-part taxon-name-part-type="species" reg="incomptum">incomptum</tp:taxon-name-part></tp:taxon-name></italic>, and the two are likely to be sister species.</p></tp:treatment-sec><tp:treatment-sec sec-type="Conservation assessment" id="SECID0ETWDK"><title>Conservation assessment.</title><p>
            <italic><tp:taxon-name><tp:taxon-name-part taxon-name-part-type="genus" reg="Idiosoma">Idiosoma</tp:taxon-name-part> <tp:taxon-name-part taxon-name-part-type="species" reg="gutharuka">gutharuka</tp:taxon-name-part></tp:taxon-name></italic> is known from only a single site in the northern Wheatbelt. Given: (i) this highly restricted geographic range; (ii) the sampling effort that has occurred in surrounding areas as a result of a major biotic survey (see <xref ref-type="bibr" rid="B14">Keighery 2004</xref>) and a long history of incidental collecting; and (iii) the continuing decline in the area, extent and/or quality of habitat in the northern Wheatbelt agricultural zone (<xref ref-type="bibr" rid="B16">Laurance et al. 2011</xref>), this species is considered Critically Endangered (B1ab[iii] + B2ab[iii]). Urgent close assessment under both Criteria A and B will be crucial to the continued survival of this species.</p></tp:treatment-sec><tp:treatment-sec><!--Section generated to contain objects referenced in tp:taxon-treatment.--><fig id="F25" position="float" orientation="portrait"><label>Figures 180–189.</label><caption><p>
              <italic><tp:taxon-name><tp:taxon-name-part taxon-name-part-type="genus" reg="Idiosoma">Idiosoma</tp:taxon-name-part> <tp:taxon-name-part taxon-name-part-type="species" reg="gutharuka">gutharuka</tp:taxon-name-part></tp:taxon-name></italic> sp. n., male holotype (<abbrev xmlns:xlink="http://www.w3.org/1999/xlink" content-type="institution" xlink:title="Western Australian Museum, Perth" id="ABBRID0E6SKM" xlink:type="simple">WAM</abbrev> T38517) from Gutha (Western Australia; AVW), somatic morphology. <bold>180–181</bold> Carapace and abdomen, dorsal view <bold>182</bold> Carapace, lateral view <bold>183</bold> Eyes, dorsal view <bold>184</bold> Mouthparts, ventral view <bold>185</bold> Sternum, ventral view <bold>186</bold> Abdomen, posterior view <bold>187</bold> Leg I, prolateral view <bold>188</bold> Leg I tibia, clasping spurs, prolateral view <bold>189</bold> Leg I tibia, proventral view. Scale bars 2.0. SP2–3 = sigilla pairs 2–3.</p></caption><graphic xmlns:xlink="http://www.w3.org/1999/xlink" xlink:href="zookeys-756-001-g050.jpg" position="float" orientation="portrait" xlink:type="simple" id="oo_201340.jpg"/></fig><fig id="F26" position="float" orientation="portrait"><label>Figures 190–192.</label><caption><p>
              <italic><tp:taxon-name><tp:taxon-name-part taxon-name-part-type="genus" reg="Idiosoma">Idiosoma</tp:taxon-name-part> <tp:taxon-name-part taxon-name-part-type="species" reg="gutharuka">gutharuka</tp:taxon-name-part></tp:taxon-name></italic> sp. n., male holotype (<abbrev xmlns:xlink="http://www.w3.org/1999/xlink" content-type="institution" xlink:title="Western Australian Museum, Perth" id="ABBRID0EOUKM" xlink:type="simple">WAM</abbrev> T38517) from Gutha (Western Australia; AVW), pedipalp. <bold>190</bold> Retrolateral view <bold>191</bold> Retroventral view <bold>192</bold> Prolateral view. Scale bar 2.0.</p></caption><graphic xmlns:xlink="http://www.w3.org/1999/xlink" xlink:href="zookeys-756-001-g051.jpg" position="float" orientation="portrait" xlink:type="simple" id="oo_201341.jpg"/></fig><fig id="F55" position="float" orientation="portrait"><label>Figure 376.</label><caption><p>Map showing collection records of <italic><tp:taxon-name><tp:taxon-name-part taxon-name-part-type="genus" reg="Idiosoma">Idiosoma</tp:taxon-name-part></tp:taxon-name></italic> species in the <italic>intermedium</italic>-clade from south-western Australia; base map shows collection records for all other species in the <italic>nigrum</italic>-group as smaller grey dots. Specimens sequenced for the molecular analyses are denoted by open circles, and relevant <abbrev xmlns:xlink="http://www.w3.org/1999/xlink" xlink:title="Interim Biogeographic Regionalisation of Australia Version 7" id="ABBRID0EVZLM" xlink:type="simple">IBRA</abbrev> 7.0 bioregions are as follows: AVW, Avon Wheatbelt; CAR, Carnarvon; COO, Coolgardie; GES, Geraldton Sandplains; JAF, Jarrah Forest; MUR, Murchison; SWA, Swan Coastal Plain; YAL, Yalgoo.</p></caption><graphic xmlns:xlink="http://www.w3.org/1999/xlink" xlink:href="zookeys-756-001-g080.jpg" position="float" orientation="portrait" xlink:type="simple" id="oo_201373.jpg"/></fig><fig id="F3" position="float" orientation="portrait"><label>Figure 25.</label><caption><p>Tamura-Nei neighbour-joining tree of the <abbrev xmlns:xlink="http://www.w3.org/1999/xlink" xlink:title="cytochrome c oxidase subunit I" id="ABBRID0E5SJM" xlink:type="simple">COI</abbrev> dataset (at left) and Bayesian 50% majority-rule consensus tree resulting from a partitioned phylogenetic analysis of the 7 gene FULL dataset (at right) (both datasets with 82 taxa; most outgroups removed for ease of presentation). Shield-backed trapdoor spiders of the <italic><tp:taxon-name><tp:taxon-name-part taxon-name-part-type="genus" reg="Idiosoma">Idiosoma</tp:taxon-name-part> <tp:taxon-name-part taxon-name-part-type="species" reg="nigrum">nigrum</tp:taxon-name-part></tp:taxon-name></italic>-group are coloured according to clade designations (with closely related outgroups in pale grey), and specimens of <italic><tp:taxon-name><tp:taxon-name-part taxon-name-part-type="genus" reg="Idiosoma">I.</tp:taxon-name-part> <tp:taxon-name-part taxon-name-part-type="species" reg="nigrum">nigrum</tp:taxon-name-part></tp:taxon-name></italic> and <italic><tp:taxon-name><tp:taxon-name-part taxon-name-part-type="genus" reg="Idiosoma">I.</tp:taxon-name-part> <tp:taxon-name-part taxon-name-part-type="species" reg="sigillatum">sigillatum</tp:taxon-name-part></tp:taxon-name></italic> from their respective type localities are highlighted (*). Seven species with highly sigillate (sclerotised) abdomens in the polyphyletic ‘sigillate complex’ are denoted by circular ‘SC’ icons on the FULL dataset tree. Congruent species lineages that are concordant with morphological species concepts are collapsed on both trees, and posterior probabilities &lt; 0.99 are shown adjacent to nodes on the FULL dataset tree (all other nodes have a posterior probability of 0.99–1.0). Note the erroneous position of 241_T99623 in the <abbrev xmlns:xlink="http://www.w3.org/1999/xlink" xlink:title="cytochrome c oxidase subunit I" id="ABBRID0EDUJM" xlink:type="simple">COI</abbrev> dataset tree; this species (‘MYG064’) is a close sister-lineage to the <italic>nigrum</italic>-group (as per the FULL dataset tree), and does not possess the morphological synapomorphies characteristic of other <italic>nigrum</italic>-group taxa. Note also that sequences were not available for <italic><tp:taxon-name><tp:taxon-name-part taxon-name-part-type="genus" reg="Idiosoma">I.</tp:taxon-name-part> <tp:taxon-name-part taxon-name-part-type="species" reg="corrugatum">corrugatum</tp:taxon-name-part></tp:taxon-name></italic> sp. n. (<italic>incertae sedis</italic>), <italic><tp:taxon-name><tp:taxon-name-part taxon-name-part-type="genus" reg="Idiosoma">I.</tp:taxon-name-part> <tp:taxon-name-part taxon-name-part-type="species" reg="gardneri">gardneri</tp:taxon-name-part></tp:taxon-name></italic> sp. n. (<italic>sigillatum</italic>-clade) or <italic><tp:taxon-name><tp:taxon-name-part taxon-name-part-type="genus" reg="Idiosoma">I.</tp:taxon-name-part> <tp:taxon-name-part taxon-name-part-type="species" reg="gutharuka">gutharuka</tp:taxon-name-part></tp:taxon-name></italic> sp. n. (<italic>intermedium</italic>-clade).</p></caption><graphic xmlns:xlink="http://www.w3.org/1999/xlink" xlink:href="zookeys-756-001-g028.jpg" position="float" orientation="portrait" xlink:type="simple" id="oo_201314.jpg"/></fig><fig id="F20" position="float" orientation="portrait"><label>Figures 145–154.</label><caption><p>
              <italic><tp:taxon-name><tp:taxon-name-part taxon-name-part-type="genus" reg="Idiosoma">Idiosoma</tp:taxon-name-part> <tp:taxon-name-part taxon-name-part-type="species" reg="formosum">formosum</tp:taxon-name-part></tp:taxon-name></italic> sp. n., male holotype (<abbrev xmlns:xlink="http://www.w3.org/1999/xlink" content-type="institution" xlink:title="Western Australian Museum, Perth" id="ABBRID0EKMKM" xlink:type="simple">WAM</abbrev> T139470) from Mount Gibson Station (Western Australia; AVW), somatic morphology. <bold>145–146</bold> Carapace and abdomen, dorsal view <bold>147</bold> Carapace, lateral view <bold>148</bold> Eyes, dorsal view <bold>149</bold> Mouthparts, ventral view <bold>150</bold> Sternum, ventral view <bold>151</bold> Abdomen, posterior view <bold>152</bold> Leg I, prolateral view <bold>153</bold> Leg I tibia, clasping spurs, prolateral view <bold>154</bold> Leg I tibia, proventral view. Scale bars 2.0. SP1–4 = sigilla pairs 1–4.</p></caption><graphic xmlns:xlink="http://www.w3.org/1999/xlink" xlink:href="zookeys-756-001-g045.jpg" position="float" orientation="portrait" xlink:type="simple" id="oo_201335.jpg"/></fig><fig id="F29" position="float" orientation="portrait"><label>Figures 206–215.</label><caption><p>
              <italic><tp:taxon-name><tp:taxon-name-part taxon-name-part-type="genus" reg="Idiosoma">Idiosoma</tp:taxon-name-part> <tp:taxon-name-part taxon-name-part-type="species" reg="intermedium">intermedium</tp:taxon-name-part></tp:taxon-name></italic> sp. n., male holotype (<abbrev xmlns:xlink="http://www.w3.org/1999/xlink" content-type="institution" xlink:title="Western Australian Museum, Perth" id="ABBRID0EDYKM" xlink:type="simple">WAM</abbrev> T139520) from Bodallin (Western Australia; AVW), somatic morphology. <bold>206–207</bold> Carapace and abdomen, dorsal view <bold>208</bold> Carapace, lateral view <bold>209</bold> Eyes, dorsal view <bold>210</bold> Mouthparts, ventral view <bold>211</bold> Sternum, ventral view <bold>212</bold> Abdomen, posterior view <bold>213</bold> Leg I, prolateral view <bold>214</bold> Leg I tibia, clasping spurs, prolateral view <bold>215</bold> Leg I tibia, proventral view. Scale bars 2.0. SP2–4 = sigilla pairs 2–4.</p></caption><graphic xmlns:xlink="http://www.w3.org/1999/xlink" xlink:href="zookeys-756-001-g054.jpg" position="float" orientation="portrait" xlink:type="simple" id="oo_201344.jpg"/></fig><fig id="F32" position="float" orientation="portrait"><label>Figures 228–237.</label><caption><p>
              <italic><tp:taxon-name><tp:taxon-name-part taxon-name-part-type="genus" reg="Idiosoma">Idiosoma</tp:taxon-name-part> <tp:taxon-name-part taxon-name-part-type="species" reg="jarrah">jarrah</tp:taxon-name-part></tp:taxon-name></italic> sp. n., male holotype (<abbrev xmlns:xlink="http://www.w3.org/1999/xlink" content-type="institution" xlink:title="Western Australian Museum, Perth" id="ABBRID0EG3KM" xlink:type="simple">WAM</abbrev> T124143) from Lesmurdie (Western Australia; JAF), somatic morphology. <bold>228–229</bold> Carapace and abdomen, dorsal view <bold>230</bold> Carapace, lateral view <bold>231</bold> Eyes, dorsal view <bold>232</bold> Mouthparts, ventral view <bold>233</bold> Sternum, ventral view <bold>234</bold> Abdomen, posterior view <bold>235</bold> Leg I, prolateral view <bold>236</bold> Leg I tibia, clasping spurs, prolateral view <bold>237</bold> Leg I tibia, proventral view. Scale bars 2.0. SP2–4 = sigilla pairs 2–4.</p></caption><graphic xmlns:xlink="http://www.w3.org/1999/xlink" xlink:href="zookeys-756-001-g057.jpg" position="float" orientation="portrait" xlink:type="simple" id="oo_201347.jpg"/></fig><fig id="F1" position="float" orientation="portrait"><label>Figures 1–12.</label><caption><p>Live habitus images of shield-backed trapdoor spiders of the <italic><tp:taxon-name><tp:taxon-name-part taxon-name-part-type="genus" reg="Idiosoma">Idiosoma</tp:taxon-name-part> <tp:taxon-name-part taxon-name-part-type="species" reg="nigrum">nigrum</tp:taxon-name-part></tp:taxon-name></italic>-group. <bold>1–3</bold> Female <italic><tp:taxon-name><tp:taxon-name-part taxon-name-part-type="genus" reg="Idiosoma">I.</tp:taxon-name-part> <tp:taxon-name-part taxon-name-part-type="species" reg="nigrum">nigrum</tp:taxon-name-part></tp:taxon-name></italic> Main, 1952 (<abbrev xmlns:xlink="http://www.w3.org/1999/xlink" content-type="institution" xlink:title="Western Australian Museum, Perth" id="ABBRID0E6JJM" xlink:type="simple">WAM</abbrev> T132737) from Minnivale Nature Reserve (Western Australia) <bold>4</bold> Female <italic><tp:taxon-name><tp:taxon-name-part taxon-name-part-type="genus" reg="Idiosoma">I.</tp:taxon-name-part> <tp:taxon-name-part taxon-name-part-type="species" reg="sigillatum">sigillatum</tp:taxon-name-part></tp:taxon-name></italic> (O. P.-Cambridge, 1870) (<abbrev xmlns:xlink="http://www.w3.org/1999/xlink" content-type="institution" xlink:title="Western Australian Museum, Perth" id="ABBRID0ERKJM" xlink:type="simple">WAM</abbrev> T129191) from Karnup, Perth (Western Australia) <bold>5</bold> Male <italic><tp:taxon-name><tp:taxon-name-part taxon-name-part-type="genus" reg="Idiosoma">I.</tp:taxon-name-part> <tp:taxon-name-part taxon-name-part-type="species" reg="sigillatum">sigillatum</tp:taxon-name-part></tp:taxon-name></italic> (<abbrev xmlns:xlink="http://www.w3.org/1999/xlink" content-type="institution" xlink:title="Western Australian Museum, Perth" id="ABBRID0EDLJM" xlink:type="simple">WAM</abbrev> T132564) from Crawley, Perth (Western Australia) <bold>6</bold> Male <italic><tp:taxon-name><tp:taxon-name-part taxon-name-part-type="genus" reg="Idiosoma">I.</tp:taxon-name-part> <tp:taxon-name-part taxon-name-part-type="species" reg="sigillatum">sigillatum</tp:taxon-name-part></tp:taxon-name></italic> (<abbrev xmlns:xlink="http://www.w3.org/1999/xlink" content-type="institution" xlink:title="Western Australian Museum, Perth" id="ABBRID0EVLJM" xlink:type="simple">WAM</abbrev> T136936) from Wangara (Western Australia) <bold>7</bold> Female <italic><tp:taxon-name><tp:taxon-name-part taxon-name-part-type="genus" reg="Idiosoma">I.</tp:taxon-name-part> <tp:taxon-name-part taxon-name-part-type="species" reg="jarrah">jarrah</tp:taxon-name-part></tp:taxon-name></italic> (<abbrev xmlns:xlink="http://www.w3.org/1999/xlink" content-type="institution" xlink:title="Western Australian Museum, Perth" id="ABBRID0EHMJM" xlink:type="simple">WAM</abbrev> T136937) from Darlington (Western Australia) <bold>8</bold> Female <italic><tp:taxon-name><tp:taxon-name-part taxon-name-part-type="genus" reg="Idiosoma">I.</tp:taxon-name-part> <tp:taxon-name-part taxon-name-part-type="species" reg="mcclementsorum">mcclementsorum</tp:taxon-name-part></tp:taxon-name></italic> sp. n. (<abbrev xmlns:xlink="http://www.w3.org/1999/xlink" content-type="institution" xlink:title="Western Australian Museum, Perth" id="ABBRID0EZMJM" xlink:type="simple">WAM</abbrev> T139469) from Julimar State Forest (Western Australia) <bold>9</bold> Female <italic><tp:taxon-name><tp:taxon-name-part taxon-name-part-type="genus" reg="Idiosoma">I.</tp:taxon-name-part> <tp:taxon-name-part taxon-name-part-type="species" reg="kopejtkaorum">kopejtkaorum</tp:taxon-name-part></tp:taxon-name></italic> sp. n. from Charles Darwin Nature Reserve (Western Australia) <bold>10</bold> Female <italic><tp:taxon-name><tp:taxon-name-part taxon-name-part-type="genus" reg="Idiosoma">I.</tp:taxon-name-part> <tp:taxon-name-part taxon-name-part-type="species" reg="schoknechtorum">schoknechtorum</tp:taxon-name-part></tp:taxon-name></italic> sp. n. (<abbrev xmlns:xlink="http://www.w3.org/1999/xlink" content-type="institution" xlink:title="Western Australian Museum, Perth" id="ABBRID0EYNJM" xlink:type="simple">WAM</abbrev> T140765) from SW. of York (Western Australia) <bold>11–12</bold> Female <italic><tp:taxon-name><tp:taxon-name-part taxon-name-part-type="genus" reg="Idiosoma">I.</tp:taxon-name-part> <tp:taxon-name-part taxon-name-part-type="species" reg="arenaceum">arenaceum</tp:taxon-name-part></tp:taxon-name></italic> sp. n. (<abbrev xmlns:xlink="http://www.w3.org/1999/xlink" content-type="institution" xlink:title="Western Australian Museum, Perth" id="ABBRID0EKOJM" xlink:type="simple">WAM</abbrev> T141118) from Kalbarri National Park (Western Australia). Images 1–3, 6, 7, 9–12 by M. Harvey; 4 by Greg Anderson, used with permission; 5, 8 by M. Rix.</p></caption><graphic xmlns:xlink="http://www.w3.org/1999/xlink" xlink:href="zookeys-756-001-g026.jpg" position="float" orientation="portrait" xlink:type="simple" id="oo_201312.jpg"/></fig><fig id="F22" position="float" orientation="portrait"><label>Figures 158–166.</label><caption><p>
              <italic><tp:taxon-name><tp:taxon-name-part taxon-name-part-type="genus" reg="Idiosoma">Idiosoma</tp:taxon-name-part> <tp:taxon-name-part taxon-name-part-type="species" reg="formosum">formosum</tp:taxon-name-part></tp:taxon-name></italic> sp. n., female paratype (<abbrev xmlns:xlink="http://www.w3.org/1999/xlink" content-type="institution" xlink:title="Western Australian Museum, Perth" id="ABBRID0E3OKM" xlink:type="simple">WAM</abbrev> T125751) from Mummaloo (Western Australia; AVW). <bold>158–159</bold> Carapace and abdomen, dorsal view <bold>160</bold> Carapace, lateral view <bold>161</bold> Eyes, dorsal view <bold>162</bold> Abdomen, posterior view <bold>163</bold> Sternum, ventral view <bold>164</bold> Leg I, prolateral view <bold>165</bold> Leg I, retrolateral view <bold>166</bold> Spermathecae, dorsal view. Scale bars 2.0 (<bold>158–159, 164–165</bold>), 0.5 (<bold>166</bold>). SP2–4 = sigilla pairs 2–4.</p></caption><graphic xmlns:xlink="http://www.w3.org/1999/xlink" xlink:href="zookeys-756-001-g047.jpg" position="float" orientation="portrait" xlink:type="simple" id="oo_201337.jpg"/></fig><fig id="F31" position="float" orientation="portrait"><label>Figures 219–227.</label><caption><p>
              <italic><tp:taxon-name><tp:taxon-name-part taxon-name-part-type="genus" reg="Idiosoma">Idiosoma</tp:taxon-name-part> <tp:taxon-name-part taxon-name-part-type="species" reg="intermedium">intermedium</tp:taxon-name-part></tp:taxon-name></italic> sp. n., female (<abbrev xmlns:xlink="http://www.w3.org/1999/xlink" content-type="institution" xlink:title="Western Australian Museum, Perth" id="ABBRID0EV1KM" xlink:type="simple">WAM</abbrev> T99749) from SE. of Koolyanobbing (Western Australia; COO). <bold>219–220</bold> Carapace and abdomen, dorsal view <bold>221</bold> Carapace, lateral view <bold>222</bold> Eyes, dorsal view <bold>223</bold> Abdomen, posterior view <bold>224</bold> Sternum, ventral view <bold>225</bold> Leg I, prolateral view <bold>226</bold> Leg I, retrolateral view <bold>227</bold> Spermathecae, dorsal view. Scale bars 2.0 (<bold>219–220, 225–226</bold>), 0.5 (<bold>227</bold>). SP2–4 = sigilla pairs 2–4.</p></caption><graphic xmlns:xlink="http://www.w3.org/1999/xlink" xlink:href="zookeys-756-001-g056.jpg" position="float" orientation="portrait" xlink:type="simple" id="oo_201346.jpg"/></fig><fig id="F34" position="float" orientation="portrait"><label>Figures 241–249.</label><caption><p>
              <italic><tp:taxon-name><tp:taxon-name-part taxon-name-part-type="genus" reg="Idiosoma">Idiosoma</tp:taxon-name-part> <tp:taxon-name-part taxon-name-part-type="species" reg="jarrah">jarrah</tp:taxon-name-part></tp:taxon-name></italic> sp. n., female paratype (<abbrev xmlns:xlink="http://www.w3.org/1999/xlink" content-type="institution" xlink:title="Western Australian Museum, Perth" id="ABBRID0EY5KM" xlink:type="simple">WAM</abbrev> T44390) from Lesmurdie (Western Australia; JAF). <bold>241–242</bold> Carapace and abdomen, dorsal view <bold>243</bold> Carapace, lateral view <bold>244</bold> Eyes, dorsal view <bold>245</bold> Abdomen, posterior view <bold>246</bold> Sternum, ventral view <bold>247</bold> Leg I, prolateral view <bold>248</bold> Leg I, retrolateral view <bold>249</bold> Spermathecae, dorsal view. Scale bars 2.0 (<bold>241–242, 247–248</bold>), 0.5 (<bold>249</bold>). SP2–4 = sigilla pairs 2–4.</p></caption><graphic xmlns:xlink="http://www.w3.org/1999/xlink" xlink:href="zookeys-756-001-g059.jpg" position="float" orientation="portrait" xlink:type="simple" id="oo_201349.jpg"/></fig><fig id="F23" position="float" orientation="portrait"><label>Figures 167–176.</label><caption><p>
              <italic><tp:taxon-name><tp:taxon-name-part taxon-name-part-type="genus" reg="Idiosoma">Idiosoma</tp:taxon-name-part> <tp:taxon-name-part taxon-name-part-type="species" reg="gardneri">gardneri</tp:taxon-name-part></tp:taxon-name></italic> sp. n., male holotype (<abbrev xmlns:xlink="http://www.w3.org/1999/xlink" content-type="institution" xlink:title="Western Australian Museum, Perth" id="ABBRID0ENQKM" xlink:type="simple">WAM</abbrev> T139528) from Lesueur National Park (Western Australia; GES), somatic morphology. <bold>167–168</bold> Carapace and abdomen, dorsal view <bold>169</bold> Carapace, lateral view <bold>170</bold> Eyes, dorsal view <bold>171</bold> Mouthparts, ventral view <bold>172</bold> Sternum, ventral view <bold>173</bold> Abdomen, posterior view <bold>174</bold> Leg I, prolateral view <bold>175</bold> Leg I tibia, clasping spurs, prolateral view <bold>176</bold> Leg I tibia, proventral view. Scale bars 2.0. SP2–4 = sigilla pairs 2–4.</p></caption><graphic xmlns:xlink="http://www.w3.org/1999/xlink" xlink:href="zookeys-756-001-g048.jpg" position="float" orientation="portrait" xlink:type="simple" id="oo_201338.jpg"/></fig><fig id="F40" position="float" orientation="portrait"><label>Figures 285–294.</label><caption><p>
              <italic><tp:taxon-name><tp:taxon-name-part taxon-name-part-type="genus" reg="Idiosoma">Idiosoma</tp:taxon-name-part> <tp:taxon-name-part taxon-name-part-type="species" reg="mcclementsorum">mcclementsorum</tp:taxon-name-part></tp:taxon-name></italic> sp. n., male holotype (<abbrev xmlns:xlink="http://www.w3.org/1999/xlink" content-type="institution" xlink:title="Western Australian Museum, Perth" id="ABBRID0E6GLM" xlink:type="simple">WAM</abbrev> T139471) from Julimar Conservation Park (Western Australia; JAF), somatic morphology. <bold>285–286</bold> Carapace and abdomen, dorsal view <bold>287</bold> Carapace, lateral view <bold>288</bold> Eyes, dorsal view <bold>289</bold> Mouthparts, ventral view <bold>290</bold> Sternum, ventral view <bold>291</bold> Abdomen, posterior view <bold>292</bold> Leg I, prolateral view <bold>293</bold> Leg I tibia, clasping spurs, prolateral view <bold>294</bold> Leg I tibia, proventral view. Scale bars 2.0. SP2–4 = sigilla pairs 2–4.</p></caption><graphic xmlns:xlink="http://www.w3.org/1999/xlink" xlink:href="zookeys-756-001-g065.jpg" position="float" orientation="portrait" xlink:type="simple" id="oo_201356.jpg"/></fig><fig id="F43" position="float" orientation="portrait"><label>Figures 307–316.</label><caption><p>
              <italic><tp:taxon-name><tp:taxon-name-part taxon-name-part-type="genus" reg="Idiosoma">Idiosoma</tp:taxon-name-part> <tp:taxon-name-part taxon-name-part-type="species" reg="mcnamarai">mcnamarai</tp:taxon-name-part></tp:taxon-name></italic> sp. n., male holotype (<abbrev xmlns:xlink="http://www.w3.org/1999/xlink" content-type="institution" xlink:title="Western Australian Museum, Perth" id="ABBRID0ECLLM" xlink:type="simple">WAM</abbrev> T26107) from Trayning (Western Australia; AVW), somatic morphology. <bold>307–308</bold> Carapace and abdomen, dorsal view <bold>309</bold> Carapace, lateral view <bold>310</bold> Eyes, dorsal view <bold>311</bold> Mouthparts, ventral view <bold>312</bold> Sternum, ventral view <bold>313</bold> Abdomen, posterior view <bold>314</bold> Leg I, prolateral view <bold>315</bold> Leg I tibia, clasping spurs, prolateral view <bold>316</bold> Leg I tibia, proventral view. Scale bars 2.0. SP2–4 = sigilla pairs 2–4.</p></caption><graphic xmlns:xlink="http://www.w3.org/1999/xlink" xlink:href="zookeys-756-001-g068.jpg" position="float" orientation="portrait" xlink:type="simple" id="oo_201360.jpg"/></fig><fig id="F49" position="float" orientation="portrait"><label>Figures 351–360.</label><caption><p>
              <italic><tp:taxon-name><tp:taxon-name-part taxon-name-part-type="genus" reg="Idiosoma">Idiosoma</tp:taxon-name-part> <tp:taxon-name-part taxon-name-part-type="species" reg="sigillatum">sigillatum</tp:taxon-name-part></tp:taxon-name></italic> (O.P.-Cambridge, 1870), male (<abbrev xmlns:xlink="http://www.w3.org/1999/xlink" content-type="institution" xlink:title="Western Australian Museum, Perth" id="ABBRID0EITLM" xlink:type="simple">WAM</abbrev> T139480) from Duncraig, Perth (Western Australia; SWA), somatic morphology. <bold>351–352</bold> Carapace and abdomen, dorsal view <bold>353</bold> Carapace, lateral view <bold>354</bold> Eyes, dorsal view <bold>355</bold> Mouthparts, ventral view <bold>356</bold> Sternum, ventral view <bold>357</bold> Abdomen, posterior view <bold>358</bold> Leg I, prolateral view <bold>359</bold> Leg I tibia, clasping spurs, prolateral view <bold>360</bold> Leg I tibia, proventral view. Scale bars 2.0. SP2–4 = sigilla pairs 2–4.</p></caption><graphic xmlns:xlink="http://www.w3.org/1999/xlink" xlink:href="zookeys-756-001-g074.jpg" position="float" orientation="portrait" xlink:type="simple" id="oo_201367.jpg"/></fig><fig id="F28" position="float" orientation="portrait"><label>Figures 203–205.</label><caption><p>
              <italic><tp:taxon-name><tp:taxon-name-part taxon-name-part-type="genus" reg="Idiosoma">Idiosoma</tp:taxon-name-part> <tp:taxon-name-part taxon-name-part-type="species" reg="incomptum">incomptum</tp:taxon-name-part></tp:taxon-name></italic> sp. n., male holotype (<abbrev xmlns:xlink="http://www.w3.org/1999/xlink" content-type="institution" xlink:title="Western Australian Museum, Perth" id="ABBRID0EAXKM" xlink:type="simple">WAM</abbrev> T99997) from Carnarvon (Western Australia; CAR), pedipalp. <bold>203</bold> Retrolateral view <bold>204</bold> Retroventral view <bold>205</bold> Prolateral view. Scale bar 2.0.</p></caption><graphic xmlns:xlink="http://www.w3.org/1999/xlink" xlink:href="zookeys-756-001-g053.jpg" position="float" orientation="portrait" xlink:type="simple" id="oo_201343.jpg"/></fig><fig id="F14" position="float" orientation="portrait"><label>Figures 101–110.</label><caption><p>
              <italic><tp:taxon-name><tp:taxon-name-part taxon-name-part-type="genus" reg="Idiosoma">Idiosoma</tp:taxon-name-part> <tp:taxon-name-part taxon-name-part-type="species" reg="corrugatum">corrugatum</tp:taxon-name-part></tp:taxon-name></italic> sp. n., male holotype (<named-content xmlns:xlink="http://www.w3.org/1999/xlink" content-type="dwc:institutional_code" xlink:type="simple">SAM</named-content> NN29858) from SW. of Kimba (South Australia; EYB), somatic morphology. <bold>101–102</bold> Carapace and abdomen, dorsal view <bold>103</bold> Carapace, lateral view <bold>104</bold> Eyes, dorsal view <bold>105</bold> Mouthparts, ventral view <bold>106</bold> Sternum, ventral view <bold>107</bold> Abdomen, posterior view <bold>108</bold> Leg I, prolateral view <bold>109</bold> Leg I tibia, clasping spurs, prolateral view <bold>110</bold> Leg I tibia, proventral view. Scale bars 2.0. SP2–4 = sigilla pairs 2–4.</p></caption><graphic xmlns:xlink="http://www.w3.org/1999/xlink" xlink:href="zookeys-756-001-g039.jpg" position="float" orientation="portrait" xlink:type="simple" id="oo_201328.jpg"/></fig></tp:treatment-sec><ref-list><ref id="B14"><mixed-citation xmlns:xlink="http://www.w3.org/1999/xlink" xlink:type="simple">
          <person-group><name name-style="western"><surname>Keighery</surname><given-names>GJ</given-names></name></person-group> (<year>2004</year>) <article-title>State Salinity Strategy biological survey of the Western Australian wheatbelt: background.</article-title> <source>Records of the Western Australian Museum Supplement</source> <volume>67</volume>: <fpage>1</fpage>–<lpage>6</lpage>. <ext-link xlink:type="simple" ext-link-type="doi" xlink:href="10.18195/issn.0313-122x.67.2004.001-006">https://doi.org/10.18195/issn.0313-122x.67.2004.001-006</ext-link></mixed-citation></ref><ref id="B16"><mixed-citation xmlns:xlink="http://www.w3.org/1999/xlink" xlink:type="simple">
          <person-group><name name-style="western"><surname>Laurance</surname><given-names>WF</given-names></name><name name-style="western"><surname>Dell</surname><given-names>B</given-names></name><name name-style="western"><surname>Turton</surname><given-names>SM</given-names></name><name name-style="western"><surname>Lawes</surname><given-names>MJ</given-names></name><name name-style="western"><surname>Hutley</surname><given-names>LB</given-names></name><name name-style="western"><surname>McCallum</surname><given-names>H</given-names></name><name name-style="western"><surname>Dale</surname><given-names>P</given-names></name><name name-style="western"><surname>Bird</surname><given-names>M</given-names></name><name name-style="western"><surname>Hardy</surname><given-names>G</given-names></name><name name-style="western"><surname>Prideaux</surname><given-names>G</given-names></name><name name-style="western"><surname>Gawne</surname><given-names>B</given-names></name><name name-style="western"><surname>McMahon</surname><given-names>CR</given-names></name><name name-style="western"><surname>Yu</surname><given-names>R</given-names></name><name name-style="western"><surname>Hero</surname><given-names>JM</given-names></name><name name-style="western"><surname>Schwarzkopf</surname><given-names>L</given-names></name><name name-style="western"><surname>Krockenberger</surname><given-names>A</given-names></name><name name-style="western"><surname>Setterfield</surname><given-names>SA</given-names></name><name name-style="western"><surname>Douglas</surname><given-names>M</given-names></name><name name-style="western"><surname>Silvester</surname><given-names>E</given-names></name><name name-style="western"><surname>Mahony</surname><given-names>M</given-names></name><name name-style="western"><surname>Vella</surname><given-names>K</given-names></name><name name-style="western"><surname>Saikia</surname><given-names>U</given-names></name><name name-style="western"><surname>Wahren</surname><given-names>CH</given-names></name><name name-style="western"><surname>Xu</surname><given-names>ZH</given-names></name><name name-style="western"><surname>Smith</surname><given-names>B</given-names></name><name name-style="western"><surname>Cocklin</surname><given-names>C</given-names></name></person-group> (<year>2011</year>) <article-title>The ten Australian ecosystems most vulnerable to tipping points.</article-title> <source>Biological Conservation</source> <volume>144</volume>: <fpage>1472</fpage>–<lpage>1480</lpage>. <ext-link xlink:type="simple" ext-link-type="doi" xlink:href="10.1016/j.biocon.2011.01.016">https://doi.org/10.1016/j.biocon.2011.01.016</ext-link></mixed-citation></ref></ref-list></tp:taxon-treatment>
