# Supplementary material for: Conservation systematics of the shield-backed trapdoor spiders of the nigrum-group (Mygalomorphae, Idiopidae, Idiosoma): integrative taxonomy reveals a diverse and threatened fauna from south-western Australia
Source: Zookeys. 2018 May 9;(756):1–121. doi: 10.3897/zookeys.756.24397 (PMC5956031; doi:10.3897/zookeys.756.24397)
Supplement: XML Treatment for Idiosoma mcnamarai [file zookeys.756.24397-treatment16.xml]

<!DOCTYPE tp:taxon-treatment
  PUBLIC "-//TaxonX//DTD Taxonomic Treatment Publishing DTD v0 20100105//EN" "tax-treatment-NSO.dtd">
<tp:taxon-treatment xmlns:tp="http://www.plazi.org/taxpub"><tp:treatment-meta><kwd-group><label>Taxon classification</label><kwd><named-content xmlns:xlink="http://www.w3.org/1999/xlink" content-type="kingdom">Animalia</named-content></kwd><kwd><named-content xmlns:xlink="http://www.w3.org/1999/xlink" content-type="order">Araneae</named-content></kwd><kwd><named-content xmlns:xlink="http://www.w3.org/1999/xlink" content-type="family">Idiopidae</named-content></kwd></kwd-group><mixed-citation publication-type="journal"><person-group><name><surname>Rix</surname><given-names>Michael G.</given-names></name><name><surname>Huey</surname><given-names>Joel A.</given-names></name><name><surname>Cooper</surname><given-names>Steven J.B.</given-names></name><name><surname>Austin</surname><given-names>Andrew D.</given-names></name><name><surname>Harvey</surname><given-names>Mark S.</given-names></name></person-group><article-title>Conservation systematics of the shield-backed trapdoor spiders of the <italic>nigrum</italic>-group (<tp:taxon-name><tp:taxon-name-part taxon-name-part-type="suborder">Mygalomorphae</tp:taxon-name-part></tp:taxon-name>, <tp:taxon-name><tp:taxon-name-part taxon-name-part-type="family">Idiopidae</tp:taxon-name-part></tp:taxon-name>, <italic><tp:taxon-name><tp:taxon-name-part taxon-name-part-type="genus" reg="Idiosoma">Idiosoma</tp:taxon-name-part></tp:taxon-name></italic>): integrative taxonomy reveals a diverse and threatened fauna from south-western Australia</article-title><source>Zookeys</source><day>9</day><month>5</month><year>2018</year><volume>2018</volume><issue>756</issue><fpage>1</fpage><lpage>121</lpage><pub-id pub-id-type="doi">10.3897/zookeys.756.24397</pub-id></mixed-citation></tp:treatment-meta><tp:nomenclature><tp:taxon-name>
            <tp:taxon-name-part taxon-name-part-type="genus" reg="Idiosoma">Idiosoma</tp:taxon-name-part>
            <tp:taxon-name-part taxon-name-part-type="species" reg="mcnamarai">mcnamarai</tp:taxon-name-part>
            <object-id xmlns:xlink="http://www.w3.org/1999/xlink" content-type="zoobank" xlink:type="simple">http://zoobank.org/8D6E2EE6-E357-45A1-8CC2-287925E7A180</object-id>
          </tp:taxon-name><tp:taxon-authority>Rix &amp; Harvey</tp:taxon-authority><tp:taxon-status xmlns:xlink="http://www.w3.org/1999/xlink" xlink:type="simple">sp. n.</tp:taxon-status><xref ref-type="fig" rid="F3">Figs 25</xref><xref ref-type="fig" rid="F43">, 307–316</xref><xref ref-type="fig" rid="F44">, 317–319</xref><xref ref-type="fig" rid="F45">, 320–328</xref><xref ref-type="fig" rid="F54">, 375</xref></tp:nomenclature><tp:treatment-sec sec-type="type material" id="SECID0ELXBM"><title>Type material.</title><p>Holotype male. Trayning (IBRA_AVW), Western Australia, Australia, <named-content xmlns:xlink="http://www.w3.org/1999/xlink" content-type="dwc:verbatimCoordinates" xlink:type="simple"><named-content content-type="geo-json" specific-use="{&#34;type&#34;:&#34;Point&#34;,&#34;coordinates&#34;:[117.783333,-31.100000]}" id="NCID0EUXBM" xlink:type="simple">31°06'S, 117°47'E</named-content></named-content>, 1 July 1992, A. Dugand (<abbrev xmlns:xlink="http://www.w3.org/1999/xlink" content-type="institution" xlink:title="Western Australian Museum, Perth" id="ABBRID0EZXBM" xlink:type="simple">WAM</abbrev> T26107<sup>DNA_Voucher_NCB_009</sup>).</p></tp:treatment-sec><tp:treatment-sec sec-type="material" id="SECID0EAYBM"><title>Other material examined.</title><p>
            <bold>AUSTRALIA: <italic>Western Australia</italic></bold>: 1 ♂, Bruce Rock-Doodlakine Road, site KL4 (IBRA_AVW), <named-content xmlns:xlink="http://www.w3.org/1999/xlink" content-type="dwc:verbatimCoordinates" xlink:type="simple"><named-content content-type="geo-json" specific-use="{&#34;type&#34;:&#34;Point&#34;,&#34;coordinates&#34;:[118.103889,-31.857222]}" id="NCID0ENYBM" xlink:type="simple">31°51'26"S, 118°06'14"E</named-content></named-content>, wet pitfall traps, 30 October 1997–22 May 1998, P. Van Heurck, N. Guthrie, CALM Survey (<abbrev xmlns:xlink="http://www.w3.org/1999/xlink" content-type="institution" xlink:title="Western Australian Museum, Perth" id="ABBRID0ERYBM" xlink:type="simple">WAM</abbrev> T139518<sup>DNA_Voucher_NCB_008</sup>); 1 ♀, 7 km. N. of Cleary (IBRA_AVW), <named-content xmlns:xlink="http://www.w3.org/1999/xlink" content-type="dwc:verbatimCoordinates" xlink:type="simple"><named-content content-type="geo-json" specific-use="{&#34;type&#34;:&#34;Point&#34;,&#34;coordinates&#34;:[117.650000,-30.366667]}" id="NCID0E2YBM" xlink:type="simple">30°22'S, 117°39'E</named-content></named-content>, 22 July 1983, B.Y. Main (<abbrev xmlns:xlink="http://www.w3.org/1999/xlink" content-type="institution" xlink:title="Western Australian Museum, Perth" id="ABBRID0EAZBM" xlink:type="simple">WAM</abbrev> T139496<sup>DNA_Voucher_NCB_014</sup>); 1 ♀, same data except at water catchment, 16 July 1984 (<abbrev xmlns:xlink="http://www.w3.org/1999/xlink" content-type="institution" xlink:title="Western Australian Museum, Perth" id="ABBRID0EHZBM" xlink:type="simple">WAM</abbrev> T144848); 1 ♀, same data (<abbrev xmlns:xlink="http://www.w3.org/1999/xlink" content-type="institution" xlink:title="Western Australian Museum, Perth" id="ABBRID0EMZBM" xlink:type="simple">WAM</abbrev> T144849); 1 ♀, same data (<abbrev xmlns:xlink="http://www.w3.org/1999/xlink" content-type="institution" xlink:title="Western Australian Museum, Perth" id="ABBRID0ERZBM" xlink:type="simple">WAM</abbrev> T144850); 1 ♀, 30.7 km N. of Cleary on Paynes Find Road (IBRA_AVW), <named-content xmlns:xlink="http://www.w3.org/1999/xlink" content-type="dwc:verbatimCoordinates" xlink:type="simple"><named-content content-type="geo-json" specific-use="{&#34;type&#34;:&#34;Point&#34;,&#34;coordinates&#34;:[117.700000,-30.166667]}" id="NCID0EZZBM" xlink:type="simple">30°10'S, 117°42'E</named-content></named-content>, 23 July 1983, B.Y. Main (<abbrev xmlns:xlink="http://www.w3.org/1999/xlink" content-type="institution" xlink:title="Western Australian Museum, Perth" id="ABBRID0E5ZBM" xlink:type="simple">WAM</abbrev> T144846); 1 ♀, same data (<abbrev xmlns:xlink="http://www.w3.org/1999/xlink" content-type="institution" xlink:title="Western Australian Museum, Perth" id="ABBRID0ED1BM" xlink:type="simple">WAM</abbrev> T144847); 1 ♀, Dajoing Rock (IBRA_AVW), <named-content xmlns:xlink="http://www.w3.org/1999/xlink" content-type="dwc:verbatimCoordinates" xlink:type="simple"><named-content content-type="geo-json" specific-use="{&#34;type&#34;:&#34;Point&#34;,&#34;coordinates&#34;:[118.066667,-30.433333]}" id="NCID0EL1BM" xlink:type="simple">30°26'S, 118°04'E</named-content></named-content>, 17 March 1985, B.Y. Main (<abbrev xmlns:xlink="http://www.w3.org/1999/xlink" content-type="institution" xlink:title="Western Australian Museum, Perth" id="ABBRID0EQ1BM" xlink:type="simple">WAM</abbrev> T144853); 1 ♂, East Yorkrakine Nature Reserve, site EYRJ1 (IBRA_AVW), <named-content xmlns:xlink="http://www.w3.org/1999/xlink" content-type="dwc:verbatimCoordinates" xlink:type="simple"><named-content content-type="geo-json" specific-use="{&#34;type&#34;:&#34;Point&#34;,&#34;coordinates&#34;:[117.666667,-31.383333]}" id="NCID0EY1BM" xlink:type="simple">31°23'S, 117°40'E</named-content></named-content>, wet pitfall traps, 24 July–3 August 1989, G. Friend et al. (<abbrev xmlns:xlink="http://www.w3.org/1999/xlink" content-type="institution" xlink:title="Western Australian Museum, Perth" id="ABBRID0E41BM" xlink:type="simple">WAM</abbrev> T44169).</p></tp:treatment-sec><tp:treatment-sec sec-type="etymology" id="SECID0EC2BM"><title>Etymology.</title><p>The specific epithet is a named in honour of the late Keiran McNamara (1954–2013), in recognition of his considerable efforts in securing critical funding for the Salinity Action Plan Survey (later ‘State Salinity Strategy’) of the Western Australian agricultural zone (run by the then Department of Conservation and Land Management from 1997–2000), which resulted in the collection of this and numerous other species of <italic><tp:taxon-name><tp:taxon-name-part taxon-name-part-type="genus" reg="Idiosoma">Idiosoma</tp:taxon-name-part></tp:taxon-name></italic>.</p></tp:treatment-sec><tp:treatment-sec sec-type="diagnosis" id="SECID0EK2BM"><title>Diagnosis.</title><p>
            <italic><tp:taxon-name><tp:taxon-name-part taxon-name-part-type="genus" reg="Idiosoma">Idiosoma</tp:taxon-name-part> <tp:taxon-name-part taxon-name-part-type="species" reg="mcnamarai">mcnamarai</tp:taxon-name-part></tp:taxon-name></italic> is one of nine south-western Australian species in the <italic>intermedium</italic>- and <italic>sigillatum</italic>-clades which does not belong to the distinctive ‘sigillate complex’ (Fig. <xref ref-type="fig" rid="F3">25</xref>); these nine species can be distinguished from those ‘sigillate complex’ taxa (i.e., <italic><tp:taxon-name><tp:taxon-name-part taxon-name-part-type="genus" reg="Idiosoma">I.</tp:taxon-name-part> <tp:taxon-name-part taxon-name-part-type="species" reg="arenaceum">arenaceum</tp:taxon-name-part></tp:taxon-name></italic>, <italic><tp:taxon-name><tp:taxon-name-part taxon-name-part-type="genus" reg="Idiosoma">I.</tp:taxon-name-part> <tp:taxon-name-part taxon-name-part-type="species" reg="clypeatum">clypeatum</tp:taxon-name-part></tp:taxon-name></italic>, <italic><tp:taxon-name><tp:taxon-name-part taxon-name-part-type="genus" reg="Idiosoma">I.</tp:taxon-name-part> <tp:taxon-name-part taxon-name-part-type="species" reg="dandaragan">dandaragan</tp:taxon-name-part></tp:taxon-name></italic>, <italic><tp:taxon-name><tp:taxon-name-part taxon-name-part-type="genus" reg="Idiosoma">I.</tp:taxon-name-part> <tp:taxon-name-part taxon-name-part-type="species" reg="kopejtkaorum">kopejtkaorum</tp:taxon-name-part></tp:taxon-name></italic>, <italic><tp:taxon-name><tp:taxon-name-part taxon-name-part-type="genus" reg="Idiosoma">I.</tp:taxon-name-part> <tp:taxon-name-part taxon-name-part-type="species" reg="kwongan">kwongan</tp:taxon-name-part></tp:taxon-name></italic>, <italic><tp:taxon-name><tp:taxon-name-part taxon-name-part-type="genus" reg="Idiosoma">I.</tp:taxon-name-part> <tp:taxon-name-part taxon-name-part-type="species" reg="nigrum">nigrum</tp:taxon-name-part></tp:taxon-name></italic> and <italic><tp:taxon-name><tp:taxon-name-part taxon-name-part-type="genus" reg="Idiosoma">I.</tp:taxon-name-part> <tp:taxon-name-part taxon-name-part-type="species" reg="schoknechtorum">schoknechtorum</tp:taxon-name-part></tp:taxon-name></italic>) by the absence of well-defined lateral sclerotic strips on the male abdomen (e.g., Figs <xref ref-type="fig" rid="F20">151</xref>, <xref ref-type="fig" rid="F29">212</xref>, <xref ref-type="fig" rid="F32">234</xref>), and by the significantly less sclerotised morphology of the female abdomen (which may be strongly corrugate but never leathery and ‘shield-like’) (e.g., Figs <xref ref-type="fig" rid="F1">4</xref>, <xref ref-type="fig" rid="F1">7</xref>, <xref ref-type="fig" rid="F1">8</xref>, <xref ref-type="fig" rid="F22">159</xref>, <xref ref-type="fig" rid="F31">220</xref>, <xref ref-type="fig" rid="F34">242</xref>). Males of <italic><tp:taxon-name><tp:taxon-name-part taxon-name-part-type="genus" reg="Idiosoma">I.</tp:taxon-name-part> <tp:taxon-name-part taxon-name-part-type="species" reg="mcnamarai">mcnamarai</tp:taxon-name-part></tp:taxon-name></italic> can be further distinguished from those of <italic><tp:taxon-name><tp:taxon-name-part taxon-name-part-type="genus" reg="Idiosoma">I.</tp:taxon-name-part> <tp:taxon-name-part taxon-name-part-type="species" reg="gutharuka">gutharuka</tp:taxon-name-part></tp:taxon-name></italic> and <italic><tp:taxon-name><tp:taxon-name-part taxon-name-part-type="genus" reg="Idiosoma">I.</tp:taxon-name-part> <tp:taxon-name-part taxon-name-part-type="species" reg="incomptum">incomptum</tp:taxon-name-part></tp:taxon-name></italic> by the presence of enlarged (i.e., clearly visible) SP4 sclerites (Fig. <xref ref-type="fig" rid="F43">313</xref>; cf. Figs <xref ref-type="fig" rid="F25">186</xref>, <xref ref-type="fig" rid="F27">199</xref>); from <italic><tp:taxon-name><tp:taxon-name-part taxon-name-part-type="genus" reg="Idiosoma">I.</tp:taxon-name-part> <tp:taxon-name-part taxon-name-part-type="species" reg="jarrah">jarrah</tp:taxon-name-part></tp:taxon-name></italic> and <italic><tp:taxon-name><tp:taxon-name-part taxon-name-part-type="genus" reg="Idiosoma">I.</tp:taxon-name-part> <tp:taxon-name-part taxon-name-part-type="species" reg="mcclementsorum">mcclementsorum</tp:taxon-name-part></tp:taxon-name></italic> by the colour of the legs, which do not have strongly contrasting bright yellow or orange-yellow femora (Fig. <xref ref-type="fig" rid="F43">314</xref>; cf. Figs <xref ref-type="fig" rid="F32">235</xref>, <xref ref-type="fig" rid="F40">292</xref>); from <italic><tp:taxon-name><tp:taxon-name-part taxon-name-part-type="genus" reg="Idiosoma">I.</tp:taxon-name-part> <tp:taxon-name-part taxon-name-part-type="species" reg="gardneri">gardneri</tp:taxon-name-part></tp:taxon-name></italic> and <italic><tp:taxon-name><tp:taxon-name-part taxon-name-part-type="genus" reg="Idiosoma">I.</tp:taxon-name-part> <tp:taxon-name-part taxon-name-part-type="species" reg="sigillatum">sigillatum</tp:taxon-name-part></tp:taxon-name></italic> by the absence of well-defined dorso-lateral abdominal corrugations or striations (Figs <xref ref-type="fig" rid="F43">308</xref>, <xref ref-type="fig" rid="F43">313</xref>; cf. Figs <xref ref-type="fig" rid="F23">168</xref>, <xref ref-type="fig" rid="F23">173</xref>, <xref ref-type="fig" rid="F49">352</xref>, <xref ref-type="fig" rid="F49">357</xref>, Key pane 9.1); from <italic><tp:taxon-name><tp:taxon-name-part taxon-name-part-type="genus" reg="Idiosoma">I.</tp:taxon-name-part> <tp:taxon-name-part taxon-name-part-type="species" reg="formosum">formosum</tp:taxon-name-part></tp:taxon-name></italic> by the shape of tibia I, which is longer (with the prolateral clasping spurs occupying the distal third of the segment) (Fig. <xref ref-type="fig" rid="F43">314</xref>; cf. Fig. <xref ref-type="fig" rid="F20">152</xref>), and by the colour of the abdomen, which is more uniformly coloured dorsally (Figs <xref ref-type="fig" rid="F43">308</xref>, <xref ref-type="fig" rid="F43">313</xref>; cf. Figs <xref ref-type="fig" rid="F20">146</xref>, <xref ref-type="fig" rid="F20">151</xref>); and from <italic><tp:taxon-name><tp:taxon-name-part taxon-name-part-type="genus" reg="Idiosoma">I.</tp:taxon-name-part> <tp:taxon-name-part taxon-name-part-type="species" reg="intermedium">intermedium</tp:taxon-name-part></tp:taxon-name></italic> by the larger SP4 sclerites (Fig. <xref ref-type="fig" rid="F43">313</xref>; cf. Fig. <xref ref-type="fig" rid="F29">212</xref>), and by the morphology of the SP3 sclerites, each of which have an anteriorly directed triangular corner laterally (as opposed to a laterally or postero-laterally directed triangular corner) (Fig. <xref ref-type="fig" rid="F43">313</xref>, Key panes 12.1, 12.2; cf. Fig. <xref ref-type="fig" rid="F29">212</xref>, Key pane 12.3)</p><p>Females can be distinguished from those of <italic><tp:taxon-name><tp:taxon-name-part taxon-name-part-type="genus" reg="Idiosoma">I.</tp:taxon-name-part> <tp:taxon-name-part taxon-name-part-type="species" reg="mcclementsorum">mcclementsorum</tp:taxon-name-part></tp:taxon-name></italic> and <italic><tp:taxon-name><tp:taxon-name-part taxon-name-part-type="genus" reg="Idiosoma">I.</tp:taxon-name-part> <tp:taxon-name-part taxon-name-part-type="species" reg="sigillatum">sigillatum</tp:taxon-name-part></tp:taxon-name></italic> by the absence of reinforced, sclerotised ridges on the abdomen (Figs <xref ref-type="fig" rid="F45">321</xref>, <xref ref-type="fig" rid="F45">324</xref>; cf. Figs <xref ref-type="fig" rid="F42">299</xref>, <xref ref-type="fig" rid="F42">302</xref>, <xref ref-type="fig" rid="F51">365</xref>, <xref ref-type="fig" rid="F51">368</xref>); from <italic><tp:taxon-name><tp:taxon-name-part taxon-name-part-type="genus" reg="Idiosoma">I.</tp:taxon-name-part> <tp:taxon-name-part taxon-name-part-type="species" reg="intermedium">intermedium</tp:taxon-name-part></tp:taxon-name></italic> and <italic><tp:taxon-name><tp:taxon-name-part taxon-name-part-type="genus" reg="Idiosoma">I.</tp:taxon-name-part> <tp:taxon-name-part taxon-name-part-type="species" reg="jarrah">jarrah</tp:taxon-name-part></tp:taxon-name></italic> by the size of the SP4 sclerites, which are significantly larger than the SP2 sclerites (Fig. <xref ref-type="fig" rid="F45">324</xref>; cf. Figs <xref ref-type="fig" rid="F31">223</xref>, <xref ref-type="fig" rid="F34">245</xref>); and <!--PageBreak-->from <italic><tp:taxon-name><tp:taxon-name-part taxon-name-part-type="genus" reg="Idiosoma">I.</tp:taxon-name-part> <tp:taxon-name-part taxon-name-part-type="species" reg="formosum">formosum</tp:taxon-name-part></tp:taxon-name></italic> by the colour of the abdomen, which is more uniformly coloured dorsally (Figs <xref ref-type="fig" rid="F45">321</xref>, <xref ref-type="fig" rid="F45">324</xref>; cf. Figs <xref ref-type="fig" rid="F22">159</xref>, <xref ref-type="fig" rid="F22">162</xref>) [NB. females of <italic><tp:taxon-name><tp:taxon-name-part taxon-name-part-type="genus" reg="Idiosoma">I.</tp:taxon-name-part> <tp:taxon-name-part taxon-name-part-type="species" reg="gardneri">gardneri</tp:taxon-name-part></tp:taxon-name></italic>, <italic><tp:taxon-name><tp:taxon-name-part taxon-name-part-type="genus" reg="Idiosoma">I.</tp:taxon-name-part> <tp:taxon-name-part taxon-name-part-type="species" reg="gutharuka">gutharuka</tp:taxon-name-part></tp:taxon-name></italic> and <italic><tp:taxon-name><tp:taxon-name-part taxon-name-part-type="genus" reg="Idiosoma">I.</tp:taxon-name-part> <tp:taxon-name-part taxon-name-part-type="species" reg="incomptum">incomptum</tp:taxon-name-part></tp:taxon-name></italic> are unknown].</p><p>This species can also be distinguished from <italic><tp:taxon-name><tp:taxon-name-part taxon-name-part-type="genus" reg="Idiosoma">I.</tp:taxon-name-part> <tp:taxon-name-part taxon-name-part-type="species" reg="corrugatum">corrugatum</tp:taxon-name-part></tp:taxon-name></italic> (from the Eyre Peninsula of South Australia) by the shape of the prolateral clasping spurs on the male tibia I, which are oriented longitudinally (Fig. <xref ref-type="fig" rid="F43">315</xref>; cf. Fig. <xref ref-type="fig" rid="F14">109</xref>), and by the shape of the female eye group, which is broadly trapezoidal (Fig. <xref ref-type="fig" rid="F45">323</xref>; cf. Fig. <xref ref-type="fig" rid="F16">117</xref>).</p></tp:treatment-sec><tp:treatment-sec sec-type="description" id="SECID0E3KCM"><title>Description (male holotype).</title><p>Total length 18.4. Carapace 8.3 long, 6.0 wide. Abdomen 7.2 long, 4.1 wide. Carapace (Fig. <xref ref-type="fig" rid="F43">307</xref>) tan, with darker ocular region; lateral margins with uniformly spaced fringe of porrect black setae; fovea procurved. Eye group (Fig. <xref ref-type="fig" rid="F43">310</xref>) trapezoidal (anterior eye row strongly procurved), 0.6 × as long as wide, <abbrev xmlns:xlink="http://www.w3.org/1999/xlink" xlink:title="posterior lateral eye/s" id="ABBRID0EKLCM" xlink:type="simple">PLE</abbrev>–<abbrev xmlns:xlink="http://www.w3.org/1999/xlink" xlink:title="posterior lateral eye/s" id="ABBRID0EOLCM" xlink:type="simple">PLE</abbrev>/<abbrev xmlns:xlink="http://www.w3.org/1999/xlink" xlink:title="anterior lateral eye/s" id="ABBRID0ESLCM" xlink:type="simple">ALE</abbrev>–<abbrev xmlns:xlink="http://www.w3.org/1999/xlink" xlink:title="anterior lateral eye/s" id="ABBRID0EWLCM" xlink:type="simple">ALE</abbrev> ratio 2.1; <abbrev xmlns:xlink="http://www.w3.org/1999/xlink" xlink:title="anterior lateral eye/s" id="ABBRID0E1LCM" xlink:type="simple">ALE</abbrev> almost contiguous; <abbrev xmlns:xlink="http://www.w3.org/1999/xlink" xlink:title="anterior median eye/s" id="ABBRID0E5LCM" xlink:type="simple">AME</abbrev> separated by less than their own diameter; <abbrev xmlns:xlink="http://www.w3.org/1999/xlink" xlink:title="posterior median eye/s" id="ABBRID0ECMCM" xlink:type="simple">PME</abbrev> separated by 3.3 × their own diameter; <abbrev xmlns:xlink="http://www.w3.org/1999/xlink" xlink:title="posterior median eye/s" id="ABBRID0EGMCM" xlink:type="simple">PME</abbrev> and <abbrev xmlns:xlink="http://www.w3.org/1999/xlink" xlink:title="posterior lateral eye/s" id="ABBRID0EKMCM" xlink:type="simple">PLE</abbrev> separated by slightly more than diameter of <abbrev xmlns:xlink="http://www.w3.org/1999/xlink" xlink:title="posterior median eye/s" id="ABBRID0EOMCM" xlink:type="simple">PME</abbrev>, <abbrev xmlns:xlink="http://www.w3.org/1999/xlink" xlink:title="posterior median eye/s" id="ABBRID0ESMCM" xlink:type="simple">PME</abbrev> positioned in line with level of <abbrev xmlns:xlink="http://www.w3.org/1999/xlink" xlink:title="posterior lateral eye/s" id="ABBRID0EWMCM" xlink:type="simple">PLE</abbrev>. Maxillae and labium without cuspules. Abdomen (Figs <xref ref-type="fig" rid="F43">308</xref>, <xref ref-type="fig" rid="F43">313</xref>) irregularly oval, grey-brown in dorsal view with tan mottling and assortment of stiff, porrect black setae, each with slightly raised, dark brown sclerotic base. Posterior abdomen moderately sigillate (Figs <xref ref-type="fig" rid="F43">308</xref>, <xref ref-type="fig" rid="F43">313</xref>); SP2 sclerites irregular spots; SP3 sclerites circular, each with unsclerotised, anteriorly directed triangular ‘corner’ laterally; SP4 sclerites broadly oval, each surrounded by chevron-like pad of unsclerotised cuticle laterally; SP5 obscured. Legs (Figs <xref ref-type="fig" rid="F43">314–316</xref>) variable shades of tan, with light scopulae on tarsi I–II; distal tibia I with pair of large prolateral clasping spurs oriented longitudinally. Leg I: femur 7.2; patella 3.5; tibia 5.0; metatarsus 5.2; tarsus 3.2; total 24.1. Leg I femur–tarsus/carapace length ratio 2.9. Pedipalpal tibia (Figs <xref ref-type="fig" rid="F44">317–319</xref>) 2.5 × longer than wide; <abbrev xmlns:xlink="http://www.w3.org/1999/xlink" xlink:title="retrolateral tibial apophysis (of male pedipalp)" id="ABBRID0ESNCM" xlink:type="simple">RTA</abbrev> burr-like, with conical basal protuberance and field of retroventral spinules; digital process porrect, unmodified. Cymbium (Figs <xref ref-type="fig" rid="F44">317–319</xref>) setose, with field of spinules disto-dorsally. Embolus (Figs <xref ref-type="fig" rid="F44">317–319</xref>) broadly twisted and sharply tapering distally, with prominent longitudinal flange and triangular (sub-distal) embolic apophysis.</p></tp:treatment-sec><tp:treatment-sec sec-type="description" id="SECID0E5NCM"><title>Description (female <abbrev xmlns:xlink="http://www.w3.org/1999/xlink" content-type="institution" xlink:title="Western Australian Museum, Perth" id="ABBRID0EDOCM" xlink:type="simple">WAM</abbrev> T139496).</title><p>Total length 26.0. Carapace 10.8 long, 7.4 wide. Abdomen 10.6 long, 10.9 wide. Carapace (Fig. <xref ref-type="fig" rid="F45">320</xref>) tan, with darker ocular region; fovea procurved. Eye group (Fig. <xref ref-type="fig" rid="F45">323</xref>) trapezoidal (anterior eye row strongly procurved), 0.6 × as long as wide, <abbrev xmlns:xlink="http://www.w3.org/1999/xlink" xlink:title="posterior lateral eye/s" id="ABBRID0ESOCM" xlink:type="simple">PLE</abbrev>–<abbrev xmlns:xlink="http://www.w3.org/1999/xlink" xlink:title="posterior lateral eye/s" id="ABBRID0EWOCM" xlink:type="simple">PLE</abbrev>/<abbrev xmlns:xlink="http://www.w3.org/1999/xlink" xlink:title="anterior lateral eye/s" id="ABBRID0E1OCM" xlink:type="simple">ALE</abbrev>–<abbrev xmlns:xlink="http://www.w3.org/1999/xlink" xlink:title="anterior lateral eye/s" id="ABBRID0E5OCM" xlink:type="simple">ALE</abbrev> ratio 3.0; <abbrev xmlns:xlink="http://www.w3.org/1999/xlink" xlink:title="anterior lateral eye/s" id="ABBRID0ECPCM" xlink:type="simple">ALE</abbrev> almost contiguous; <abbrev xmlns:xlink="http://www.w3.org/1999/xlink" xlink:title="anterior median eye/s" id="ABBRID0EGPCM" xlink:type="simple">AME</abbrev> separated by approximately their own diameter; <abbrev xmlns:xlink="http://www.w3.org/1999/xlink" xlink:title="posterior median eye/s" id="ABBRID0EKPCM" xlink:type="simple">PME</abbrev> separated by 4.7 × their own diameter; <abbrev xmlns:xlink="http://www.w3.org/1999/xlink" xlink:title="posterior median eye/s" id="ABBRID0EOPCM" xlink:type="simple">PME</abbrev> and <abbrev xmlns:xlink="http://www.w3.org/1999/xlink" xlink:title="posterior lateral eye/s" id="ABBRID0ESPCM" xlink:type="simple">PLE</abbrev> separated by more than diameter of <abbrev xmlns:xlink="http://www.w3.org/1999/xlink" xlink:title="posterior median eye/s" id="ABBRID0EWPCM" xlink:type="simple">PME</abbrev>, <abbrev xmlns:xlink="http://www.w3.org/1999/xlink" xlink:title="posterior median eye/s" id="ABBRID0E1PCM" xlink:type="simple">PME</abbrev> positioned in line with level of <abbrev xmlns:xlink="http://www.w3.org/1999/xlink" xlink:title="posterior lateral eye/s" id="ABBRID0E5PCM" xlink:type="simple">PLE</abbrev>. Maxillae with field of cuspules confined to inner corner (Fig. <xref ref-type="fig" rid="F45">325</xref>); labium without cuspules. Abdomen (Figs <xref ref-type="fig" rid="F45">321</xref>, <xref ref-type="fig" rid="F45">324</xref>) broadly oval and somewhat truncate posteriorly, beige-brown in dorsal view, with numerous stout setae on sclerotic bases and scattered sclerotic spots; longest stout setae clustered along median cardiac region. Posterior abdomen moderately sigillate (Figs <xref ref-type="fig" rid="F45">321</xref>, <xref ref-type="fig" rid="F45">324</xref>); SP2 sclerites irregular spots; SP3 sclerites subcircular with irregular margins, each surrounded by pad of unsclerotised cuticle; SP4 sclerites subcircular with irregular margins, each surrounded by chevron-like pad of unsclerotised cuticle laterally; SP5 obscured; posterior margin of abdomen weakly <!--PageBreak-->corrugate, with rows of modified stout setae. Legs (Figs <xref ref-type="fig" rid="F45">326–327</xref>) variable shades of tan; scopulae present on tarsi and metatarsi I–II; tibia I with one stout pro-distal macroseta and row of five longer retroventral macrosetae; metatarsus I with eight stout macrosetae; tarsus I with distal cluster of short macrosetae. Leg I: femur 6.7; patella 4.2; tibia 4.0; metatarsus 3.2; tarsus 2.4; total 20.5. Leg I femur–tarsus/carapace length ratio 1.9. Pedipalp tan, spinose on tibia and tarsus, with thick tarsal scopula. Genitalia (Fig. <xref ref-type="fig" rid="F45">328</xref>) with pair of obliquely angled spermathecae, each bearing dense field of glandular vesicles distally, and more sparsely distributed glandular field sub-distally.</p></tp:treatment-sec><tp:treatment-sec sec-type="distribution" id="SECID0EARCM"><title>Distribution and remarks.</title><p>
            <italic><tp:taxon-name><tp:taxon-name-part taxon-name-part-type="genus" reg="Idiosoma">Idiosoma</tp:taxon-name-part> <tp:taxon-name-part taxon-name-part-type="species" reg="mcnamarai">mcnamarai</tp:taxon-name-part></tp:taxon-name></italic> (formerly known by <abbrev xmlns:xlink="http://www.w3.org/1999/xlink" content-type="institution" xlink:title="Western Australian Museum, Perth" id="ABBRID0ERRCM" xlink:type="simple">WAM</abbrev> identification code ‘MYG520’), a member of the diverse <italic>sigillatum</italic>-clade (Fig. <xref ref-type="fig" rid="F3">25</xref>), is a rare species with a restricted distribution in the central-eastern Wheatbelt bioregion of south-western Western Australia, from Bruce Rock north to Lake Moore (Fig. <xref ref-type="fig" rid="F54">375</xref>). Its range follows a thin longitudinal band, likely associated with substrate and rainfall characteristics just west of the red soil transition. North of Cleary, this distribution overlaps the southern extent of the range of its closely related sister species <italic><tp:taxon-name><tp:taxon-name-part taxon-name-part-type="genus" reg="Idiosoma">I.</tp:taxon-name-part> <tp:taxon-name-part taxon-name-part-type="species" reg="formosum">formosum</tp:taxon-name-part></tp:taxon-name></italic>, and in the Durokoppin/East Yorkrakine region it overlaps with <italic><tp:taxon-name><tp:taxon-name-part taxon-name-part-type="genus" reg="Idiosoma">I.</tp:taxon-name-part> <tp:taxon-name-part taxon-name-part-type="species" reg="nigrum">nigrum</tp:taxon-name-part></tp:taxon-name></italic>. Like <italic><tp:taxon-name><tp:taxon-name-part taxon-name-part-type="genus" reg="Idiosoma">I.</tp:taxon-name-part> <tp:taxon-name-part taxon-name-part-type="species" reg="formosum">formosum</tp:taxon-name-part></tp:taxon-name></italic>, <italic><tp:taxon-name><tp:taxon-name-part taxon-name-part-type="genus" reg="Idiosoma">I.</tp:taxon-name-part> <tp:taxon-name-part taxon-name-part-type="species" reg="intermedium">intermedium</tp:taxon-name-part></tp:taxon-name></italic>, and <italic><tp:taxon-name><tp:taxon-name-part taxon-name-part-type="genus" reg="Idiosoma">I.</tp:taxon-name-part> <tp:taxon-name-part taxon-name-part-type="species" reg="jarrah">jarrah</tp:taxon-name-part></tp:taxon-name></italic>, <italic><tp:taxon-name><tp:taxon-name-part taxon-name-part-type="genus" reg="Idiosoma">I.</tp:taxon-name-part> <tp:taxon-name-part taxon-name-part-type="species" reg="mcnamarai">mcnamarai</tp:taxon-name-part></tp:taxon-name></italic> exhibits a transitional morphology between largely unmodified species in the <italic>intermedium</italic>-lineage’ (i.e. <italic><tp:taxon-name><tp:taxon-name-part taxon-name-part-type="genus" reg="Idiosoma">I.</tp:taxon-name-part> <tp:taxon-name-part taxon-name-part-type="species" reg="incomptum">incomptum</tp:taxon-name-part></tp:taxon-name></italic> and <italic><tp:taxon-name><tp:taxon-name-part taxon-name-part-type="genus" reg="Idiosoma">I.</tp:taxon-name-part> <tp:taxon-name-part taxon-name-part-type="species" reg="gutharuka">gutharuka</tp:taxon-name-part></tp:taxon-name></italic>), and the more obviously phragmotic taxa in the <italic>clypeatum</italic>- and <italic>sigillatum</italic>-clades. Little is known of the biology of this species, other than that males have been collected wandering in search of females in winter.</p></tp:treatment-sec><tp:treatment-sec sec-type="Conservation assessment" id="SECID0E5UCM"><title>Conservation assessment.</title><p>
            <italic><tp:taxon-name><tp:taxon-name-part taxon-name-part-type="genus" reg="Idiosoma">Idiosoma</tp:taxon-name-part> <tp:taxon-name-part taxon-name-part-type="species" reg="mcnamarai">mcnamarai</tp:taxon-name-part></tp:taxon-name></italic> has a known extent of occurrence of nearly 6,000 km<sup>2</sup> [5,862 km<sup>2</sup>], and an area of occupancy within that range of &lt; 500 km<sup>2</sup>. Given: (i) this geographic range; (ii) the sampling effort that has occurred in surrounding areas as a result of a major biotic survey (see <xref ref-type="bibr" rid="B14">Keighery 2004</xref>); (iii) the occurrence of the species at &lt; 10 severely fragmented sites; and (iv) the continuing decline in the area, extent and/or quality of habitat in the central-eastern Wheatbelt agricultural zone (<xref ref-type="bibr" rid="B16">Laurance et al. 2011</xref>), this species is considered Endangered (B1ab[iii] + B2ab[iii]). Further close assessment under both Criteria A and B will be crucial to the continued survival of this species.</p></tp:treatment-sec><tp:treatment-sec><!--Section generated to contain objects referenced in tp:taxon-treatment.--><fig id="F3" position="float" orientation="portrait"><label>Figure 25.</label><caption><p>Tamura-Nei neighbour-joining tree of the <abbrev xmlns:xlink="http://www.w3.org/1999/xlink" xlink:title="cytochrome c oxidase subunit I" id="ABBRID0E5SJM" xlink:type="simple">COI</abbrev> dataset (at left) and Bayesian 50% majority-rule consensus tree resulting from a partitioned phylogenetic analysis of the 7 gene FULL dataset (at right) (both datasets with 82 taxa; most outgroups removed for ease of presentation). Shield-backed trapdoor spiders of the <italic><tp:taxon-name><tp:taxon-name-part taxon-name-part-type="genus" reg="Idiosoma">Idiosoma</tp:taxon-name-part> <tp:taxon-name-part taxon-name-part-type="species" reg="nigrum">nigrum</tp:taxon-name-part></tp:taxon-name></italic>-group are coloured according to clade designations (with closely related outgroups in pale grey), and specimens of <italic><tp:taxon-name><tp:taxon-name-part taxon-name-part-type="genus" reg="Idiosoma">I.</tp:taxon-name-part> <tp:taxon-name-part taxon-name-part-type="species" reg="nigrum">nigrum</tp:taxon-name-part></tp:taxon-name></italic> and <italic><tp:taxon-name><tp:taxon-name-part taxon-name-part-type="genus" reg="Idiosoma">I.</tp:taxon-name-part> <tp:taxon-name-part taxon-name-part-type="species" reg="sigillatum">sigillatum</tp:taxon-name-part></tp:taxon-name></italic> from their respective type localities are highlighted (*). Seven species with highly sigillate (sclerotised) abdomens in the polyphyletic ‘sigillate complex’ are denoted by circular ‘SC’ icons on the FULL dataset tree. Congruent species lineages that are concordant with morphological species concepts are collapsed on both trees, and posterior probabilities &lt; 0.99 are shown adjacent to nodes on the FULL dataset tree (all other nodes have a posterior probability of 0.99–1.0). Note the erroneous position of 241_T99623 in the <abbrev xmlns:xlink="http://www.w3.org/1999/xlink" xlink:title="cytochrome c oxidase subunit I" id="ABBRID0EDUJM" xlink:type="simple">COI</abbrev> dataset tree; this species (‘MYG064’) is a close sister-lineage to the <italic>nigrum</italic>-group (as per the FULL dataset tree), and does not possess the morphological synapomorphies characteristic of other <italic>nigrum</italic>-group taxa. Note also that sequences were not available for <italic><tp:taxon-name><tp:taxon-name-part taxon-name-part-type="genus" reg="Idiosoma">I.</tp:taxon-name-part> <tp:taxon-name-part taxon-name-part-type="species" reg="corrugatum">corrugatum</tp:taxon-name-part></tp:taxon-name></italic> sp. n. (<italic>incertae sedis</italic>), <italic><tp:taxon-name><tp:taxon-name-part taxon-name-part-type="genus" reg="Idiosoma">I.</tp:taxon-name-part> <tp:taxon-name-part taxon-name-part-type="species" reg="gardneri">gardneri</tp:taxon-name-part></tp:taxon-name></italic> sp. n. (<italic>sigillatum</italic>-clade) or <italic><tp:taxon-name><tp:taxon-name-part taxon-name-part-type="genus" reg="Idiosoma">I.</tp:taxon-name-part> <tp:taxon-name-part taxon-name-part-type="species" reg="gutharuka">gutharuka</tp:taxon-name-part></tp:taxon-name></italic> sp. n. (<italic>intermedium</italic>-clade).</p></caption><graphic xmlns:xlink="http://www.w3.org/1999/xlink" xlink:href="zookeys-756-001-g028.jpg" position="float" orientation="portrait" xlink:type="simple" id="oo_201314.jpg"/></fig><fig id="F43" position="float" orientation="portrait"><label>Figures 307–316.</label><caption><p>
              <italic><tp:taxon-name><tp:taxon-name-part taxon-name-part-type="genus" reg="Idiosoma">Idiosoma</tp:taxon-name-part> <tp:taxon-name-part taxon-name-part-type="species" reg="mcnamarai">mcnamarai</tp:taxon-name-part></tp:taxon-name></italic> sp. n., male holotype (<abbrev xmlns:xlink="http://www.w3.org/1999/xlink" content-type="institution" xlink:title="Western Australian Museum, Perth" id="ABBRID0ECLLM" xlink:type="simple">WAM</abbrev> T26107) from Trayning (Western Australia; AVW), somatic morphology. <bold>307–308</bold> Carapace and abdomen, dorsal view <bold>309</bold> Carapace, lateral view <bold>310</bold> Eyes, dorsal view <bold>311</bold> Mouthparts, ventral view <bold>312</bold> Sternum, ventral view <bold>313</bold> Abdomen, posterior view <bold>314</bold> Leg I, prolateral view <bold>315</bold> Leg I tibia, clasping spurs, prolateral view <bold>316</bold> Leg I tibia, proventral view. Scale bars 2.0. SP2–4 = sigilla pairs 2–4.</p></caption><graphic xmlns:xlink="http://www.w3.org/1999/xlink" xlink:href="zookeys-756-001-g068.jpg" position="float" orientation="portrait" xlink:type="simple" id="oo_201360.jpg"/></fig><fig id="F44" position="float" orientation="portrait"><label>Figures 317–319.</label><caption><p>
              <italic><tp:taxon-name><tp:taxon-name-part taxon-name-part-type="genus" reg="Idiosoma">Idiosoma</tp:taxon-name-part> <tp:taxon-name-part taxon-name-part-type="species" reg="mcnamarai">mcnamarai</tp:taxon-name-part></tp:taxon-name></italic> sp. n., male holotype (<abbrev xmlns:xlink="http://www.w3.org/1999/xlink" content-type="institution" xlink:title="Western Australian Museum, Perth" id="ABBRID0ERMLM" xlink:type="simple">WAM</abbrev> T26107) from Trayning (Western Australia; AVW), pedipalp. <bold>317</bold> Retrolateral view <bold>318</bold> Retroventral view <bold>319</bold> Prolateral view. Scale bar 2.0.</p></caption><graphic xmlns:xlink="http://www.w3.org/1999/xlink" xlink:href="zookeys-756-001-g069.jpg" position="float" orientation="portrait" xlink:type="simple" id="oo_201362.jpg"/></fig><fig id="F45" position="float" orientation="portrait"><label>Figures 320–328.</label><caption><p>
              <italic><tp:taxon-name><tp:taxon-name-part taxon-name-part-type="genus" reg="Idiosoma">Idiosoma</tp:taxon-name-part> <tp:taxon-name-part taxon-name-part-type="species" reg="mcnamarai">mcnamarai</tp:taxon-name-part></tp:taxon-name></italic> sp. n., female (<abbrev xmlns:xlink="http://www.w3.org/1999/xlink" content-type="institution" xlink:title="Western Australian Museum, Perth" id="ABBRID0EUNLM" xlink:type="simple">WAM</abbrev> T139496) from N. of Cleary (Western Australia; AVW). <bold>320–321</bold> Carapace and abdomen, dorsal view <bold>322</bold> Carapace, lateral view <bold>323</bold> Eyes, dorsal view <bold>324</bold> Abdomen, posterior view <bold>325</bold> Sternum, ventral view <bold>326</bold> Leg I, prolateral view <bold>32</bold> Leg I, retrolateral view <bold>328</bold> Spermathecae, dorsal view. Scale bars 2.0 (<bold>320–321, 326–327</bold>), 0.5 (<bold>328</bold>). SP2–4 = sigilla pairs 2–4.</p></caption><graphic xmlns:xlink="http://www.w3.org/1999/xlink" xlink:href="zookeys-756-001-g070.jpg" position="float" orientation="portrait" xlink:type="simple" id="oo_201363.jpg"/></fig><fig id="F54" position="float" orientation="portrait"><label>Figure 375.</label><caption><p>Map showing collection records of non-‘sigillate complex’ <italic><tp:taxon-name><tp:taxon-name-part taxon-name-part-type="genus" reg="Idiosoma">Idiosoma</tp:taxon-name-part></tp:taxon-name></italic> species in the <italic>sigillatum</italic>-clade from south-western Australia; base map shows collection records for all other species in the <italic>nigrum</italic>-group as smaller grey dots. Specimens sequenced for the molecular analyses are denoted by open circles, and relevant <abbrev xmlns:xlink="http://www.w3.org/1999/xlink" xlink:title="Interim Biogeographic Regionalisation of Australia Version 7" id="ABBRID0E5YLM" xlink:type="simple">IBRA</abbrev> 7.0 bioregions are as follows: AVW, Avon Wheatbelt; CAR, Carnarvon; COO, Coolgardie; GES, Geraldton Sandplains; JAF, Jarrah Forest; MUR, Murchison; SWA, Swan Coastal Plain; YAL, Yalgoo.</p></caption><graphic xmlns:xlink="http://www.w3.org/1999/xlink" xlink:href="zookeys-756-001-g079.jpg" position="float" orientation="portrait" xlink:type="simple" id="oo_201372.jpg"/></fig><fig id="F20" position="float" orientation="portrait"><label>Figures 145–154.</label><caption><p>
              <italic><tp:taxon-name><tp:taxon-name-part taxon-name-part-type="genus" reg="Idiosoma">Idiosoma</tp:taxon-name-part> <tp:taxon-name-part taxon-name-part-type="species" reg="formosum">formosum</tp:taxon-name-part></tp:taxon-name></italic> sp. n., male holotype (<abbrev xmlns:xlink="http://www.w3.org/1999/xlink" content-type="institution" xlink:title="Western Australian Museum, Perth" id="ABBRID0EKMKM" xlink:type="simple">WAM</abbrev> T139470) from Mount Gibson Station (Western Australia; AVW), somatic morphology. <bold>145–146</bold> Carapace and abdomen, dorsal view <bold>147</bold> Carapace, lateral view <bold>148</bold> Eyes, dorsal view <bold>149</bold> Mouthparts, ventral view <bold>150</bold> Sternum, ventral view <bold>151</bold> Abdomen, posterior view <bold>152</bold> Leg I, prolateral view <bold>153</bold> Leg I tibia, clasping spurs, prolateral view <bold>154</bold> Leg I tibia, proventral view. Scale bars 2.0. SP1–4 = sigilla pairs 1–4.</p></caption><graphic xmlns:xlink="http://www.w3.org/1999/xlink" xlink:href="zookeys-756-001-g045.jpg" position="float" orientation="portrait" xlink:type="simple" id="oo_201335.jpg"/></fig><fig id="F29" position="float" orientation="portrait"><label>Figures 206–215.</label><caption><p>
              <italic><tp:taxon-name><tp:taxon-name-part taxon-name-part-type="genus" reg="Idiosoma">Idiosoma</tp:taxon-name-part> <tp:taxon-name-part taxon-name-part-type="species" reg="intermedium">intermedium</tp:taxon-name-part></tp:taxon-name></italic> sp. n., male holotype (<abbrev xmlns:xlink="http://www.w3.org/1999/xlink" content-type="institution" xlink:title="Western Australian Museum, Perth" id="ABBRID0EDYKM" xlink:type="simple">WAM</abbrev> T139520) from Bodallin (Western Australia; AVW), somatic morphology. <bold>206–207</bold> Carapace and abdomen, dorsal view <bold>208</bold> Carapace, lateral view <bold>209</bold> Eyes, dorsal view <bold>210</bold> Mouthparts, ventral view <bold>211</bold> Sternum, ventral view <bold>212</bold> Abdomen, posterior view <bold>213</bold> Leg I, prolateral view <bold>214</bold> Leg I tibia, clasping spurs, prolateral view <bold>215</bold> Leg I tibia, proventral view. Scale bars 2.0. SP2–4 = sigilla pairs 2–4.</p></caption><graphic xmlns:xlink="http://www.w3.org/1999/xlink" xlink:href="zookeys-756-001-g054.jpg" position="float" orientation="portrait" xlink:type="simple" id="oo_201344.jpg"/></fig><fig id="F32" position="float" orientation="portrait"><label>Figures 228–237.</label><caption><p>
              <italic><tp:taxon-name><tp:taxon-name-part taxon-name-part-type="genus" reg="Idiosoma">Idiosoma</tp:taxon-name-part> <tp:taxon-name-part taxon-name-part-type="species" reg="jarrah">jarrah</tp:taxon-name-part></tp:taxon-name></italic> sp. n., male holotype (<abbrev xmlns:xlink="http://www.w3.org/1999/xlink" content-type="institution" xlink:title="Western Australian Museum, Perth" id="ABBRID0EG3KM" xlink:type="simple">WAM</abbrev> T124143) from Lesmurdie (Western Australia; JAF), somatic morphology. <bold>228–229</bold> Carapace and abdomen, dorsal view <bold>230</bold> Carapace, lateral view <bold>231</bold> Eyes, dorsal view <bold>232</bold> Mouthparts, ventral view <bold>233</bold> Sternum, ventral view <bold>234</bold> Abdomen, posterior view <bold>235</bold> Leg I, prolateral view <bold>236</bold> Leg I tibia, clasping spurs, prolateral view <bold>237</bold> Leg I tibia, proventral view. Scale bars 2.0. SP2–4 = sigilla pairs 2–4.</p></caption><graphic xmlns:xlink="http://www.w3.org/1999/xlink" xlink:href="zookeys-756-001-g057.jpg" position="float" orientation="portrait" xlink:type="simple" id="oo_201347.jpg"/></fig><fig id="F1" position="float" orientation="portrait"><label>Figures 1–12.</label><caption><p>Live habitus images of shield-backed trapdoor spiders of the <italic><tp:taxon-name><tp:taxon-name-part taxon-name-part-type="genus" reg="Idiosoma">Idiosoma</tp:taxon-name-part> <tp:taxon-name-part taxon-name-part-type="species" reg="nigrum">nigrum</tp:taxon-name-part></tp:taxon-name></italic>-group. <bold>1–3</bold> Female <italic><tp:taxon-name><tp:taxon-name-part taxon-name-part-type="genus" reg="Idiosoma">I.</tp:taxon-name-part> <tp:taxon-name-part taxon-name-part-type="species" reg="nigrum">nigrum</tp:taxon-name-part></tp:taxon-name></italic> Main, 1952 (<abbrev xmlns:xlink="http://www.w3.org/1999/xlink" content-type="institution" xlink:title="Western Australian Museum, Perth" id="ABBRID0E6JJM" xlink:type="simple">WAM</abbrev> T132737) from Minnivale Nature Reserve (Western Australia) <bold>4</bold> Female <italic><tp:taxon-name><tp:taxon-name-part taxon-name-part-type="genus" reg="Idiosoma">I.</tp:taxon-name-part> <tp:taxon-name-part taxon-name-part-type="species" reg="sigillatum">sigillatum</tp:taxon-name-part></tp:taxon-name></italic> (O. P.-Cambridge, 1870) (<abbrev xmlns:xlink="http://www.w3.org/1999/xlink" content-type="institution" xlink:title="Western Australian Museum, Perth" id="ABBRID0ERKJM" xlink:type="simple">WAM</abbrev> T129191) from Karnup, Perth (Western Australia) <bold>5</bold> Male <italic><tp:taxon-name><tp:taxon-name-part taxon-name-part-type="genus" reg="Idiosoma">I.</tp:taxon-name-part> <tp:taxon-name-part taxon-name-part-type="species" reg="sigillatum">sigillatum</tp:taxon-name-part></tp:taxon-name></italic> (<abbrev xmlns:xlink="http://www.w3.org/1999/xlink" content-type="institution" xlink:title="Western Australian Museum, Perth" id="ABBRID0EDLJM" xlink:type="simple">WAM</abbrev> T132564) from Crawley, Perth (Western Australia) <bold>6</bold> Male <italic><tp:taxon-name><tp:taxon-name-part taxon-name-part-type="genus" reg="Idiosoma">I.</tp:taxon-name-part> <tp:taxon-name-part taxon-name-part-type="species" reg="sigillatum">sigillatum</tp:taxon-name-part></tp:taxon-name></italic> (<abbrev xmlns:xlink="http://www.w3.org/1999/xlink" content-type="institution" xlink:title="Western Australian Museum, Perth" id="ABBRID0EVLJM" xlink:type="simple">WAM</abbrev> T136936) from Wangara (Western Australia) <bold>7</bold> Female <italic><tp:taxon-name><tp:taxon-name-part taxon-name-part-type="genus" reg="Idiosoma">I.</tp:taxon-name-part> <tp:taxon-name-part taxon-name-part-type="species" reg="jarrah">jarrah</tp:taxon-name-part></tp:taxon-name></italic> (<abbrev xmlns:xlink="http://www.w3.org/1999/xlink" content-type="institution" xlink:title="Western Australian Museum, Perth" id="ABBRID0EHMJM" xlink:type="simple">WAM</abbrev> T136937) from Darlington (Western Australia) <bold>8</bold> Female <italic><tp:taxon-name><tp:taxon-name-part taxon-name-part-type="genus" reg="Idiosoma">I.</tp:taxon-name-part> <tp:taxon-name-part taxon-name-part-type="species" reg="mcclementsorum">mcclementsorum</tp:taxon-name-part></tp:taxon-name></italic> sp. n. (<abbrev xmlns:xlink="http://www.w3.org/1999/xlink" content-type="institution" xlink:title="Western Australian Museum, Perth" id="ABBRID0EZMJM" xlink:type="simple">WAM</abbrev> T139469) from Julimar State Forest (Western Australia) <bold>9</bold> Female <italic><tp:taxon-name><tp:taxon-name-part taxon-name-part-type="genus" reg="Idiosoma">I.</tp:taxon-name-part> <tp:taxon-name-part taxon-name-part-type="species" reg="kopejtkaorum">kopejtkaorum</tp:taxon-name-part></tp:taxon-name></italic> sp. n. from Charles Darwin Nature Reserve (Western Australia) <bold>10</bold> Female <italic><tp:taxon-name><tp:taxon-name-part taxon-name-part-type="genus" reg="Idiosoma">I.</tp:taxon-name-part> <tp:taxon-name-part taxon-name-part-type="species" reg="schoknechtorum">schoknechtorum</tp:taxon-name-part></tp:taxon-name></italic> sp. n. (<abbrev xmlns:xlink="http://www.w3.org/1999/xlink" content-type="institution" xlink:title="Western Australian Museum, Perth" id="ABBRID0EYNJM" xlink:type="simple">WAM</abbrev> T140765) from SW. of York (Western Australia) <bold>11–12</bold> Female <italic><tp:taxon-name><tp:taxon-name-part taxon-name-part-type="genus" reg="Idiosoma">I.</tp:taxon-name-part> <tp:taxon-name-part taxon-name-part-type="species" reg="arenaceum">arenaceum</tp:taxon-name-part></tp:taxon-name></italic> sp. n. (<abbrev xmlns:xlink="http://www.w3.org/1999/xlink" content-type="institution" xlink:title="Western Australian Museum, Perth" id="ABBRID0EKOJM" xlink:type="simple">WAM</abbrev> T141118) from Kalbarri National Park (Western Australia). Images 1–3, 6, 7, 9–12 by M. Harvey; 4 by Greg Anderson, used with permission; 5, 8 by M. Rix.</p></caption><graphic xmlns:xlink="http://www.w3.org/1999/xlink" xlink:href="zookeys-756-001-g026.jpg" position="float" orientation="portrait" xlink:type="simple" id="oo_201312.jpg"/></fig><fig id="F22" position="float" orientation="portrait"><label>Figures 158–166.</label><caption><p>
              <italic><tp:taxon-name><tp:taxon-name-part taxon-name-part-type="genus" reg="Idiosoma">Idiosoma</tp:taxon-name-part> <tp:taxon-name-part taxon-name-part-type="species" reg="formosum">formosum</tp:taxon-name-part></tp:taxon-name></italic> sp. n., female paratype (<abbrev xmlns:xlink="http://www.w3.org/1999/xlink" content-type="institution" xlink:title="Western Australian Museum, Perth" id="ABBRID0E3OKM" xlink:type="simple">WAM</abbrev> T125751) from Mummaloo (Western Australia; AVW). <bold>158–159</bold> Carapace and abdomen, dorsal view <bold>160</bold> Carapace, lateral view <bold>161</bold> Eyes, dorsal view <bold>162</bold> Abdomen, posterior view <bold>163</bold> Sternum, ventral view <bold>164</bold> Leg I, prolateral view <bold>165</bold> Leg I, retrolateral view <bold>166</bold> Spermathecae, dorsal view. Scale bars 2.0 (<bold>158–159, 164–165</bold>), 0.5 (<bold>166</bold>). SP2–4 = sigilla pairs 2–4.</p></caption><graphic xmlns:xlink="http://www.w3.org/1999/xlink" xlink:href="zookeys-756-001-g047.jpg" position="float" orientation="portrait" xlink:type="simple" id="oo_201337.jpg"/></fig><fig id="F31" position="float" orientation="portrait"><label>Figures 219–227.</label><caption><p>
              <italic><tp:taxon-name><tp:taxon-name-part taxon-name-part-type="genus" reg="Idiosoma">Idiosoma</tp:taxon-name-part> <tp:taxon-name-part taxon-name-part-type="species" reg="intermedium">intermedium</tp:taxon-name-part></tp:taxon-name></italic> sp. n., female (<abbrev xmlns:xlink="http://www.w3.org/1999/xlink" content-type="institution" xlink:title="Western Australian Museum, Perth" id="ABBRID0EV1KM" xlink:type="simple">WAM</abbrev> T99749) from SE. of Koolyanobbing (Western Australia; COO). <bold>219–220</bold> Carapace and abdomen, dorsal view <bold>221</bold> Carapace, lateral view <bold>222</bold> Eyes, dorsal view <bold>223</bold> Abdomen, posterior view <bold>224</bold> Sternum, ventral view <bold>225</bold> Leg I, prolateral view <bold>226</bold> Leg I, retrolateral view <bold>227</bold> Spermathecae, dorsal view. Scale bars 2.0 (<bold>219–220, 225–226</bold>), 0.5 (<bold>227</bold>). SP2–4 = sigilla pairs 2–4.</p></caption><graphic xmlns:xlink="http://www.w3.org/1999/xlink" xlink:href="zookeys-756-001-g056.jpg" position="float" orientation="portrait" xlink:type="simple" id="oo_201346.jpg"/></fig><fig id="F34" position="float" orientation="portrait"><label>Figures 241–249.</label><caption><p>
              <italic><tp:taxon-name><tp:taxon-name-part taxon-name-part-type="genus" reg="Idiosoma">Idiosoma</tp:taxon-name-part> <tp:taxon-name-part taxon-name-part-type="species" reg="jarrah">jarrah</tp:taxon-name-part></tp:taxon-name></italic> sp. n., female paratype (<abbrev xmlns:xlink="http://www.w3.org/1999/xlink" content-type="institution" xlink:title="Western Australian Museum, Perth" id="ABBRID0EY5KM" xlink:type="simple">WAM</abbrev> T44390) from Lesmurdie (Western Australia; JAF). <bold>241–242</bold> Carapace and abdomen, dorsal view <bold>243</bold> Carapace, lateral view <bold>244</bold> Eyes, dorsal view <bold>245</bold> Abdomen, posterior view <bold>246</bold> Sternum, ventral view <bold>247</bold> Leg I, prolateral view <bold>248</bold> Leg I, retrolateral view <bold>249</bold> Spermathecae, dorsal view. Scale bars 2.0 (<bold>241–242, 247–248</bold>), 0.5 (<bold>249</bold>). SP2–4 = sigilla pairs 2–4.</p></caption><graphic xmlns:xlink="http://www.w3.org/1999/xlink" xlink:href="zookeys-756-001-g059.jpg" position="float" orientation="portrait" xlink:type="simple" id="oo_201349.jpg"/></fig><fig id="F25" position="float" orientation="portrait"><label>Figures 180–189.</label><caption><p>
              <italic><tp:taxon-name><tp:taxon-name-part taxon-name-part-type="genus" reg="Idiosoma">Idiosoma</tp:taxon-name-part> <tp:taxon-name-part taxon-name-part-type="species" reg="gutharuka">gutharuka</tp:taxon-name-part></tp:taxon-name></italic> sp. n., male holotype (<abbrev xmlns:xlink="http://www.w3.org/1999/xlink" content-type="institution" xlink:title="Western Australian Museum, Perth" id="ABBRID0E6SKM" xlink:type="simple">WAM</abbrev> T38517) from Gutha (Western Australia; AVW), somatic morphology. <bold>180–181</bold> Carapace and abdomen, dorsal view <bold>182</bold> Carapace, lateral view <bold>183</bold> Eyes, dorsal view <bold>184</bold> Mouthparts, ventral view <bold>185</bold> Sternum, ventral view <bold>186</bold> Abdomen, posterior view <bold>187</bold> Leg I, prolateral view <bold>188</bold> Leg I tibia, clasping spurs, prolateral view <bold>189</bold> Leg I tibia, proventral view. Scale bars 2.0. SP2–3 = sigilla pairs 2–3.</p></caption><graphic xmlns:xlink="http://www.w3.org/1999/xlink" xlink:href="zookeys-756-001-g050.jpg" position="float" orientation="portrait" xlink:type="simple" id="oo_201340.jpg"/></fig><fig id="F27" position="float" orientation="portrait"><label>Figures 193–202.</label><caption><p>
              <italic><tp:taxon-name><tp:taxon-name-part taxon-name-part-type="genus" reg="Idiosoma">Idiosoma</tp:taxon-name-part> <tp:taxon-name-part taxon-name-part-type="species" reg="incomptum">incomptum</tp:taxon-name-part></tp:taxon-name></italic> sp. n., male holotype (<abbrev xmlns:xlink="http://www.w3.org/1999/xlink" content-type="institution" xlink:title="Western Australian Museum, Perth" id="ABBRID0ERVKM" xlink:type="simple">WAM</abbrev> T99997) from Carnarvon (Western Australia; CAR), somatic morphology. <bold>193–194</bold> Carapace and abdomen, dorsal view <bold>195</bold> Carapace, lateral view <bold>196</bold> Eyes, dorsal view <bold>197</bold> Mouthparts, ventral view <bold>198</bold> Sternum, ventral view <bold>199</bold> Abdomen, posterior view <bold>200</bold> Leg I, prolateral view <bold>201</bold> Leg I tibia, clasping spurs, prolateral view <bold>202</bold> Leg I tibia, proventral view. Scale bars 2.0. SP2–3 = sigilla pairs 2–3.</p></caption><graphic xmlns:xlink="http://www.w3.org/1999/xlink" xlink:href="zookeys-756-001-g052.jpg" position="float" orientation="portrait" xlink:type="simple" id="oo_201342.jpg"/></fig><fig id="F40" position="float" orientation="portrait"><label>Figures 285–294.</label><caption><p>
              <italic><tp:taxon-name><tp:taxon-name-part taxon-name-part-type="genus" reg="Idiosoma">Idiosoma</tp:taxon-name-part> <tp:taxon-name-part taxon-name-part-type="species" reg="mcclementsorum">mcclementsorum</tp:taxon-name-part></tp:taxon-name></italic> sp. n., male holotype (<abbrev xmlns:xlink="http://www.w3.org/1999/xlink" content-type="institution" xlink:title="Western Australian Museum, Perth" id="ABBRID0E6GLM" xlink:type="simple">WAM</abbrev> T139471) from Julimar Conservation Park (Western Australia; JAF), somatic morphology. <bold>285–286</bold> Carapace and abdomen, dorsal view <bold>287</bold> Carapace, lateral view <bold>288</bold> Eyes, dorsal view <bold>289</bold> Mouthparts, ventral view <bold>290</bold> Sternum, ventral view <bold>291</bold> Abdomen, posterior view <bold>292</bold> Leg I, prolateral view <bold>293</bold> Leg I tibia, clasping spurs, prolateral view <bold>294</bold> Leg I tibia, proventral view. Scale bars 2.0. SP2–4 = sigilla pairs 2–4.</p></caption><graphic xmlns:xlink="http://www.w3.org/1999/xlink" xlink:href="zookeys-756-001-g065.jpg" position="float" orientation="portrait" xlink:type="simple" id="oo_201356.jpg"/></fig><fig id="F23" position="float" orientation="portrait"><label>Figures 167–176.</label><caption><p>
              <italic><tp:taxon-name><tp:taxon-name-part taxon-name-part-type="genus" reg="Idiosoma">Idiosoma</tp:taxon-name-part> <tp:taxon-name-part taxon-name-part-type="species" reg="gardneri">gardneri</tp:taxon-name-part></tp:taxon-name></italic> sp. n., male holotype (<abbrev xmlns:xlink="http://www.w3.org/1999/xlink" content-type="institution" xlink:title="Western Australian Museum, Perth" id="ABBRID0ENQKM" xlink:type="simple">WAM</abbrev> T139528) from Lesueur National Park (Western Australia; GES), somatic morphology. <bold>167–168</bold> Carapace and abdomen, dorsal view <bold>169</bold> Carapace, lateral view <bold>170</bold> Eyes, dorsal view <bold>171</bold> Mouthparts, ventral view <bold>172</bold> Sternum, ventral view <bold>173</bold> Abdomen, posterior view <bold>174</bold> Leg I, prolateral view <bold>175</bold> Leg I tibia, clasping spurs, prolateral view <bold>176</bold> Leg I tibia, proventral view. Scale bars 2.0. SP2–4 = sigilla pairs 2–4.</p></caption><graphic xmlns:xlink="http://www.w3.org/1999/xlink" xlink:href="zookeys-756-001-g048.jpg" position="float" orientation="portrait" xlink:type="simple" id="oo_201338.jpg"/></fig><fig id="F49" position="float" orientation="portrait"><label>Figures 351–360.</label><caption><p>
              <italic><tp:taxon-name><tp:taxon-name-part taxon-name-part-type="genus" reg="Idiosoma">Idiosoma</tp:taxon-name-part> <tp:taxon-name-part taxon-name-part-type="species" reg="sigillatum">sigillatum</tp:taxon-name-part></tp:taxon-name></italic> (O.P.-Cambridge, 1870), male (<abbrev xmlns:xlink="http://www.w3.org/1999/xlink" content-type="institution" xlink:title="Western Australian Museum, Perth" id="ABBRID0EITLM" xlink:type="simple">WAM</abbrev> T139480) from Duncraig, Perth (Western Australia; SWA), somatic morphology. <bold>351–352</bold> Carapace and abdomen, dorsal view <bold>353</bold> Carapace, lateral view <bold>354</bold> Eyes, dorsal view <bold>355</bold> Mouthparts, ventral view <bold>356</bold> Sternum, ventral view <bold>357</bold> Abdomen, posterior view <bold>358</bold> Leg I, prolateral view <bold>359</bold> Leg I tibia, clasping spurs, prolateral view <bold>360</bold> Leg I tibia, proventral view. Scale bars 2.0. SP2–4 = sigilla pairs 2–4.</p></caption><graphic xmlns:xlink="http://www.w3.org/1999/xlink" xlink:href="zookeys-756-001-g074.jpg" position="float" orientation="portrait" xlink:type="simple" id="oo_201367.jpg"/></fig><fig id="F42" position="float" orientation="portrait"><label>Figures 298–306.</label><caption><p>
              <italic><tp:taxon-name><tp:taxon-name-part taxon-name-part-type="genus" reg="Idiosoma">Idiosoma</tp:taxon-name-part> <tp:taxon-name-part taxon-name-part-type="species" reg="mcclementsorum">mcclementsorum</tp:taxon-name-part></tp:taxon-name></italic> sp. n., female paratype (<abbrev xmlns:xlink="http://www.w3.org/1999/xlink" content-type="institution" xlink:title="Western Australian Museum, Perth" id="ABBRID0ERJLM" xlink:type="simple">WAM</abbrev> T139469) from Julimar Conservation Park (Western Australia; JAF). <bold>298–299</bold> Carapace and abdomen, dorsal view <bold>300</bold> Carapace, lateral view <bold>301</bold> Eyes, dorsal view <bold>302</bold> Abdomen, posterior view <bold>303</bold> Sternum, ventral view <bold>304</bold> Leg I, prolateral view <bold>305</bold> Leg I, retrolateral view <bold>306</bold> Spermathecae, dorsal view. Scale bars 2.0 (<bold>298–299, 304–305</bold>), 0.5 (<bold>306</bold>). SP2–5 = sigilla pairs 2–5.</p></caption><graphic xmlns:xlink="http://www.w3.org/1999/xlink" xlink:href="zookeys-756-001-g067.jpg" position="float" orientation="portrait" xlink:type="simple" id="oo_201358.jpg"/></fig><fig id="F51" position="float" orientation="portrait"><label>Figures 364–372.</label><caption><p>
              <italic><tp:taxon-name><tp:taxon-name-part taxon-name-part-type="genus" reg="Idiosoma">Idiosoma</tp:taxon-name-part> <tp:taxon-name-part taxon-name-part-type="species" reg="sigillatum">sigillatum</tp:taxon-name-part></tp:taxon-name></italic> (O.P.-Cambridge, 1870), female (<abbrev xmlns:xlink="http://www.w3.org/1999/xlink" content-type="institution" xlink:title="Western Australian Museum, Perth" id="ABBRID0E1VLM" xlink:type="simple">WAM</abbrev> T129191) from Karnup, Perth (Western Australia; SWA). <bold>364–365</bold> Carapace and abdomen, dorsal view <bold>366</bold> Carapace, lateral view <bold>367</bold> Eyes, dorsal view <bold>368</bold> Abdomen, posterior view <bold>369</bold> Sternum, ventral view <bold>370</bold> Leg I, prolateral view <bold>371</bold> Leg I, retrolateral view <bold>372</bold> Spermathecae, dorsal view. Scale bars 2.0 (<bold>364–365, 370–371</bold>), 0.5 (<bold>372</bold>). SP2–4 = sigilla pairs 2–4.</p></caption><graphic xmlns:xlink="http://www.w3.org/1999/xlink" xlink:href="zookeys-756-001-g076.jpg" position="float" orientation="portrait" xlink:type="simple" id="oo_201369.jpg"/></fig><fig id="F14" position="float" orientation="portrait"><label>Figures 101–110.</label><caption><p>
              <italic><tp:taxon-name><tp:taxon-name-part taxon-name-part-type="genus" reg="Idiosoma">Idiosoma</tp:taxon-name-part> <tp:taxon-name-part taxon-name-part-type="species" reg="corrugatum">corrugatum</tp:taxon-name-part></tp:taxon-name></italic> sp. n., male holotype (<named-content xmlns:xlink="http://www.w3.org/1999/xlink" content-type="dwc:institutional_code" xlink:type="simple">SAM</named-content> NN29858) from SW. of Kimba (South Australia; EYB), somatic morphology. <bold>101–102</bold> Carapace and abdomen, dorsal view <bold>103</bold> Carapace, lateral view <bold>104</bold> Eyes, dorsal view <bold>105</bold> Mouthparts, ventral view <bold>106</bold> Sternum, ventral view <bold>107</bold> Abdomen, posterior view <bold>108</bold> Leg I, prolateral view <bold>109</bold> Leg I tibia, clasping spurs, prolateral view <bold>110</bold> Leg I tibia, proventral view. Scale bars 2.0. SP2–4 = sigilla pairs 2–4.</p></caption><graphic xmlns:xlink="http://www.w3.org/1999/xlink" xlink:href="zookeys-756-001-g039.jpg" position="float" orientation="portrait" xlink:type="simple" id="oo_201328.jpg"/></fig><fig id="F16" position="float" orientation="portrait"><label>Figures 114–122.</label><caption><p>
              <italic><tp:taxon-name><tp:taxon-name-part taxon-name-part-type="genus" reg="Idiosoma">Idiosoma</tp:taxon-name-part> <tp:taxon-name-part taxon-name-part-type="species" reg="corrugatum">corrugatum</tp:taxon-name-part></tp:taxon-name></italic> sp. n., female (<abbrev xmlns:xlink="http://www.w3.org/1999/xlink" content-type="institution" xlink:title="Western Australian Museum, Perth" id="ABBRID0EWGKM" xlink:type="simple">WAM</abbrev> T144634) from NW. of Cleve (South Australia; EYB). <bold>114–115</bold> Carapace and abdomen, dorsal view <bold>116</bold> Carapace, lateral view <bold>117</bold> Eyes, dorsal view <bold>118</bold> Abdomen, posterior view <bold>119</bold> Sternum, ventral view <bold>120</bold> Leg I, prolateral view <bold>121</bold> Leg I, retrolateral view <bold>122</bold> Spermathecae, dorsal view. Scale bars 2.0 (<bold>114–115, 120–121</bold>), 0.5 (<bold>122</bold>). SP3–4 = sigilla pairs 3–4.</p></caption><graphic xmlns:xlink="http://www.w3.org/1999/xlink" xlink:href="zookeys-756-001-g041.jpg" position="float" orientation="portrait" xlink:type="simple" id="oo_201330.jpg"/></fig></tp:treatment-sec><ref-list><ref id="B14"><mixed-citation xmlns:xlink="http://www.w3.org/1999/xlink" xlink:type="simple">
          <person-group><name name-style="western"><surname>Keighery</surname><given-names>GJ</given-names></name></person-group> (<year>2004</year>) <article-title>State Salinity Strategy biological survey of the Western Australian wheatbelt: background.</article-title> <source>Records of the Western Australian Museum Supplement</source> <volume>67</volume>: <fpage>1</fpage>–<lpage>6</lpage>. <ext-link xlink:type="simple" ext-link-type="doi" xlink:href="10.18195/issn.0313-122x.67.2004.001-006">https://doi.org/10.18195/issn.0313-122x.67.2004.001-006</ext-link></mixed-citation></ref><ref id="B16"><mixed-citation xmlns:xlink="http://www.w3.org/1999/xlink" xlink:type="simple">
          <person-group><name name-style="western"><surname>Laurance</surname><given-names>WF</given-names></name><name name-style="western"><surname>Dell</surname><given-names>B</given-names></name><name name-style="western"><surname>Turton</surname><given-names>SM</given-names></name><name name-style="western"><surname>Lawes</surname><given-names>MJ</given-names></name><name name-style="western"><surname>Hutley</surname><given-names>LB</given-names></name><name name-style="western"><surname>McCallum</surname><given-names>H</given-names></name><name name-style="western"><surname>Dale</surname><given-names>P</given-names></name><name name-style="western"><surname>Bird</surname><given-names>M</given-names></name><name name-style="western"><surname>Hardy</surname><given-names>G</given-names></name><name name-style="western"><surname>Prideaux</surname><given-names>G</given-names></name><name name-style="western"><surname>Gawne</surname><given-names>B</given-names></name><name name-style="western"><surname>McMahon</surname><given-names>CR</given-names></name><name name-style="western"><surname>Yu</surname><given-names>R</given-names></name><name name-style="western"><surname>Hero</surname><given-names>JM</given-names></name><name name-style="western"><surname>Schwarzkopf</surname><given-names>L</given-names></name><name name-style="western"><surname>Krockenberger</surname><given-names>A</given-names></name><name name-style="western"><surname>Setterfield</surname><given-names>SA</given-names></name><name name-style="western"><surname>Douglas</surname><given-names>M</given-names></name><name name-style="western"><surname>Silvester</surname><given-names>E</given-names></name><name name-style="western"><surname>Mahony</surname><given-names>M</given-names></name><name name-style="western"><surname>Vella</surname><given-names>K</given-names></name><name name-style="western"><surname>Saikia</surname><given-names>U</given-names></name><name name-style="western"><surname>Wahren</surname><given-names>CH</given-names></name><name name-style="western"><surname>Xu</surname><given-names>ZH</given-names></name><name name-style="western"><surname>Smith</surname><given-names>B</given-names></name><name name-style="western"><surname>Cocklin</surname><given-names>C</given-names></name></person-group> (<year>2011</year>) <article-title>The ten Australian ecosystems most vulnerable to tipping points.</article-title> <source>Biological Conservation</source> <volume>144</volume>: <fpage>1472</fpage>–<lpage>1480</lpage>. <ext-link xlink:type="simple" ext-link-type="doi" xlink:href="10.1016/j.biocon.2011.01.016">https://doi.org/10.1016/j.biocon.2011.01.016</ext-link></mixed-citation></ref></ref-list></tp:taxon-treatment>
