# Supplementary material for: Conservation systematics of the shield-backed trapdoor spiders of the nigrum-group (Mygalomorphae, Idiopidae, Idiosoma): integrative taxonomy reveals a diverse and threatened fauna from south-western Australia
Source: Zookeys. 2018 May 9;(756):1–121. doi: 10.3897/zookeys.756.24397 (PMC5956031; doi:10.3897/zookeys.756.24397)
Supplement: XML Treatment for Idiosoma schoknechtorum [file zookeys.756.24397-treatment17.xml]

<!DOCTYPE tp:taxon-treatment
  PUBLIC "-//TaxonX//DTD Taxonomic Treatment Publishing DTD v0 20100105//EN" "tax-treatment-NSO.dtd">
<tp:taxon-treatment xmlns:tp="http://www.plazi.org/taxpub"><tp:treatment-meta><kwd-group><label>Taxon classification</label><kwd><named-content xmlns:xlink="http://www.w3.org/1999/xlink" content-type="kingdom">Animalia</named-content></kwd><kwd><named-content xmlns:xlink="http://www.w3.org/1999/xlink" content-type="order">Araneae</named-content></kwd><kwd><named-content xmlns:xlink="http://www.w3.org/1999/xlink" content-type="family">Idiopidae</named-content></kwd></kwd-group><mixed-citation publication-type="journal"><person-group><name><surname>Rix</surname><given-names>Michael G.</given-names></name><name><surname>Huey</surname><given-names>Joel A.</given-names></name><name><surname>Cooper</surname><given-names>Steven J.B.</given-names></name><name><surname>Austin</surname><given-names>Andrew D.</given-names></name><name><surname>Harvey</surname><given-names>Mark S.</given-names></name></person-group><article-title>Conservation systematics of the shield-backed trapdoor spiders of the <italic>nigrum</italic>-group (<tp:taxon-name><tp:taxon-name-part taxon-name-part-type="suborder">Mygalomorphae</tp:taxon-name-part></tp:taxon-name>, <tp:taxon-name><tp:taxon-name-part taxon-name-part-type="family">Idiopidae</tp:taxon-name-part></tp:taxon-name>, <italic><tp:taxon-name><tp:taxon-name-part taxon-name-part-type="genus" reg="Idiosoma">Idiosoma</tp:taxon-name-part></tp:taxon-name></italic>): integrative taxonomy reveals a diverse and threatened fauna from south-western Australia</article-title><source>Zookeys</source><day>9</day><month>5</month><year>2018</year><volume>2018</volume><issue>756</issue><fpage>1</fpage><lpage>121</lpage><pub-id pub-id-type="doi">10.3897/zookeys.756.24397</pub-id></mixed-citation></tp:treatment-meta><tp:nomenclature><tp:taxon-name>
            <tp:taxon-name-part taxon-name-part-type="genus" reg="Idiosoma">Idiosoma</tp:taxon-name-part>
            <tp:taxon-name-part taxon-name-part-type="species" reg="schoknechtorum">schoknechtorum</tp:taxon-name-part>
            <object-id xmlns:xlink="http://www.w3.org/1999/xlink" content-type="zoobank" xlink:type="simple">http://zoobank.org/0ABF532A-049D-41BB-B63F-455F657420DE</object-id>
          </tp:taxon-name><tp:taxon-authority>Rix &amp; Harvey</tp:taxon-authority><tp:taxon-status xmlns:xlink="http://www.w3.org/1999/xlink" xlink:type="simple">sp. n.</tp:taxon-status><xref ref-type="fig" rid="F1">Figs 10</xref><xref ref-type="fig" rid="F3">, 25</xref><xref ref-type="fig" rid="F2">, 18</xref><xref ref-type="fig" rid="F46">, 329–338</xref><xref ref-type="fig" rid="F47">, 339–341</xref><xref ref-type="fig" rid="F48">, 342–350</xref><xref ref-type="fig" rid="F53">, 374</xref><!--PageBreak--><tp:nomenclature-citation-list><tp:nomenclature-citation><tp:taxon-name><tp:taxon-name-part taxon-name-part-type="genus" reg="Idiosoma">Idiosoma</tp:taxon-name-part></tp:taxon-name><comment> ‘<italic>nigrum</italic>’ Main, 1952: 135 (in part; cited specimens from Mount Dick and Northam). <xref ref-type="bibr" rid="B19">Main 1957b</xref>: 440 (in part; cited specimens from Beverley, Connolly Gully, Flint Gully, Jimperding Hill, Mount Dick, Northam, Quairading, Toodyay and E. of York). </comment></tp:nomenclature-citation></tp:nomenclature-citation-list></tp:nomenclature><tp:treatment-sec sec-type="type material" id="SECID0ENYCM"><title>Type material.</title><p>Holotype male. Beverley (IBRA_AVW), Western Australia, Australia, <named-content xmlns:xlink="http://www.w3.org/1999/xlink" content-type="dwc:verbatimCoordinates" xlink:type="simple"><named-content content-type="geo-json" specific-use="{&#34;type&#34;:&#34;Point&#34;,&#34;coordinates&#34;:[116.916667,-32.100000]}" id="NCID0EWYCM" xlink:type="simple">32°06'S, 116°55'E</named-content></named-content>, May 1954, H.W. Norris (<abbrev xmlns:xlink="http://www.w3.org/1999/xlink" content-type="institution" xlink:title="Western Australian Museum, Perth" id="ABBRID0E2YCM" xlink:type="simple">WAM</abbrev> T139512).</p><!--PageBreak--></tp:treatment-sec><tp:treatment-sec sec-type="material" id="SECID0EBZCM"><title>Other material examined.</title><p>
            <bold>AUSTRALIA: <italic>Western Australia</italic></bold>: 1 ♀, Bakers Hill (IBRA_JAF), <named-content xmlns:xlink="http://www.w3.org/1999/xlink" content-type="dwc:verbatimCoordinates" xlink:type="simple"><named-content content-type="geo-json" specific-use="{&#34;type&#34;:&#34;Point&#34;,&#34;coordinates&#34;:[116.450000,-31.750000]}" id="NCID0EOZCM" xlink:type="simple">31°45'S, 116°27'E</named-content></named-content>, 1 October 1966, G.H. Lowe (<abbrev xmlns:xlink="http://www.w3.org/1999/xlink" content-type="institution" xlink:title="Western Australian Museum, Perth" id="ABBRID0ETZCM" xlink:type="simple">WAM</abbrev> T27116); 1 ♀, ‘Connolly Gully’, 26 miles NW. of Brookton, 38 miles S. of Karragullen turnoff on Kelmscott-Brookton Road (IBRA_JAF), <named-content xmlns:xlink="http://www.w3.org/1999/xlink" content-type="dwc:verbatimCoordinates" xlink:type="simple"><named-content content-type="geo-json" specific-use="{&#34;type&#34;:&#34;Point&#34;,&#34;coordinates&#34;:[116.633333,-32.333333]}" id="NCID0E2ZCM" xlink:type="simple">32°20'S, 116°38'E</named-content></named-content>, 18 May 1955, B.Y. Main (<abbrev xmlns:xlink="http://www.w3.org/1999/xlink" content-type="institution" xlink:title="Western Australian Museum, Perth" id="ABBRID0EA1CM" xlink:type="simple">WAM</abbrev> T144801); 1 juvenile, Cunaring Hill, 2 miles off Brookton-Kelmscott Road on track S. to Williams (IBRA_AVW), <named-content xmlns:xlink="http://www.w3.org/1999/xlink" content-type="dwc:verbatimCoordinates" xlink:type="simple"><named-content content-type="geo-json" specific-use="{&#34;type&#34;:&#34;Point&#34;,&#34;coordinates&#34;:[116.800000,-32.416667]}" id="NCID0EI1CM" xlink:type="simple">32°25'S, 116°48'E</named-content></named-content>, 5 March 1959, B.Y. Main (<abbrev xmlns:xlink="http://www.w3.org/1999/xlink" content-type="institution" xlink:title="Western Australian Museum, Perth" id="ABBRID0EN1CM" xlink:type="simple">WAM</abbrev> T144841); 1 ♀, Jimperding Hill, Avon Valley (IBRA_JAF), <named-content xmlns:xlink="http://www.w3.org/1999/xlink" content-type="dwc:verbatimCoordinates" xlink:type="simple"><named-content content-type="geo-json" specific-use="{&#34;type&#34;:&#34;Point&#34;,&#34;coordinates&#34;:[116.333333,-31.583333]}" id="NCID0EV1CM" xlink:type="simple">31°35'S, 116°20'E</named-content></named-content>, 17 November 1952, B.Y. Main (<abbrev xmlns:xlink="http://www.w3.org/1999/xlink" content-type="institution" xlink:title="Western Australian Museum, Perth" id="ABBRID0E11CM" xlink:type="simple">WAM</abbrev> T144776); 1 ♀, same data (<abbrev xmlns:xlink="http://www.w3.org/1999/xlink" content-type="institution" xlink:title="Western Australian Museum, Perth" id="ABBRID0E61CM" xlink:type="simple">WAM</abbrev> T144777); 1 ♀, same data (<abbrev xmlns:xlink="http://www.w3.org/1999/xlink" content-type="institution" xlink:title="Western Australian Museum, Perth" id="ABBRID0EE2CM" xlink:type="simple">WAM</abbrev> T144778); 1 juvenile, 32 miles S. of Karragullen turnoff on Kelmscott-Brookton Road (IBRA_JAF), <named-content xmlns:xlink="http://www.w3.org/1999/xlink" content-type="dwc:verbatimCoordinates" xlink:type="simple"><named-content content-type="geo-json" specific-use="{&#34;type&#34;:&#34;Point&#34;,&#34;coordinates&#34;:[116.400000,-32.266667]}" id="NCID0EM2CM" xlink:type="simple">32°16'S, 116°24'E</named-content></named-content>, 18 May 1955, B.Y. Main (<abbrev xmlns:xlink="http://www.w3.org/1999/xlink" content-type="institution" xlink:title="Western Australian Museum, Perth" id="ABBRID0ER2CM" xlink:type="simple">WAM</abbrev> T144800); 1 ♂, Meckering (IBRA_AVW), <named-content xmlns:xlink="http://www.w3.org/1999/xlink" content-type="dwc:verbatimCoordinates" xlink:type="simple"><named-content content-type="geo-json" specific-use="{&#34;type&#34;:&#34;Point&#34;,&#34;coordinates&#34;:[117.000000,-31.616667]}" id="NCID0EZ2CM" xlink:type="simple">31°37'S, 117°00'E</named-content></named-content>, 11 May 1963, H.E. Lamont (<abbrev xmlns:xlink="http://www.w3.org/1999/xlink" content-type="institution" xlink:title="Western Australian Museum, Perth" id="ABBRID0E52CM" xlink:type="simple">WAM</abbrev> T27121); 1 ♀, Meenaar Nature Reserve, 9 km E. of Grass Valley, off Great Eastern Highway (IBRA_AVW), <named-content xmlns:xlink="http://www.w3.org/1999/xlink" content-type="dwc:verbatimCoordinates" xlink:type="simple"><named-content content-type="geo-json" specific-use="{&#34;type&#34;:&#34;Point&#34;,&#34;coordinates&#34;:[116.894722,-31.638611]}" id="NCID0EG3CM" xlink:type="simple">31°38'19"S, 116°53'41"E</named-content></named-content>, hand collected, under mallee in woodland, 15 July 2014, M.G. Rix, M.S. Harvey (<abbrev xmlns:xlink="http://www.w3.org/1999/xlink" content-type="institution" xlink:title="Western Australian Museum, Perth" id="ABBRID0EK3CM" xlink:type="simple">WAM</abbrev> T133465<sup>DNA_Voucher_154</sup>); 1 ♀, 105 Mile Peg, Quairading Road, E. of Perth (IBRA_AVW), <named-content xmlns:xlink="http://www.w3.org/1999/xlink" content-type="dwc:verbatimCoordinates" xlink:type="simple"><named-content content-type="geo-json" specific-use="{&#34;type&#34;:&#34;Point&#34;,&#34;coordinates&#34;:[117.433333,-32.016667]}" id="NCID0EU3CM" xlink:type="simple">32°01'S, 117°26'E</named-content></named-content>, 14 January 1954, M. Littlejohn (<abbrev xmlns:xlink="http://www.w3.org/1999/xlink" content-type="institution" xlink:title="Western Australian Museum, Perth" id="ABBRID0EZ3CM" xlink:type="simple">WAM</abbrev> T144782); 1 ♀, Mount Dick (via Northam) (IBRA_AVW), <named-content xmlns:xlink="http://www.w3.org/1999/xlink" content-type="dwc:verbatimCoordinates" xlink:type="simple"><named-content content-type="geo-json" specific-use="{&#34;type&#34;:&#34;Point&#34;,&#34;coordinates&#34;:[116.700000,-31.583333]}" id="NCID0EB4CM" xlink:type="simple">31°35'S, 116°42'E</named-content></named-content>, 17 June 1952, B.Y. Main (<abbrev xmlns:xlink="http://www.w3.org/1999/xlink" content-type="institution" xlink:title="Western Australian Museum, Perth" id="ABBRID0EG4CM" xlink:type="simple">WAM</abbrev> T144763); 1 juvenile, same data (<abbrev xmlns:xlink="http://www.w3.org/1999/xlink" content-type="institution" xlink:title="Western Australian Museum, Perth" id="ABBRID0EL4CM" xlink:type="simple">WAM</abbrev> T144803); 1 ♀, same data (<abbrev xmlns:xlink="http://www.w3.org/1999/xlink" content-type="institution" xlink:title="Western Australian Museum, Perth" id="ABBRID0EQ4CM" xlink:type="simple">WAM</abbrev> T144804); 1 ♀, Northam (IBRA_AVW), <named-content xmlns:xlink="http://www.w3.org/1999/xlink" content-type="dwc:verbatimCoordinates" xlink:type="simple"><named-content content-type="geo-json" specific-use="{&#34;type&#34;:&#34;Point&#34;,&#34;coordinates&#34;:[116.666667,-31.650000]}" id="NCID0EY4CM" xlink:type="simple">31°39'S, 116°40'E</named-content></named-content>, 5 June 1974, D. Martin (<abbrev xmlns:xlink="http://www.w3.org/1999/xlink" content-type="institution" xlink:title="Western Australian Museum, Perth" id="ABBRID0E44CM" xlink:type="simple">WAM</abbrev> T27122); 1 ♀, same locality data, June 1952, C.G. Jessup (<abbrev xmlns:xlink="http://www.w3.org/1999/xlink" content-type="institution" xlink:title="Western Australian Museum, Perth" id="ABBRID0EC5CM" xlink:type="simple">WAM</abbrev> T144772); 1 juvenile, Red Hill Road, near Jimperding, several miles W. of Toodyay (IBRA_JAF), <named-content xmlns:xlink="http://www.w3.org/1999/xlink" content-type="dwc:verbatimCoordinates" xlink:type="simple"><named-content content-type="geo-json" specific-use="{&#34;type&#34;:&#34;Point&#34;,&#34;coordinates&#34;:[116.333333,-31.583333]}" id="NCID0EK5CM" xlink:type="simple">31°35'S, 116°20'E</named-content></named-content>, 21 June 1952, B.Y. Main (<abbrev xmlns:xlink="http://www.w3.org/1999/xlink" content-type="institution" xlink:title="Western Australian Museum, Perth" id="ABBRID0EP5CM" xlink:type="simple">WAM</abbrev> T144771); 1 juvenile, about 6 miles W. of Toodyay on Red Hill Road (IBRA_AVW), <named-content xmlns:xlink="http://www.w3.org/1999/xlink" content-type="dwc:verbatimCoordinates" xlink:type="simple"><named-content content-type="geo-json" specific-use="{&#34;type&#34;:&#34;Point&#34;,&#34;coordinates&#34;:[116.400000,-31.616667]}" id="NCID0EX5CM" xlink:type="simple">31°37'S, 116°24'E</named-content></named-content>, 17 November 1952, B.Y. Main (<abbrev xmlns:xlink="http://www.w3.org/1999/xlink" content-type="institution" xlink:title="Western Australian Museum, Perth" id="ABBRID0E35CM" xlink:type="simple">WAM</abbrev> T144774); 1 juvenile, same data (<abbrev xmlns:xlink="http://www.w3.org/1999/xlink" content-type="institution" xlink:title="Western Australian Museum, Perth" id="ABBRID0EB6CM" xlink:type="simple">WAM</abbrev> T144775); 1 juvenile, same data (<abbrev xmlns:xlink="http://www.w3.org/1999/xlink" content-type="institution" xlink:title="Western Australian Museum, Perth" id="ABBRID0EG6CM" xlink:type="simple">WAM</abbrev> T144809); 1 ♂, Westdale, S. side of road (IBRA_JAF), <named-content xmlns:xlink="http://www.w3.org/1999/xlink" content-type="dwc:verbatimCoordinates" xlink:type="simple"><named-content content-type="geo-json" specific-use="{&#34;type&#34;:&#34;Point&#34;,&#34;coordinates&#34;:[116.616667,-32.316667]}" id="NCID0EO6CM" xlink:type="simple">32°19'S, 116°37'E</named-content></named-content>, pitfall trap, 20 July 1969, B.Y. Main (<abbrev xmlns:xlink="http://www.w3.org/1999/xlink" content-type="institution" xlink:title="Western Australian Museum, Perth" id="ABBRID0ET6CM" xlink:type="simple">WAM</abbrev> T139513); 1 ♀, Wongamine Nature Reserve (IBRA_AVW), <named-content xmlns:xlink="http://www.w3.org/1999/xlink" content-type="dwc:verbatimCoordinates" xlink:type="simple"><named-content content-type="geo-json" specific-use="{&#34;type&#34;:&#34;Point&#34;,&#34;coordinates&#34;:[116.566667,-31.483333]}" id="NCID0E26CM" xlink:type="simple">31°29'S, 116°34'E</named-content></named-content>, September 1990, B.Y. Main (<abbrev xmlns:xlink="http://www.w3.org/1999/xlink" content-type="institution" xlink:title="Western Australian Museum, Perth" id="ABBRID0EAADM" xlink:type="simple">WAM</abbrev> T144845); 1 ♀, York (IBRA_AVW), <named-content xmlns:xlink="http://www.w3.org/1999/xlink" content-type="dwc:verbatimCoordinates" xlink:type="simple"><named-content content-type="geo-json" specific-use="{&#34;type&#34;:&#34;Point&#34;,&#34;coordinates&#34;:[116.766667,-31.883333]}" id="NCID0EIADM" xlink:type="simple">31°53'S, 116°46'E</named-content></named-content>, 3 May 1971, P.A. Cray (<abbrev xmlns:xlink="http://www.w3.org/1999/xlink" content-type="institution" xlink:title="Western Australian Museum, Perth" id="ABBRID0ENADM" xlink:type="simple">WAM</abbrev> T27124); 1 ♀, same data except 1 January 1974, N. Giles (<abbrev xmlns:xlink="http://www.w3.org/1999/xlink" content-type="institution" xlink:title="Western Australian Museum, Perth" id="ABBRID0ESADM" xlink:type="simple">WAM</abbrev> T27125); 1 ♀, 4.2 km SW. of York (IBRA_AVW), <named-content xmlns:xlink="http://www.w3.org/1999/xlink" content-type="dwc:verbatimCoordinates" xlink:type="simple"><named-content content-type="geo-json" specific-use="{&#34;type&#34;:&#34;Point&#34;,&#34;coordinates&#34;:[116.741667,-31.917500]}" id="NCID0E1ADM" xlink:type="simple">31°55'03"S, 116°44'30"E</named-content></named-content>, dug from burrow, 17 May 2016, D. Schoknecht (<abbrev xmlns:xlink="http://www.w3.org/1999/xlink" content-type="institution" xlink:title="Western Australian Museum, Perth" id="ABBRID0E5ADM" xlink:type="simple">WAM</abbrev> T140765<sup>DNA_Voucher_NCB_004</sup>); 1 juvenile, 18 miles E. of York (IBRA_AVW), <named-content xmlns:xlink="http://www.w3.org/1999/xlink" content-type="dwc:verbatimCoordinates" xlink:type="simple"><named-content content-type="geo-json" specific-use="{&#34;type&#34;:&#34;Point&#34;,&#34;coordinates&#34;:[117.100000,-31.866667]}" id="NCID0EIBDM" xlink:type="simple">31°52'S, 117°06'E</named-content></named-content>, 6 March 1955, B.Y. Main (<abbrev xmlns:xlink="http://www.w3.org/1999/xlink" content-type="institution" xlink:title="Western Australian Museum, Perth" id="ABBRID0ENBDM" xlink:type="simple">WAM</abbrev> T144826).</p></tp:treatment-sec><tp:treatment-sec sec-type="etymology" id="SECID0ESBDM"><title>Etymology.</title><p>The specific epithet is named in honour of Daniel and Noel Schoknecht, for collecting an important (and sequenceable) female specimen of this species on their property SW. of York.</p></tp:treatment-sec><tp:treatment-sec sec-type="diagnosis" id="SECID0EXBDM"><title>Diagnosis.</title><p>
            <italic><tp:taxon-name><tp:taxon-name-part taxon-name-part-type="genus" reg="Idiosoma">Idiosoma</tp:taxon-name-part> <tp:taxon-name-part taxon-name-part-type="species" reg="schoknechtorum">schoknechtorum</tp:taxon-name-part></tp:taxon-name></italic> is one of seven highly autapomorphic species in the polyphyletic ‘sigillate complex’ (Fig. <xref ref-type="fig" rid="F3">25</xref>); members of this complex can be distinguished from all other species in the <italic>nigrum</italic>-group from south-western Australia (i.e., <italic><tp:taxon-name><tp:taxon-name-part taxon-name-part-type="genus" reg="Idiosoma">I.</tp:taxon-name-part> <tp:taxon-name-part taxon-name-part-type="species" reg="formosum">formosum</tp:taxon-name-part></tp:taxon-name></italic>, <italic><tp:taxon-name><tp:taxon-name-part taxon-name-part-type="genus" reg="Idiosoma">I.</tp:taxon-name-part> <tp:taxon-name-part taxon-name-part-type="species" reg="gardneri">gardneri</tp:taxon-name-part></tp:taxon-name></italic>, <italic><tp:taxon-name><tp:taxon-name-part taxon-name-part-type="genus" reg="Idiosoma">I.</tp:taxon-name-part> <tp:taxon-name-part taxon-name-part-type="species" reg="gutharuka">gutharuka</tp:taxon-name-part></tp:taxon-name></italic>, <italic><tp:taxon-name><tp:taxon-name-part taxon-name-part-type="genus" reg="Idiosoma">I.</tp:taxon-name-part> <tp:taxon-name-part taxon-name-part-type="species" reg="incomptum">incomptum</tp:taxon-name-part></tp:taxon-name></italic>, <italic><tp:taxon-name><tp:taxon-name-part taxon-name-part-type="genus" reg="Idiosoma">I.</tp:taxon-name-part> <tp:taxon-name-part taxon-name-part-type="species" reg="intermedium">intermedium</tp:taxon-name-part></tp:taxon-name></italic>, <italic><tp:taxon-name><tp:taxon-name-part taxon-name-part-type="genus" reg="Idiosoma">I.</tp:taxon-name-part> <tp:taxon-name-part taxon-name-part-type="species" reg="jarrah">jarrah</tp:taxon-name-part></tp:taxon-name></italic>, <italic><tp:taxon-name><tp:taxon-name-part taxon-name-part-type="genus" reg="Idiosoma">I.</tp:taxon-name-part> <tp:taxon-name-part taxon-name-part-type="species" reg="mcclementsorum">mcclementsorum</tp:taxon-name-part></tp:taxon-name></italic>, <italic><tp:taxon-name><tp:taxon-name-part taxon-name-part-type="genus" reg="Idiosoma">I.</tp:taxon-name-part> <tp:taxon-name-part taxon-name-part-type="species" reg="mcnamarai">mcnamarai</tp:taxon-name-part></tp:taxon-name></italic> and <italic><tp:taxon-name><tp:taxon-name-part taxon-name-part-type="genus" reg="Idiosoma">I.</tp:taxon-name-part> <tp:taxon-name-part taxon-name-part-type="species" reg="sigillatum">sigillatum</tp:taxon-name-part></tp:taxon-name></italic>) by the presence of well-defined lateral sclerotic strips on the male abdomen (e.g., Figs <xref ref-type="fig" rid="F4">32</xref>, <xref ref-type="fig" rid="F8">63</xref>, <xref ref-type="fig" rid="F35">256</xref>), and by the very heavily sclerotised, leathery, ‘shield-like’ morphology of the female abdomen (e.g., Figs <xref ref-type="fig" rid="F1">1–3</xref>, <!--PageBreak-->9–12, 52, 74, 96). Males of <italic><tp:taxon-name><tp:taxon-name-part taxon-name-part-type="genus" reg="Idiosoma">I.</tp:taxon-name-part> <tp:taxon-name-part taxon-name-part-type="species" reg="schoknechtorum">schoknechtorum</tp:taxon-name-part></tp:taxon-name></italic> can be further distinguished from those of <italic><tp:taxon-name><tp:taxon-name-part taxon-name-part-type="genus" reg="Idiosoma">I.</tp:taxon-name-part> <tp:taxon-name-part taxon-name-part-type="species" reg="arenaceum">arenaceum</tp:taxon-name-part></tp:taxon-name></italic> by the shape of the SP4 sclerites, which are not elongate-oval (Fig. <xref ref-type="fig" rid="F46">335</xref>; cf. Fig. <xref ref-type="fig" rid="F8">63</xref>); from <italic><tp:taxon-name><tp:taxon-name-part taxon-name-part-type="genus" reg="Idiosoma">I.</tp:taxon-name-part> <tp:taxon-name-part taxon-name-part-type="species" reg="kwongan">kwongan</tp:taxon-name-part></tp:taxon-name></italic> by the absence of semi-circular lateral indentations adjacent to the SP4 sclerites (Fig. <xref ref-type="fig" rid="F46">335</xref>; cf. Fig. <xref ref-type="fig" rid="F38">278</xref>, Key pane 13.1); from <italic><tp:taxon-name><tp:taxon-name-part taxon-name-part-type="genus" reg="Idiosoma">I.</tp:taxon-name-part> <tp:taxon-name-part taxon-name-part-type="species" reg="clypeatum">clypeatum</tp:taxon-name-part></tp:taxon-name></italic> and <italic><tp:taxon-name><tp:taxon-name-part taxon-name-part-type="genus" reg="Idiosoma">I.</tp:taxon-name-part> <tp:taxon-name-part taxon-name-part-type="species" reg="kopejtkaorum">kopejtkaorum</tp:taxon-name-part></tp:taxon-name></italic> by the presence of a prominent sub-distal embolic apophysis (Key pane 14.1; cf. Key panes 14.2, 14.3); and from <italic><tp:taxon-name><tp:taxon-name-part taxon-name-part-type="genus" reg="Idiosoma">I.</tp:taxon-name-part> <tp:taxon-name-part taxon-name-part-type="species" reg="nigrum">nigrum</tp:taxon-name-part></tp:taxon-name></italic> by the more heavily setose morphology of the dorsal abdomen (Fig. <xref ref-type="fig" rid="F46">330</xref>; cf. Fig. <xref ref-type="fig" rid="F4">27</xref>), and by the shape of the SP4 sclerites, which are circular or oval (Fig. <xref ref-type="fig" rid="F46">335</xref>; cf. Fig. <xref ref-type="fig" rid="F4">32</xref>). By our assessment, males of <italic><tp:taxon-name><tp:taxon-name-part taxon-name-part-type="genus" reg="Idiosoma">I.</tp:taxon-name-part> <tp:taxon-name-part taxon-name-part-type="species" reg="schoknechtorum">schoknechtorum</tp:taxon-name-part></tp:taxon-name></italic> are morphologically indistinguishable from those of <italic><tp:taxon-name><tp:taxon-name-part taxon-name-part-type="genus" reg="Idiosoma">I.</tp:taxon-name-part> <tp:taxon-name-part taxon-name-part-type="species" reg="dandaragan">dandaragan</tp:taxon-name-part></tp:taxon-name></italic>; molecular data (Fig. <xref ref-type="fig" rid="F3">25</xref>) or geographic distribution (Fig. <xref ref-type="fig" rid="F53">374</xref>) are required for accurate identification.</p><p>Females can be distinguished from those of <italic><tp:taxon-name><tp:taxon-name-part taxon-name-part-type="genus" reg="Idiosoma">I.</tp:taxon-name-part> <tp:taxon-name-part taxon-name-part-type="species" reg="arenaceum">arenaceum</tp:taxon-name-part></tp:taxon-name></italic> by the shape of the SP4 sclerites, which are not elongate-oval (Fig. <xref ref-type="fig" rid="F48">343</xref>, Key pane 23.3; cf. Fig. <xref ref-type="fig" rid="F10">74</xref>, Key pane 21.1); from <italic><tp:taxon-name><tp:taxon-name-part taxon-name-part-type="genus" reg="Idiosoma">I.</tp:taxon-name-part> <tp:taxon-name-part taxon-name-part-type="species" reg="clypeatum">clypeatum</tp:taxon-name-part></tp:taxon-name></italic> and <italic><tp:taxon-name><tp:taxon-name-part taxon-name-part-type="genus" reg="Idiosoma">I.</tp:taxon-name-part> <tp:taxon-name-part taxon-name-part-type="species" reg="kopejtkaorum">kopejtkaorum</tp:taxon-name-part></tp:taxon-name></italic> by the size of the SP4 sclerites, which are greater than half the size of the SP3 sclerites (Fig. <xref ref-type="fig" rid="F48">343</xref>, Key pane 23.3; cf. Figs <xref ref-type="fig" rid="F13">96</xref>, <xref ref-type="fig" rid="F37">267</xref>, Key panes 22.1, 22.2); and from <italic><tp:taxon-name><tp:taxon-name-part taxon-name-part-type="genus" reg="Idiosoma">I.</tp:taxon-name-part> <tp:taxon-name-part taxon-name-part-type="species" reg="nigrum">nigrum</tp:taxon-name-part></tp:taxon-name></italic> by the shape of the SP4 sclerites, which are circular or broadly oval (Fig. <xref ref-type="fig" rid="F48">343</xref>, Key pane 23.3; cf. Figs <xref ref-type="fig" rid="F6">43</xref>, <xref ref-type="fig" rid="F7">52</xref>, Key pane 23.1), and by the presence of well-defined SP5 sclerites (Fig. <xref ref-type="fig" rid="F48">343</xref>, Key pane 23.3; cf. Figs <xref ref-type="fig" rid="F6">43</xref>, <xref ref-type="fig" rid="F7">52</xref>, Key pane 23.1) [NB. females of <italic><tp:taxon-name><tp:taxon-name-part taxon-name-part-type="genus" reg="Idiosoma">I.</tp:taxon-name-part> <tp:taxon-name-part taxon-name-part-type="species" reg="kwongan">kwongan</tp:taxon-name-part></tp:taxon-name></italic> are unknown]. By our assessment, females of <italic><tp:taxon-name><tp:taxon-name-part taxon-name-part-type="genus" reg="Idiosoma">I.</tp:taxon-name-part> <tp:taxon-name-part taxon-name-part-type="species" reg="schoknechtorum">schoknechtorum</tp:taxon-name-part></tp:taxon-name></italic> are morphologically indistinguishable from those of <italic><tp:taxon-name><tp:taxon-name-part taxon-name-part-type="genus" reg="Idiosoma">I.</tp:taxon-name-part> <tp:taxon-name-part taxon-name-part-type="species" reg="dandaragan">dandaragan</tp:taxon-name-part></tp:taxon-name></italic>; molecular data (Fig. <xref ref-type="fig" rid="F3">25</xref>) or geographic distribution (Fig. <xref ref-type="fig" rid="F53">374</xref>) are required for accurate identification.</p><p>This species can also be distinguished from <italic><tp:taxon-name><tp:taxon-name-part taxon-name-part-type="genus" reg="Idiosoma">I.</tp:taxon-name-part> <tp:taxon-name-part taxon-name-part-type="species" reg="corrugatum">corrugatum</tp:taxon-name-part></tp:taxon-name></italic> (from the Eyre Peninsula of South Australia) by the shape of the prolateral clasping spurs on the male tibia I, which are oriented longitudinally (Fig. <xref ref-type="fig" rid="F46">337</xref>; cf. Fig. <xref ref-type="fig" rid="F14">109</xref>), and by the shape of the female eye group, which is broadly trapezoidal (Fig. <xref ref-type="fig" rid="F48">345</xref>; cf. Fig. <xref ref-type="fig" rid="F16">117</xref>).</p></tp:treatment-sec><tp:treatment-sec sec-type="description" id="SECID0EDPDM"><title>Description (male holotype).</title><p>Total length 20.6. Carapace 8.6 long, 6.4 wide. Abdomen 9.3 long, 6.7 wide. Carapace (Fig. <xref ref-type="fig" rid="F46">329</xref>) tan, with darker ocular region; lateral margins with uniformly spaced fringe of porrect black setae; fovea procurved. Eye group (Fig. <xref ref-type="fig" rid="F46">332</xref>) trapezoidal (anterior eye row strongly procurved), 0.7 × as long as wide, <abbrev xmlns:xlink="http://www.w3.org/1999/xlink" xlink:title="posterior lateral eye/s" id="ABBRID0ERPDM" xlink:type="simple">PLE</abbrev>–<abbrev xmlns:xlink="http://www.w3.org/1999/xlink" xlink:title="posterior lateral eye/s" id="ABBRID0EVPDM" xlink:type="simple">PLE</abbrev>/<abbrev xmlns:xlink="http://www.w3.org/1999/xlink" xlink:title="anterior lateral eye/s" id="ABBRID0EZPDM" xlink:type="simple">ALE</abbrev>–<abbrev xmlns:xlink="http://www.w3.org/1999/xlink" xlink:title="anterior lateral eye/s" id="ABBRID0E4PDM" xlink:type="simple">ALE</abbrev> ratio 2.1; <abbrev xmlns:xlink="http://www.w3.org/1999/xlink" xlink:title="anterior lateral eye/s" id="ABBRID0EBQDM" xlink:type="simple">ALE</abbrev> almost contiguous; <abbrev xmlns:xlink="http://www.w3.org/1999/xlink" xlink:title="anterior median eye/s" id="ABBRID0EFQDM" xlink:type="simple">AME</abbrev> separated by less than their own diameter; <abbrev xmlns:xlink="http://www.w3.org/1999/xlink" xlink:title="posterior median eye/s" id="ABBRID0EJQDM" xlink:type="simple">PME</abbrev> separated by 3.7 × their own diameter; <abbrev xmlns:xlink="http://www.w3.org/1999/xlink" xlink:title="posterior median eye/s" id="ABBRID0ENQDM" xlink:type="simple">PME</abbrev> and <abbrev xmlns:xlink="http://www.w3.org/1999/xlink" xlink:title="posterior lateral eye/s" id="ABBRID0ERQDM" xlink:type="simple">PLE</abbrev> separated by slightly more than diameter of <abbrev xmlns:xlink="http://www.w3.org/1999/xlink" xlink:title="posterior median eye/s" id="ABBRID0EVQDM" xlink:type="simple">PME</abbrev>, <abbrev xmlns:xlink="http://www.w3.org/1999/xlink" xlink:title="posterior median eye/s" id="ABBRID0EZQDM" xlink:type="simple">PME</abbrev> positioned in line with level of <abbrev xmlns:xlink="http://www.w3.org/1999/xlink" xlink:title="posterior lateral eye/s" id="ABBRID0E4QDM" xlink:type="simple">PLE</abbrev>. Maxillae with field of small cuspules confined to inner corner; labium without cuspules. Abdomen (Figs <xref ref-type="fig" rid="F46">330</xref>, <xref ref-type="fig" rid="F46">335</xref>) broadly oval, beige-brown in dorsal view with lateral sclerotic strips, dorso-lateral corrugations, and scattered dorsal sclerotic spots. Dorsal surface of abdomen (Fig. <xref ref-type="fig" rid="F46">330</xref>) more heavily setose anteriorly, with assortment of stiff, porrect black setae, each with slightly raised, dark brown sclerotic base. Posterior abdomen strongly sigillate (Figs <xref ref-type="fig" rid="F46">330</xref>, <xref ref-type="fig" rid="F46">335</xref>); SP2 sclerites irregular, comma-shaped spots; SP3 sclerites very large and circular; SP4 sclerites broadly oval; SP5 obscured. Legs (Figs <xref ref-type="fig" rid="F46">336–338</xref>) variable shades of tan, with light scopulae on tarsi I–II; distal tibia I with pair of large prolateral clasping spurs oriented longitudinally. Leg I: femur 7.7; patella 3.9; tibia 5.2; metatarsus 5.5; tarsus 3.4; total 25.6. Leg I femur–tarsus/carapace length ratio 3.0. Pedipalpal tibia (Figs <xref ref-type="fig" rid="F47">339–341</xref>) 2.3 × longer than wide; <abbrev xmlns:xlink="http://www.w3.org/1999/xlink" xlink:title="retrolateral tibial apophysis (of male pedipalp)" id="ABBRID0E4RDM" xlink:type="simple">RTA</abbrev> <!--PageBreak-->burr-like, with conical basal protuberance and field of retroventral spinules; digital process porrect, unmodified. Cymbium (Figs <xref ref-type="fig" rid="F47">339–341</xref>) setose, with field of spinules disto-dorsally. Embolus (Figs <xref ref-type="fig" rid="F47">339–341</xref>) broadly twisted and sharply tapering distally, with prominent longitudinal flange and triangular (sub-distal) embolic apophysis.</p></tp:treatment-sec><tp:treatment-sec sec-type="description" id="SECID0ELSDM"><title>Description (female <abbrev xmlns:xlink="http://www.w3.org/1999/xlink" content-type="institution" xlink:title="Western Australian Museum, Perth" id="ABBRID0EQSDM" xlink:type="simple">WAM</abbrev> T140765).</title><p>Total length 25.8. Carapace 10.4 long, 7.5 wide. Abdomen 12.2 long, 12.1 wide. Carapace (Fig. <xref ref-type="fig" rid="F48">342</xref>) dark tan, with darker ocular region; fovea procurved. Eye group (Fig. <xref ref-type="fig" rid="F48">345</xref>) trapezoidal (anterior eye row strongly procurved), 0.6 × as long as wide, <abbrev xmlns:xlink="http://www.w3.org/1999/xlink" xlink:title="posterior lateral eye/s" id="ABBRID0E6SDM" xlink:type="simple">PLE</abbrev>–<abbrev xmlns:xlink="http://www.w3.org/1999/xlink" xlink:title="posterior lateral eye/s" id="ABBRID0EDTDM" xlink:type="simple">PLE</abbrev>/<abbrev xmlns:xlink="http://www.w3.org/1999/xlink" xlink:title="anterior lateral eye/s" id="ABBRID0EHTDM" xlink:type="simple">ALE</abbrev>–<abbrev xmlns:xlink="http://www.w3.org/1999/xlink" xlink:title="anterior lateral eye/s" id="ABBRID0ELTDM" xlink:type="simple">ALE</abbrev> ratio 2.4; <abbrev xmlns:xlink="http://www.w3.org/1999/xlink" xlink:title="anterior lateral eye/s" id="ABBRID0EPTDM" xlink:type="simple">ALE</abbrev> almost contiguous; <abbrev xmlns:xlink="http://www.w3.org/1999/xlink" xlink:title="anterior median eye/s" id="ABBRID0ETTDM" xlink:type="simple">AME</abbrev> separated by approximately their own diameter; <abbrev xmlns:xlink="http://www.w3.org/1999/xlink" xlink:title="posterior median eye/s" id="ABBRID0EXTDM" xlink:type="simple">PME</abbrev> separated by 2.75 × their own diameter; <abbrev xmlns:xlink="http://www.w3.org/1999/xlink" xlink:title="posterior median eye/s" id="ABBRID0E2TDM" xlink:type="simple">PME</abbrev> and <abbrev xmlns:xlink="http://www.w3.org/1999/xlink" xlink:title="posterior lateral eye/s" id="ABBRID0E6TDM" xlink:type="simple">PLE</abbrev> separated by more than diameter of <abbrev xmlns:xlink="http://www.w3.org/1999/xlink" xlink:title="posterior median eye/s" id="ABBRID0EDUDM" xlink:type="simple">PME</abbrev>, <abbrev xmlns:xlink="http://www.w3.org/1999/xlink" xlink:title="posterior median eye/s" id="ABBRID0EHUDM" xlink:type="simple">PME</abbrev> positioned in line with level of <abbrev xmlns:xlink="http://www.w3.org/1999/xlink" xlink:title="posterior lateral eye/s" id="ABBRID0ELUDM" xlink:type="simple">PLE</abbrev>. Maxillae with field of cuspules confined to inner corner (Fig. <xref ref-type="fig" rid="F48">347</xref>); labium without cuspules. Abdomen (Figs <xref ref-type="fig" rid="F48">343</xref>, <xref ref-type="fig" rid="F48">346</xref>) dark brown-black, corrugate and highly sclerotised, with leathery appearance typical of those species in the ‘sigillate complex’ (see Fig. <xref ref-type="fig" rid="F3">25</xref>). Posterior face of abdomen (Fig. <xref ref-type="fig" rid="F48">346</xref>, Key pane 23.3) with truncate ‘shield-like’ morphology; SP3 sclerites very large and circular; SP4 sclerites broadly oval; SP5 sclerites small and oval. Legs (Figs <xref ref-type="fig" rid="F48">348–349</xref>) variable shades of dark tan; scopulae present on tarsi and metatarsi I–II; tibia I with one stout pro-distal macroseta and row of five longer retroventral macrosetae; metatarsus I with eight stout macrosetae; tarsus I with distal cluster of short macrosetae. Leg I: femur 6.3; patella 4.0; tibia 3.9; metatarsus 3.1; tarsus 2.3; total 19.6. Leg I femur–tarsus/carapace length ratio 1.9. Pedipalp dark tan, spinose on tibia and tarsus, with thick tarsal scopula. Genitalia (Fig. <xref ref-type="fig" rid="F48">350</xref>) with pair of short, subtriangular spermathecae, each bearing dense field of glandular vesicles distally, and more sparsely distributed glandular field sub-distally.</p></tp:treatment-sec><tp:treatment-sec sec-type="distribution" id="SECID0ELVDM"><title>Distribution and remarks.</title><p>
            <italic><tp:taxon-name><tp:taxon-name-part taxon-name-part-type="genus" reg="Idiosoma">Idiosoma</tp:taxon-name-part> <tp:taxon-name-part taxon-name-part-type="species" reg="schoknechtorum">schoknechtorum</tp:taxon-name-part></tp:taxon-name></italic> (formerly known by <abbrev xmlns:xlink="http://www.w3.org/1999/xlink" content-type="institution" xlink:title="Western Australian Museum, Perth" id="ABBRID0E3VDM" xlink:type="simple">WAM</abbrev> identification code ‘MYG518’) (Fig. <xref ref-type="fig" rid="F1">10</xref>), a ‘sigillate complex’ member of the diverse <italic>sigillatum</italic>-clade (Fig. <xref ref-type="fig" rid="F3">25</xref>), is a recently recognised species with a restricted distribution in the central-western Wheatbelt and north-eastern Jarrah Forest bioregion of south-western Western Australia (east of Perth) (Fig. <xref ref-type="fig" rid="F53">374</xref>). Long confused with its closely related sister species <italic><tp:taxon-name><tp:taxon-name-part taxon-name-part-type="genus" reg="Idiosoma">I.</tp:taxon-name-part> <tp:taxon-name-part taxon-name-part-type="species" reg="nigrum">nigrum</tp:taxon-name-part></tp:taxon-name></italic>, the range of <italic><tp:taxon-name><tp:taxon-name-part taxon-name-part-type="genus" reg="Idiosoma">I.</tp:taxon-name-part> <tp:taxon-name-part taxon-name-part-type="species" reg="schoknechtorum">schoknechtorum</tp:taxon-name-part></tp:taxon-name></italic> extends from near Toodyay, the Wongamine Nature Reserve and Meckering in the north, south to near Jarrahdale and Westdale, and east to near Quairading. Within this range it is the only species with a highly sigillate (sclerotised) abdominal morphology, although the distribution of <italic><tp:taxon-name><tp:taxon-name-part taxon-name-part-type="genus" reg="Idiosoma">I.</tp:taxon-name-part> <tp:taxon-name-part taxon-name-part-type="species" reg="nigrum">nigrum</tp:taxon-name-part></tp:taxon-name></italic> closely approaches that of <italic><tp:taxon-name><tp:taxon-name-part taxon-name-part-type="genus" reg="Idiosoma">I.</tp:taxon-name-part> <tp:taxon-name-part taxon-name-part-type="species" reg="schoknechtorum">schoknechtorum</tp:taxon-name-part></tp:taxon-name></italic> north of Meckering and Wongamine.</p><p>This species is very similar to <italic><tp:taxon-name><tp:taxon-name-part taxon-name-part-type="genus" reg="Idiosoma">I.</tp:taxon-name-part> <tp:taxon-name-part taxon-name-part-type="species" reg="nigrum">nigrum</tp:taxon-name-part></tp:taxon-name></italic> and <italic><tp:taxon-name><tp:taxon-name-part taxon-name-part-type="genus" reg="Idiosoma">I.</tp:taxon-name-part> <tp:taxon-name-part taxon-name-part-type="species" reg="dandaragan">dandaragan</tp:taxon-name-part></tp:taxon-name></italic> in most respects, and burrows are adorned with a typical ‘moustache-like’ arrangement of twig-lines (Fig. <xref ref-type="fig" rid="F2">18</xref>). At some localities (e.g., Grass Valley) it may be locally common, although little is known of its biology, and surprisingly few specimens have been collected despite its proximity to Perth. Males have been collected wandering in search of females in May and July.</p></tp:treatment-sec><tp:treatment-sec sec-type="Conservation assessment" id="SECID0EXYDM"><title>Conservation assessment.</title><p>
            <italic><tp:taxon-name><tp:taxon-name-part taxon-name-part-type="genus" reg="Idiosoma">Idiosoma</tp:taxon-name-part> <tp:taxon-name-part taxon-name-part-type="species" reg="schoknechtorum">schoknechtorum</tp:taxon-name-part></tp:taxon-name></italic> has a known extent of occurrence (<abbrev xmlns:xlink="http://www.w3.org/1999/xlink" xlink:title="extent of occurrence" xlink:type="simple">EOO</abbrev>) of nearly 5,500 km<sup>2</sup> [5,296 km<sup>2</sup>]. The area of occupancy within that range is difficult to estimate given the distributional division between the Jarrah Forest <!--PageBreak-->bioregion and the more heavily cleared Wheatbelt bioregion, but is certainly less than 2,000 km<sup>2</sup>. Given: (i) this geographic range; (ii) the sampling effort that has occurred in surrounding areas as a result of a major biotic survey (see <xref ref-type="bibr" rid="B14">Keighery 2004</xref>) and a long history of incidental collecting; (iii) the occurrence of the species at a number of severely fragmented sites; and (iv) the continuing decline in the area, extent and/or quality of habitat in the western Wheatbelt agricultural zone (<xref ref-type="bibr" rid="B16">Laurance et al. 2011</xref>), this species is considered Vulnerable (B1ab[iii] + B2ab[iii]). Further close assessment under both Criteria A and B is warranted in the future.</p></tp:treatment-sec><tp:treatment-sec><!--Section generated to contain objects referenced in tp:taxon-treatment.--><fig id="F1" position="float" orientation="portrait"><label>Figures 1–12.</label><caption><p>Live habitus images of shield-backed trapdoor spiders of the <italic><tp:taxon-name><tp:taxon-name-part taxon-name-part-type="genus" reg="Idiosoma">Idiosoma</tp:taxon-name-part> <tp:taxon-name-part taxon-name-part-type="species" reg="nigrum">nigrum</tp:taxon-name-part></tp:taxon-name></italic>-group. <bold>1–3</bold> Female <italic><tp:taxon-name><tp:taxon-name-part taxon-name-part-type="genus" reg="Idiosoma">I.</tp:taxon-name-part> <tp:taxon-name-part taxon-name-part-type="species" reg="nigrum">nigrum</tp:taxon-name-part></tp:taxon-name></italic> Main, 1952 (<abbrev xmlns:xlink="http://www.w3.org/1999/xlink" content-type="institution" xlink:title="Western Australian Museum, Perth" id="ABBRID0E6JJM" xlink:type="simple">WAM</abbrev> T132737) from Minnivale Nature Reserve (Western Australia) <bold>4</bold> Female <italic><tp:taxon-name><tp:taxon-name-part taxon-name-part-type="genus" reg="Idiosoma">I.</tp:taxon-name-part> <tp:taxon-name-part taxon-name-part-type="species" reg="sigillatum">sigillatum</tp:taxon-name-part></tp:taxon-name></italic> (O. P.-Cambridge, 1870) (<abbrev xmlns:xlink="http://www.w3.org/1999/xlink" content-type="institution" xlink:title="Western Australian Museum, Perth" id="ABBRID0ERKJM" xlink:type="simple">WAM</abbrev> T129191) from Karnup, Perth (Western Australia) <bold>5</bold> Male <italic><tp:taxon-name><tp:taxon-name-part taxon-name-part-type="genus" reg="Idiosoma">I.</tp:taxon-name-part> <tp:taxon-name-part taxon-name-part-type="species" reg="sigillatum">sigillatum</tp:taxon-name-part></tp:taxon-name></italic> (<abbrev xmlns:xlink="http://www.w3.org/1999/xlink" content-type="institution" xlink:title="Western Australian Museum, Perth" id="ABBRID0EDLJM" xlink:type="simple">WAM</abbrev> T132564) from Crawley, Perth (Western Australia) <bold>6</bold> Male <italic><tp:taxon-name><tp:taxon-name-part taxon-name-part-type="genus" reg="Idiosoma">I.</tp:taxon-name-part> <tp:taxon-name-part taxon-name-part-type="species" reg="sigillatum">sigillatum</tp:taxon-name-part></tp:taxon-name></italic> (<abbrev xmlns:xlink="http://www.w3.org/1999/xlink" content-type="institution" xlink:title="Western Australian Museum, Perth" id="ABBRID0EVLJM" xlink:type="simple">WAM</abbrev> T136936) from Wangara (Western Australia) <bold>7</bold> Female <italic><tp:taxon-name><tp:taxon-name-part taxon-name-part-type="genus" reg="Idiosoma">I.</tp:taxon-name-part> <tp:taxon-name-part taxon-name-part-type="species" reg="jarrah">jarrah</tp:taxon-name-part></tp:taxon-name></italic> (<abbrev xmlns:xlink="http://www.w3.org/1999/xlink" content-type="institution" xlink:title="Western Australian Museum, Perth" id="ABBRID0EHMJM" xlink:type="simple">WAM</abbrev> T136937) from Darlington (Western Australia) <bold>8</bold> Female <italic><tp:taxon-name><tp:taxon-name-part taxon-name-part-type="genus" reg="Idiosoma">I.</tp:taxon-name-part> <tp:taxon-name-part taxon-name-part-type="species" reg="mcclementsorum">mcclementsorum</tp:taxon-name-part></tp:taxon-name></italic> sp. n. (<abbrev xmlns:xlink="http://www.w3.org/1999/xlink" content-type="institution" xlink:title="Western Australian Museum, Perth" id="ABBRID0EZMJM" xlink:type="simple">WAM</abbrev> T139469) from Julimar State Forest (Western Australia) <bold>9</bold> Female <italic><tp:taxon-name><tp:taxon-name-part taxon-name-part-type="genus" reg="Idiosoma">I.</tp:taxon-name-part> <tp:taxon-name-part taxon-name-part-type="species" reg="kopejtkaorum">kopejtkaorum</tp:taxon-name-part></tp:taxon-name></italic> sp. n. from Charles Darwin Nature Reserve (Western Australia) <bold>10</bold> Female <italic><tp:taxon-name><tp:taxon-name-part taxon-name-part-type="genus" reg="Idiosoma">I.</tp:taxon-name-part> <tp:taxon-name-part taxon-name-part-type="species" reg="schoknechtorum">schoknechtorum</tp:taxon-name-part></tp:taxon-name></italic> sp. n. (<abbrev xmlns:xlink="http://www.w3.org/1999/xlink" content-type="institution" xlink:title="Western Australian Museum, Perth" id="ABBRID0EYNJM" xlink:type="simple">WAM</abbrev> T140765) from SW. of York (Western Australia) <bold>11–12</bold> Female <italic><tp:taxon-name><tp:taxon-name-part taxon-name-part-type="genus" reg="Idiosoma">I.</tp:taxon-name-part> <tp:taxon-name-part taxon-name-part-type="species" reg="arenaceum">arenaceum</tp:taxon-name-part></tp:taxon-name></italic> sp. n. (<abbrev xmlns:xlink="http://www.w3.org/1999/xlink" content-type="institution" xlink:title="Western Australian Museum, Perth" id="ABBRID0EKOJM" xlink:type="simple">WAM</abbrev> T141118) from Kalbarri National Park (Western Australia). Images 1–3, 6, 7, 9–12 by M. Harvey; 4 by Greg Anderson, used with permission; 5, 8 by M. Rix.</p></caption><graphic xmlns:xlink="http://www.w3.org/1999/xlink" xlink:href="zookeys-756-001-g026.jpg" position="float" orientation="portrait" xlink:type="simple" id="oo_201312.jpg"/></fig><fig id="F3" position="float" orientation="portrait"><label>Figure 25.</label><caption><p>Tamura-Nei neighbour-joining tree of the <abbrev xmlns:xlink="http://www.w3.org/1999/xlink" xlink:title="cytochrome c oxidase subunit I" id="ABBRID0E5SJM" xlink:type="simple">COI</abbrev> dataset (at left) and Bayesian 50% majority-rule consensus tree resulting from a partitioned phylogenetic analysis of the 7 gene FULL dataset (at right) (both datasets with 82 taxa; most outgroups removed for ease of presentation). Shield-backed trapdoor spiders of the <italic><tp:taxon-name><tp:taxon-name-part taxon-name-part-type="genus" reg="Idiosoma">Idiosoma</tp:taxon-name-part> <tp:taxon-name-part taxon-name-part-type="species" reg="nigrum">nigrum</tp:taxon-name-part></tp:taxon-name></italic>-group are coloured according to clade designations (with closely related outgroups in pale grey), and specimens of <italic><tp:taxon-name><tp:taxon-name-part taxon-name-part-type="genus" reg="Idiosoma">I.</tp:taxon-name-part> <tp:taxon-name-part taxon-name-part-type="species" reg="nigrum">nigrum</tp:taxon-name-part></tp:taxon-name></italic> and <italic><tp:taxon-name><tp:taxon-name-part taxon-name-part-type="genus" reg="Idiosoma">I.</tp:taxon-name-part> <tp:taxon-name-part taxon-name-part-type="species" reg="sigillatum">sigillatum</tp:taxon-name-part></tp:taxon-name></italic> from their respective type localities are highlighted (*). Seven species with highly sigillate (sclerotised) abdomens in the polyphyletic ‘sigillate complex’ are denoted by circular ‘SC’ icons on the FULL dataset tree. Congruent species lineages that are concordant with morphological species concepts are collapsed on both trees, and posterior probabilities &lt; 0.99 are shown adjacent to nodes on the FULL dataset tree (all other nodes have a posterior probability of 0.99–1.0). Note the erroneous position of 241_T99623 in the <abbrev xmlns:xlink="http://www.w3.org/1999/xlink" xlink:title="cytochrome c oxidase subunit I" id="ABBRID0EDUJM" xlink:type="simple">COI</abbrev> dataset tree; this species (‘MYG064’) is a close sister-lineage to the <italic>nigrum</italic>-group (as per the FULL dataset tree), and does not possess the morphological synapomorphies characteristic of other <italic>nigrum</italic>-group taxa. Note also that sequences were not available for <italic><tp:taxon-name><tp:taxon-name-part taxon-name-part-type="genus" reg="Idiosoma">I.</tp:taxon-name-part> <tp:taxon-name-part taxon-name-part-type="species" reg="corrugatum">corrugatum</tp:taxon-name-part></tp:taxon-name></italic> sp. n. (<italic>incertae sedis</italic>), <italic><tp:taxon-name><tp:taxon-name-part taxon-name-part-type="genus" reg="Idiosoma">I.</tp:taxon-name-part> <tp:taxon-name-part taxon-name-part-type="species" reg="gardneri">gardneri</tp:taxon-name-part></tp:taxon-name></italic> sp. n. (<italic>sigillatum</italic>-clade) or <italic><tp:taxon-name><tp:taxon-name-part taxon-name-part-type="genus" reg="Idiosoma">I.</tp:taxon-name-part> <tp:taxon-name-part taxon-name-part-type="species" reg="gutharuka">gutharuka</tp:taxon-name-part></tp:taxon-name></italic> sp. n. (<italic>intermedium</italic>-clade).</p></caption><graphic xmlns:xlink="http://www.w3.org/1999/xlink" xlink:href="zookeys-756-001-g028.jpg" position="float" orientation="portrait" xlink:type="simple" id="oo_201314.jpg"/></fig><fig id="F2" position="float" orientation="portrait"><label>Figures 13–24.</label><caption><p>Burrows of shield-backed trapdoor spiders of the <italic><tp:taxon-name><tp:taxon-name-part taxon-name-part-type="genus" reg="Idiosoma">Idiosoma</tp:taxon-name-part> <tp:taxon-name-part taxon-name-part-type="species" reg="nigrum">nigrum</tp:taxon-name-part></tp:taxon-name></italic>-group. <bold>13</bold> <italic><tp:taxon-name><tp:taxon-name-part taxon-name-part-type="genus" reg="Idiosoma">I.</tp:taxon-name-part> <tp:taxon-name-part taxon-name-part-type="species" reg="nigrum">nigrum</tp:taxon-name-part></tp:taxon-name></italic> from Minnivale Nature Reserve (Western Australia) <bold>14–15</bold> <italic><tp:taxon-name><tp:taxon-name-part taxon-name-part-type="genus" reg="Idiosoma">I.</tp:taxon-name-part> <tp:taxon-name-part taxon-name-part-type="species" reg="clypeatum">clypeatum</tp:taxon-name-part></tp:taxon-name></italic> sp. n. from Weld Range (Western Australia) <bold>16–17</bold> <italic><tp:taxon-name><tp:taxon-name-part taxon-name-part-type="genus" reg="Idiosoma">I.</tp:taxon-name-part> <tp:taxon-name-part taxon-name-part-type="species" reg="sigillatum">sigillatum</tp:taxon-name-part></tp:taxon-name></italic> (O. P.-Cambridge, 1870) from Shenton Park, Perth (Western Australia) <bold>18</bold> <italic><tp:taxon-name><tp:taxon-name-part taxon-name-part-type="genus" reg="Idiosoma">I.</tp:taxon-name-part> <tp:taxon-name-part taxon-name-part-type="species" reg="schoknechtorum">schoknechtorum</tp:taxon-name-part></tp:taxon-name></italic> sp. n. from Meenaar Nature Reserve (Western Australia) <bold>19–20</bold> <italic><tp:taxon-name><tp:taxon-name-part taxon-name-part-type="genus" reg="Idiosoma">I.</tp:taxon-name-part> <tp:taxon-name-part taxon-name-part-type="species" reg="arenaceum">arenaceum</tp:taxon-name-part></tp:taxon-name></italic> sp. n. from Kalbarri National Park (Western Australia) <bold>21</bold> <italic><tp:taxon-name><tp:taxon-name-part taxon-name-part-type="genus" reg="Idiosoma">I.</tp:taxon-name-part> <tp:taxon-name-part taxon-name-part-type="species" reg="kopejtkaorum">kopejtkaorum</tp:taxon-name-part></tp:taxon-name></italic> sp. n. from Charles Darwin Nature Reserve (Western Australia) <bold>22–23</bold> <italic><tp:taxon-name><tp:taxon-name-part taxon-name-part-type="genus" reg="Idiosoma">I.</tp:taxon-name-part> <tp:taxon-name-part taxon-name-part-type="species" reg="jarrah">jarrah</tp:taxon-name-part></tp:taxon-name></italic> sp. n. from N. of Arthur River (Western Australia) <bold>24</bold> <italic><tp:taxon-name><tp:taxon-name-part taxon-name-part-type="genus" reg="Idiosoma">I.</tp:taxon-name-part> <tp:taxon-name-part taxon-name-part-type="species" reg="mcclementsorum">mcclementsorum</tp:taxon-name-part></tp:taxon-name></italic> sp. n. from Julimar State Forest (Western Australia). Note the ‘moustache-like’ arrangement of twig-lines characteristic of the <italic>nigrum</italic>-group. Images 13, 19–23, 24 by M. Harvey; 14–15 by Astrid Heidrich, used with permission; 16–18 by M. Rix.</p></caption><graphic xmlns:xlink="http://www.w3.org/1999/xlink" xlink:href="zookeys-756-001-g027.jpg" position="float" orientation="portrait" xlink:type="simple" id="oo_201313.jpg"/></fig><fig id="F46" position="float" orientation="portrait"><label>Figures 329–338.</label><caption><p>
              <italic><tp:taxon-name><tp:taxon-name-part taxon-name-part-type="genus" reg="Idiosoma">Idiosoma</tp:taxon-name-part> <tp:taxon-name-part taxon-name-part-type="species" reg="schoknechtorum">schoknechtorum</tp:taxon-name-part></tp:taxon-name></italic> sp. n., male holotype (<abbrev xmlns:xlink="http://www.w3.org/1999/xlink" content-type="institution" xlink:title="Western Australian Museum, Perth" id="ABBRID0EFPLM" xlink:type="simple">WAM</abbrev> T139512) from Beverley (Western Australia; AVW), somatic morphology. <bold>329–330</bold> Carapace and abdomen, dorsal view <bold>331</bold> Carapace, lateral view <bold>332</bold> Eyes, dorsal view <bold>333</bold> Mouthparts, ventral view <bold>334</bold> Sternum, ventral view <bold>335</bold> Abdomen, posterior view <bold>336</bold> Leg I, prolateral view <bold>337</bold> Leg I tibia, clasping spurs, prolateral view <bold>338</bold> Leg I tibia, proventral view. Scale bars 2.0. SP2–4 = sigilla pairs 2–4.</p></caption><graphic xmlns:xlink="http://www.w3.org/1999/xlink" xlink:href="zookeys-756-001-g071.jpg" position="float" orientation="portrait" xlink:type="simple" id="oo_201364.jpg"/></fig><fig id="F47" position="float" orientation="portrait"><label>Figures 339–341.</label><caption><p>
              <italic><tp:taxon-name><tp:taxon-name-part taxon-name-part-type="genus" reg="Idiosoma">Idiosoma</tp:taxon-name-part> <tp:taxon-name-part taxon-name-part-type="species" reg="schoknechtorum">schoknechtorum</tp:taxon-name-part></tp:taxon-name></italic> sp. n., male holotype (<abbrev xmlns:xlink="http://www.w3.org/1999/xlink" content-type="institution" xlink:title="Western Australian Museum, Perth" id="ABBRID0EUQLM" xlink:type="simple">WAM</abbrev> T139512) from Beverley (Western Australia; AVW), pedipalp. <bold>339</bold> Retrolateral view <bold>340</bold> Retroventral view <bold>341</bold> Prolateral view. Scale bar 2.0.</p></caption><graphic xmlns:xlink="http://www.w3.org/1999/xlink" xlink:href="zookeys-756-001-g072.jpg" position="float" orientation="portrait" xlink:type="simple" id="oo_201365.jpg"/></fig><fig id="F48" position="float" orientation="portrait"><label>Figures 342–350.</label><caption><p>
              <italic><tp:taxon-name><tp:taxon-name-part taxon-name-part-type="genus" reg="Idiosoma">Idiosoma</tp:taxon-name-part> <tp:taxon-name-part taxon-name-part-type="species" reg="schoknechtorum">schoknechtorum</tp:taxon-name-part></tp:taxon-name></italic> sp. n., female (<abbrev xmlns:xlink="http://www.w3.org/1999/xlink" content-type="institution" xlink:title="Western Australian Museum, Perth" id="ABBRID0EXRLM" xlink:type="simple">WAM</abbrev> T140765) from SW. of York (Western Australia; AVW). <bold>342–343</bold> Carapace and abdomen, dorsal view <bold>344</bold> Carapace, lateral view <bold>345</bold> Eyes, dorsal view <bold>346</bold> Abdomen, posterior view <bold>347</bold> Sternum, ventral view <bold>348</bold> Leg I, prolateral view <bold>349</bold> Leg I, retrolateral view <bold>350</bold> Spermathecae, dorsal view. Scale bars 2.0 (<bold>342–343, 348–349</bold>), 0.5 (<bold>350</bold>). SP3–5 = sigilla pairs 3–5.</p></caption><graphic xmlns:xlink="http://www.w3.org/1999/xlink" xlink:href="zookeys-756-001-g073.jpg" position="float" orientation="portrait" xlink:type="simple" id="oo_201366.jpg"/></fig><fig id="F53" position="float" orientation="portrait"><label>Figure 374.</label><caption><p>Map showing collection records of <italic><tp:taxon-name><tp:taxon-name-part taxon-name-part-type="genus" reg="Idiosoma">Idiosoma</tp:taxon-name-part></tp:taxon-name></italic> species in the ‘sigillate complex’ from south-western Australia; base map shows collection records for all other species in the <italic>nigrum</italic>-group as smaller grey dots. Lower inset shows detailed collection records for <italic><tp:taxon-name><tp:taxon-name-part taxon-name-part-type="genus" reg="Idiosoma">I.</tp:taxon-name-part> <tp:taxon-name-part taxon-name-part-type="species" reg="nigrum">nigrum</tp:taxon-name-part></tp:taxon-name></italic> and other southern taxa, along with select metropolitan centres. Specimens sequenced for the molecular analyses are denoted by open circles, and relevant <abbrev xmlns:xlink="http://www.w3.org/1999/xlink" xlink:title="Interim Biogeographic Regionalisation of Australia Version 7" id="ABBRID0EHYLM" xlink:type="simple">IBRA</abbrev> 7.0 bioregions are as follows: AVW, Avon Wheatbelt; CAR, Carnarvon; COO, Coolgardie; GES, Geraldton Sandplains; JAF, Jarrah Forest; MUR, Murchison; SWA, Swan Coastal Plain; YAL, Yalgoo.</p></caption><graphic xmlns:xlink="http://www.w3.org/1999/xlink" xlink:href="zookeys-756-001-g078.jpg" position="float" orientation="portrait" xlink:type="simple" id="oo_201371.jpg"/></fig><fig id="F4" position="float" orientation="portrait"><label>Figures 26–35.</label><caption><p>
              <italic><tp:taxon-name><tp:taxon-name-part taxon-name-part-type="genus" reg="Idiosoma">Idiosoma</tp:taxon-name-part> <tp:taxon-name-part taxon-name-part-type="species" reg="nigrum">nigrum</tp:taxon-name-part></tp:taxon-name></italic> Main, 1952, male (<abbrev xmlns:xlink="http://www.w3.org/1999/xlink" content-type="institution" xlink:title="Western Australian Museum, Perth" id="ABBRID0EKWJM" xlink:type="simple">WAM</abbrev> T3301) from Walk Walkin, via Koorda (Western Australia; AVW), somatic morphology. <bold>26–27</bold> Carapace and abdomen, dorsal view <bold>28</bold> Carapace, lateral view <bold>29</bold> Eyes, dorsal view <bold>30</bold> Mouthparts, ventral view <bold>31</bold> Sternum, ventral view <bold>32</bold> Abdomen, posterior view <bold>33</bold> Leg I, prolateral view <bold>34</bold> Leg I tibia, clasping spurs, prolateral view (note loss of clasping spur macroseta) <bold>35</bold> Leg I tibia, proventral view. Scale bars 2.0. SP2–4 = sigilla pairs 2–4.</p></caption><graphic xmlns:xlink="http://www.w3.org/1999/xlink" xlink:href="zookeys-756-001-g029.jpg" position="float" orientation="portrait" xlink:type="simple" id="oo_201315.jpg"/></fig><fig id="F8" position="float" orientation="portrait"><label>Figures 57–66.</label><caption><p>
              <italic><tp:taxon-name><tp:taxon-name-part taxon-name-part-type="genus" reg="Idiosoma">Idiosoma</tp:taxon-name-part> <tp:taxon-name-part taxon-name-part-type="species" reg="arenaceum">arenaceum</tp:taxon-name-part></tp:taxon-name></italic> sp. n., male holotype (<abbrev xmlns:xlink="http://www.w3.org/1999/xlink" content-type="institution" xlink:title="Western Australian Museum, Perth" id="ABBRID0E52JM" xlink:type="simple">WAM</abbrev> T139527) from Zuytdorp (Western Australia; GES), somatic morphology. <bold>57–58</bold> Carapace and abdomen, dorsal view <bold>59</bold> Carapace, lateral view <bold>60</bold> Eyes, dorsal view <bold>61</bold> Mouthparts, ventral view <bold>62</bold> Sternum, ventral view <bold>63</bold> Abdomen, posterior view <bold>64</bold> Leg I, prolateral view <bold>65</bold> Leg I tibia, clasping spurs, prolateral view <bold>66</bold> Leg I tibia, proventral view. Scale bars 2.0. SP2–4 = sigilla pairs 2–4.</p></caption><graphic xmlns:xlink="http://www.w3.org/1999/xlink" xlink:href="zookeys-756-001-g033.jpg" position="float" orientation="portrait" xlink:type="simple" id="oo_201319.jpg"/></fig><fig id="F35" position="float" orientation="portrait"><label>Figures 250–259.</label><caption><p>
              <italic><tp:taxon-name><tp:taxon-name-part taxon-name-part-type="genus" reg="Idiosoma">Idiosoma</tp:taxon-name-part> <tp:taxon-name-part taxon-name-part-type="species" reg="kopejtkaorum">kopejtkaorum</tp:taxon-name-part></tp:taxon-name></italic> sp. n., male holotype (<abbrev xmlns:xlink="http://www.w3.org/1999/xlink" content-type="institution" xlink:title="Western Australian Museum, Perth" id="ABBRID0EJALM" xlink:type="simple">WAM</abbrev> T144621) from Snake Gully Nature Reserve (Western Australia; AVW), somatic morphology. <bold>250–251</bold> Carapace and abdomen, dorsal view <bold>252</bold> Carapace, lateral view <bold>253</bold> Eyes, dorsal view <bold>254</bold> Mouthparts, ventral view <bold>255</bold> Sternum, ventral view <bold>256</bold> Abdomen, posterior view <bold>257</bold> Leg I, prolateral view <bold>258</bold> Leg I tibia, clasping spurs, prolateral view <bold>259</bold> Leg I tibia, proventral view. Scale bars 2.0. SP2–4 = sigilla pairs 2–4.</p></caption><graphic xmlns:xlink="http://www.w3.org/1999/xlink" xlink:href="zookeys-756-001-g060.jpg" position="float" orientation="portrait" xlink:type="simple" id="oo_201350.jpg"/></fig><fig id="F38" position="float" orientation="portrait"><label>Figures 272–281.</label><caption><p>
              <italic><tp:taxon-name><tp:taxon-name-part taxon-name-part-type="genus" reg="Idiosoma">Idiosoma</tp:taxon-name-part> <tp:taxon-name-part taxon-name-part-type="species" reg="kwongan">kwongan</tp:taxon-name-part></tp:taxon-name></italic> sp. n., male holotype (<abbrev xmlns:xlink="http://www.w3.org/1999/xlink" content-type="institution" xlink:title="Western Australian Museum, Perth" id="ABBRID0ENELM" xlink:type="simple">WAM</abbrev> T27142) from E. of Greenhead (Western Australia; GES), somatic morphology. <bold>272–273</bold> Carapace and abdomen, dorsal view <bold>274</bold> Carapace, lateral view <bold>275</bold> Eyes, dorsal view <bold>276</bold> Mouthparts, ventral view <bold>277</bold> Sternum, ventral view <bold>278</bold> Abdomen, posterior view <bold>279</bold> Leg I, prolateral view <bold>280</bold> Leg I tibia, clasping spurs, prolateral view <bold>281</bold> Leg I tibia, proventral view. Scale bars 2.0. SP2–4 = sigilla pairs 2–4.</p></caption><graphic xmlns:xlink="http://www.w3.org/1999/xlink" xlink:href="zookeys-756-001-g063.jpg" position="float" orientation="portrait" xlink:type="simple" id="oo_201353.jpg"/></fig><fig id="F10" position="float" orientation="portrait"><label>Figures 70–78.</label><caption><p>
              <italic><tp:taxon-name><tp:taxon-name-part taxon-name-part-type="genus" reg="Idiosoma">Idiosoma</tp:taxon-name-part> <tp:taxon-name-part taxon-name-part-type="species" reg="arenaceum">arenaceum</tp:taxon-name-part></tp:taxon-name></italic> sp. n., female (<named-content xmlns:xlink="http://www.w3.org/1999/xlink" content-type="dwc:institutional_code" xlink:type="simple">AMS</named-content> KS6393) from Geraldton (Western Australia; GES). <bold>70–71</bold> Carapace and abdomen, dorsal view <bold>72</bold> Carapace, lateral view <bold>73</bold> Eyes, dorsal view <bold>74</bold> Abdomen, posterior view <bold>75</bold> Sternum, ventral view <bold>76</bold> Leg I, prolateral view <bold>77</bold> Leg I, retrolateral view <bold>78</bold> Spermathecae, dorsal view. Scale bars 2.0 (<bold>70–71, 76–77</bold>), 0.5 (<bold>78</bold>). SP3–4 = sigilla pairs 3–4.</p></caption><graphic xmlns:xlink="http://www.w3.org/1999/xlink" xlink:href="zookeys-756-001-g035.jpg" position="float" orientation="portrait" xlink:type="simple" id="oo_201322.jpg"/></fig><fig id="F13" position="float" orientation="portrait"><label>Figures 92–100.</label><caption><p>
              <italic><tp:taxon-name><tp:taxon-name-part taxon-name-part-type="genus" reg="Idiosoma">Idiosoma</tp:taxon-name-part> <tp:taxon-name-part taxon-name-part-type="species" reg="clypeatum">clypeatum</tp:taxon-name-part></tp:taxon-name></italic> sp. n., female (<abbrev xmlns:xlink="http://www.w3.org/1999/xlink" content-type="institution" xlink:title="Western Australian Museum, Perth" id="ABBRID0ETCKM" xlink:type="simple">WAM</abbrev> T108516) from Karara (Western Australia; YAL). <bold>92–93</bold> Carapace and abdomen, dorsal view <bold>94</bold> Carapace, lateral view <bold>95</bold> Eyes, dorsal view <bold>96</bold> Abdomen, posterior view <bold>97</bold> Sternum, ventral view <bold>98</bold> Leg I, prolateral view <bold>99</bold> Leg I, retrolateral view <bold>100</bold> Spermathecae, dorsal view. Scale bars 2.0 (<bold>92–93, 98–99</bold>), 0.5 (<bold>100</bold>). SP3–4 = sigilla pairs 3–4.</p></caption><graphic xmlns:xlink="http://www.w3.org/1999/xlink" xlink:href="zookeys-756-001-g038.jpg" position="float" orientation="portrait" xlink:type="simple" id="oo_201327.jpg"/></fig><fig id="F37" position="float" orientation="portrait"><label>Figures 263–271.</label><caption><p>
              <italic><tp:taxon-name><tp:taxon-name-part taxon-name-part-type="genus" reg="Idiosoma">Idiosoma</tp:taxon-name-part> <tp:taxon-name-part taxon-name-part-type="species" reg="kopejtkaorum">kopejtkaorum</tp:taxon-name-part></tp:taxon-name></italic> sp. n., female (<abbrev xmlns:xlink="http://www.w3.org/1999/xlink" content-type="institution" xlink:title="Western Australian Museum, Perth" id="ABBRID0E2CLM" xlink:type="simple">WAM</abbrev> T108519) from Charles Darwin Nature Reserve (Western Australia; AVW). <bold>263–264</bold> Carapace and abdomen, dorsal view <bold>265</bold> Carapace, lateral view <bold>266</bold> Eyes, dorsal view <bold>267</bold> Abdomen, posterior view <bold>268</bold> Sternum, ventral view <bold>269</bold> Leg I, prolateral view <bold>270</bold> Leg I, retrolateral view <bold>271</bold> Spermathecae, dorsal view. Scale bars 2.0 (<bold>263–264, 269–270</bold>), 0.5 (<bold><italic>271</italic></bold>). SP3–4 = sigilla pairs 3–4.</p></caption><graphic xmlns:xlink="http://www.w3.org/1999/xlink" xlink:href="zookeys-756-001-g062.jpg" position="float" orientation="portrait" xlink:type="simple" id="oo_201352.jpg"/></fig><fig id="F6" position="float" orientation="portrait"><label>Figures 39–47.</label><caption><p>
              <italic><tp:taxon-name><tp:taxon-name-part taxon-name-part-type="genus" reg="Idiosoma">Idiosoma</tp:taxon-name-part> <tp:taxon-name-part taxon-name-part-type="species" reg="nigrum">nigrum</tp:taxon-name-part></tp:taxon-name></italic> Main, 1952, female holotype (<abbrev xmlns:xlink="http://www.w3.org/1999/xlink" content-type="institution" xlink:title="Western Australian Museum, Perth" id="ABBRID0E3YJM" xlink:type="simple">WAM</abbrev> T3960) from Wongan Hills (Western Australia; AVW). <bold>39–40</bold> Carapace and abdomen, dorsal view <bold>41</bold> Carapace, lateral view <bold>42</bold> Eyes, dorsal view <bold>43</bold> Abdomen, posterior view <bold>44</bold> Sternum, ventral view <bold>45</bold> Leg I, prolateral view <bold>46</bold> Leg I, retrolateral view <bold>47</bold> Spermathecae, dorsal view. Scale bars 2.0 <bold>(39–40, 45–46</bold>), 0.5 (<bold>47</bold>). SP3–4 = sigilla pairs 3–4.</p></caption><graphic xmlns:xlink="http://www.w3.org/1999/xlink" xlink:href="zookeys-756-001-g031.jpg" position="float" orientation="portrait" xlink:type="simple" id="oo_201317.jpg"/></fig><fig id="F7" position="float" orientation="portrait"><label>Figures 48–56.</label><caption><p>
              <italic><tp:taxon-name><tp:taxon-name-part taxon-name-part-type="genus" reg="Idiosoma">Idiosoma</tp:taxon-name-part> <tp:taxon-name-part taxon-name-part-type="species" reg="nigrum">nigrum</tp:taxon-name-part></tp:taxon-name></italic> Main, 1952, female (<abbrev xmlns:xlink="http://www.w3.org/1999/xlink" content-type="institution" xlink:title="Western Australian Museum, Perth" id="ABBRID0EN1JM" xlink:type="simple">WAM</abbrev> T132737) from Minnivale Nature Reserve (Western Australia; AVW). <bold>48–49</bold> Carapace and abdomen, dorsal view <bold>50</bold> Carapace, lateral view <bold>51</bold> Eyes, dorsal view <bold>52</bold> Abdomen, posterior view <bold>53</bold> Sternum, ventral view <bold>54</bold> Leg I, prolateral view <bold>55</bold> Leg I, retrolateral view <bold>56</bold> Spermathecae, dorsal view. Scale bars 2.0 (<bold>48–49, 54–55</bold>), 0.5 (<bold>56</bold>). SP3–4 = sigilla pairs 3–4.</p></caption><graphic xmlns:xlink="http://www.w3.org/1999/xlink" xlink:href="zookeys-756-001-g032.jpg" position="float" orientation="portrait" xlink:type="simple" id="oo_201318.jpg"/></fig><fig id="F14" position="float" orientation="portrait"><label>Figures 101–110.</label><caption><p>
              <italic><tp:taxon-name><tp:taxon-name-part taxon-name-part-type="genus" reg="Idiosoma">Idiosoma</tp:taxon-name-part> <tp:taxon-name-part taxon-name-part-type="species" reg="corrugatum">corrugatum</tp:taxon-name-part></tp:taxon-name></italic> sp. n., male holotype (<named-content xmlns:xlink="http://www.w3.org/1999/xlink" content-type="dwc:institutional_code" xlink:type="simple">SAM</named-content> NN29858) from SW. of Kimba (South Australia; EYB), somatic morphology. <bold>101–102</bold> Carapace and abdomen, dorsal view <bold>103</bold> Carapace, lateral view <bold>104</bold> Eyes, dorsal view <bold>105</bold> Mouthparts, ventral view <bold>106</bold> Sternum, ventral view <bold>107</bold> Abdomen, posterior view <bold>108</bold> Leg I, prolateral view <bold>109</bold> Leg I tibia, clasping spurs, prolateral view <bold>110</bold> Leg I tibia, proventral view. Scale bars 2.0. SP2–4 = sigilla pairs 2–4.</p></caption><graphic xmlns:xlink="http://www.w3.org/1999/xlink" xlink:href="zookeys-756-001-g039.jpg" position="float" orientation="portrait" xlink:type="simple" id="oo_201328.jpg"/></fig><fig id="F16" position="float" orientation="portrait"><label>Figures 114–122.</label><caption><p>
              <italic><tp:taxon-name><tp:taxon-name-part taxon-name-part-type="genus" reg="Idiosoma">Idiosoma</tp:taxon-name-part> <tp:taxon-name-part taxon-name-part-type="species" reg="corrugatum">corrugatum</tp:taxon-name-part></tp:taxon-name></italic> sp. n., female (<abbrev xmlns:xlink="http://www.w3.org/1999/xlink" content-type="institution" xlink:title="Western Australian Museum, Perth" id="ABBRID0EWGKM" xlink:type="simple">WAM</abbrev> T144634) from NW. of Cleve (South Australia; EYB). <bold>114–115</bold> Carapace and abdomen, dorsal view <bold>116</bold> Carapace, lateral view <bold>117</bold> Eyes, dorsal view <bold>118</bold> Abdomen, posterior view <bold>119</bold> Sternum, ventral view <bold>120</bold> Leg I, prolateral view <bold>121</bold> Leg I, retrolateral view <bold>122</bold> Spermathecae, dorsal view. Scale bars 2.0 (<bold>114–115, 120–121</bold>), 0.5 (<bold>122</bold>). SP3–4 = sigilla pairs 3–4.</p></caption><graphic xmlns:xlink="http://www.w3.org/1999/xlink" xlink:href="zookeys-756-001-g041.jpg" position="float" orientation="portrait" xlink:type="simple" id="oo_201330.jpg"/></fig></tp:treatment-sec><ref-list><ref id="B19"><mixed-citation xmlns:xlink="http://www.w3.org/1999/xlink" xlink:type="simple">
          <person-group><name name-style="western"><surname>Main</surname><given-names>BY</given-names></name></person-group> (<year>1957b</year>) <article-title>Biology of aganippine trapdoor spiders (<tp:taxon-name><tp:taxon-name-part taxon-name-part-type="suborder">Mygalomorphae</tp:taxon-name-part></tp:taxon-name>: <tp:taxon-name><tp:taxon-name-part taxon-name-part-type="family">Ctenizidae</tp:taxon-name-part></tp:taxon-name>).</article-title> <source>Australian Journal of Zoology</source> <volume>5</volume>: <fpage>402</fpage>–<lpage>473</lpage>. <ext-link xlink:type="simple" ext-link-type="doi" xlink:href="10.1071/ZO9570402">https://doi.org/10.1071/ZO9570402</ext-link></mixed-citation></ref><ref id="B14"><mixed-citation xmlns:xlink="http://www.w3.org/1999/xlink" xlink:type="simple">
          <person-group><name name-style="western"><surname>Keighery</surname><given-names>GJ</given-names></name></person-group> (<year>2004</year>) <article-title>State Salinity Strategy biological survey of the Western Australian wheatbelt: background.</article-title> <source>Records of the Western Australian Museum Supplement</source> <volume>67</volume>: <fpage>1</fpage>–<lpage>6</lpage>. <ext-link xlink:type="simple" ext-link-type="doi" xlink:href="10.18195/issn.0313-122x.67.2004.001-006">https://doi.org/10.18195/issn.0313-122x.67.2004.001-006</ext-link></mixed-citation></ref><ref id="B16"><mixed-citation xmlns:xlink="http://www.w3.org/1999/xlink" xlink:type="simple">
          <person-group><name name-style="western"><surname>Laurance</surname><given-names>WF</given-names></name><name name-style="western"><surname>Dell</surname><given-names>B</given-names></name><name name-style="western"><surname>Turton</surname><given-names>SM</given-names></name><name name-style="western"><surname>Lawes</surname><given-names>MJ</given-names></name><name name-style="western"><surname>Hutley</surname><given-names>LB</given-names></name><name name-style="western"><surname>McCallum</surname><given-names>H</given-names></name><name name-style="western"><surname>Dale</surname><given-names>P</given-names></name><name name-style="western"><surname>Bird</surname><given-names>M</given-names></name><name name-style="western"><surname>Hardy</surname><given-names>G</given-names></name><name name-style="western"><surname>Prideaux</surname><given-names>G</given-names></name><name name-style="western"><surname>Gawne</surname><given-names>B</given-names></name><name name-style="western"><surname>McMahon</surname><given-names>CR</given-names></name><name name-style="western"><surname>Yu</surname><given-names>R</given-names></name><name name-style="western"><surname>Hero</surname><given-names>JM</given-names></name><name name-style="western"><surname>Schwarzkopf</surname><given-names>L</given-names></name><name name-style="western"><surname>Krockenberger</surname><given-names>A</given-names></name><name name-style="western"><surname>Setterfield</surname><given-names>SA</given-names></name><name name-style="western"><surname>Douglas</surname><given-names>M</given-names></name><name name-style="western"><surname>Silvester</surname><given-names>E</given-names></name><name name-style="western"><surname>Mahony</surname><given-names>M</given-names></name><name name-style="western"><surname>Vella</surname><given-names>K</given-names></name><name name-style="western"><surname>Saikia</surname><given-names>U</given-names></name><name name-style="western"><surname>Wahren</surname><given-names>CH</given-names></name><name name-style="western"><surname>Xu</surname><given-names>ZH</given-names></name><name name-style="western"><surname>Smith</surname><given-names>B</given-names></name><name name-style="western"><surname>Cocklin</surname><given-names>C</given-names></name></person-group> (<year>2011</year>) <article-title>The ten Australian ecosystems most vulnerable to tipping points.</article-title> <source>Biological Conservation</source> <volume>144</volume>: <fpage>1472</fpage>–<lpage>1480</lpage>. <ext-link xlink:type="simple" ext-link-type="doi" xlink:href="10.1016/j.biocon.2011.01.016">https://doi.org/10.1016/j.biocon.2011.01.016</ext-link></mixed-citation></ref></ref-list></tp:taxon-treatment>
