# Supplementary material for: Conservation systematics of the shield-backed trapdoor spiders of the nigrum-group (Mygalomorphae, Idiopidae, Idiosoma): integrative taxonomy reveals a diverse and threatened fauna from south-western Australia
Source: Zookeys. 2018 May 9;(756):1–121. doi: 10.3897/zookeys.756.24397 (PMC5956031; doi:10.3897/zookeys.756.24397)
Supplement: XML Treatment for Idiosoma sigillatum [file zookeys.756.24397-treatment18.xml]

<!DOCTYPE tp:taxon-treatment
  PUBLIC "-//TaxonX//DTD Taxonomic Treatment Publishing DTD v0 20100105//EN" "tax-treatment-NSO.dtd">
<tp:taxon-treatment xmlns:tp="http://www.plazi.org/taxpub"><tp:treatment-meta><kwd-group><label>Taxon classification</label><kwd><named-content xmlns:xlink="http://www.w3.org/1999/xlink" content-type="kingdom">Animalia</named-content></kwd><kwd><named-content xmlns:xlink="http://www.w3.org/1999/xlink" content-type="order">Araneae</named-content></kwd><kwd><named-content xmlns:xlink="http://www.w3.org/1999/xlink" content-type="family">Idiopidae</named-content></kwd></kwd-group><mixed-citation publication-type="journal"><person-group><name><surname>Rix</surname><given-names>Michael G.</given-names></name><name><surname>Huey</surname><given-names>Joel A.</given-names></name><name><surname>Cooper</surname><given-names>Steven J.B.</given-names></name><name><surname>Austin</surname><given-names>Andrew D.</given-names></name><name><surname>Harvey</surname><given-names>Mark S.</given-names></name></person-group><article-title>Conservation systematics of the shield-backed trapdoor spiders of the <italic>nigrum</italic>-group (<tp:taxon-name><tp:taxon-name-part taxon-name-part-type="suborder">Mygalomorphae</tp:taxon-name-part></tp:taxon-name>, <tp:taxon-name><tp:taxon-name-part taxon-name-part-type="family">Idiopidae</tp:taxon-name-part></tp:taxon-name>, <italic><tp:taxon-name><tp:taxon-name-part taxon-name-part-type="genus" reg="Idiosoma">Idiosoma</tp:taxon-name-part></tp:taxon-name></italic>): integrative taxonomy reveals a diverse and threatened fauna from south-western Australia</article-title><source>Zookeys</source><day>9</day><month>5</month><year>2018</year><volume>2018</volume><issue>756</issue><fpage>1</fpage><lpage>121</lpage><pub-id pub-id-type="doi">10.3897/zookeys.756.24397</pub-id></mixed-citation></tp:treatment-meta><tp:nomenclature><tp:taxon-name>
            <tp:taxon-name-part taxon-name-part-type="genus" reg="Idiosoma">Idiosoma</tp:taxon-name-part>
            <tp:taxon-name-part taxon-name-part-type="species" reg="sigillatum">sigillatum</tp:taxon-name-part>
          </tp:taxon-name><tp:taxon-authority>(O. P.-Cambridge, 1870)</tp:taxon-authority><xref ref-type="fig" rid="F1">Figs 4–6</xref><xref ref-type="fig" rid="F2">, 16</xref><xref ref-type="fig" rid="F2">, 17</xref><xref ref-type="fig" rid="F3">, 25</xref><xref ref-type="fig" rid="F49">, 351–360</xref><xref ref-type="fig" rid="F50">, 361–363</xref><xref ref-type="fig" rid="F51">, 364–372</xref><xref ref-type="fig" rid="F52">, 373</xref><xref ref-type="fig" rid="F54">, 375</xref><tp:nomenclature-citation-list><tp:nomenclature-citation><tp:taxon-name><tp:taxon-name-part taxon-name-part-type="genus" reg="Idiops">Idiops</tp:taxon-name-part> <tp:taxon-name-part taxon-name-part-type="species" reg="sigillatus">sigillatus</tp:taxon-name-part></tp:taxon-name><comment> O. P.-Cambridge, 1870: 105, pl. 8, fig. 2A–H. </comment></tp:nomenclature-citation><tp:nomenclature-citation><tp:taxon-name>
                    <tp:taxon-name-part taxon-name-part-type="genus" reg="Idiosoma">Idiosoma</tp:taxon-name-part> <tp:taxon-name-part taxon-name-part-type="species" reg="sigillatum">sigillatum</tp:taxon-name-part></tp:taxon-name><comment> (O. P-Cambridge): <xref ref-type="bibr" rid="B1">Ausserer 1871</xref>: 150. </comment></tp:nomenclature-citation><tp:nomenclature-citation><tp:taxon-name><tp:taxon-name-part taxon-name-part-type="genus" reg="Acanthodon">Acanthodon</tp:taxon-name-part> <tp:taxon-name-part taxon-name-part-type="species" reg="sigillatum">sigillatum</tp:taxon-name-part></tp:taxon-name><comment> (O. P.-Cambridge): <xref ref-type="bibr" rid="B41">Simon 1892</xref>: 91. </comment></tp:nomenclature-citation><tp:nomenclature-citation><tp:taxon-name>
                    <tp:taxon-name-part taxon-name-part-type="genus" reg="Idiosoma">Idiosoma</tp:taxon-name-part> <tp:taxon-name-part taxon-name-part-type="species" reg="sigillatum">sigillatum</tp:taxon-name-part></tp:taxon-name><comment> (O. P.-Cambridge): <xref ref-type="bibr" rid="B32">Pocock 1897</xref>: 109. Simon 1903: 901, fig. 1053. <xref ref-type="bibr" rid="B17">Main 1952</xref>: 131, figs 1A–C, 2A. <xref ref-type="bibr" rid="B19">Main 1957b</xref>: 438, fig. 14C (in part; cited specimens from Floreat Park, Inglewood, Kings Park, West Midland, Mount Hawthorn, N. of Muchea, Naval Base, Rockingham and Rottnest Island). <xref ref-type="bibr" rid="B21">Main 1964</xref>: 32, figs A–D, F. <xref ref-type="bibr" rid="B24">Main 1985</xref>: 14, figs 26, 190, 216. <xref ref-type="bibr" rid="B6">Castalanelli et al. 2014</xref>: 383. <xref ref-type="bibr" rid="B39">Rix et al. 2017d</xref>: 593, figs 83, 84, 87, 91, 93, 97. </comment></tp:nomenclature-citation><tp:nomenclature-citation><tp:taxon-name>
                    <tp:taxon-name-part taxon-name-part-type="genus" reg="Idiosoma">Idiosoma</tp:taxon-name-part> <tp:taxon-name-part taxon-name-part-type="species" reg="hirsutum">hirsutum</tp:taxon-name-part></tp:taxon-name><comment> Main, 1952: 132, fig. 2B. <xref ref-type="bibr" rid="B19">Main 1957b</xref>: 440, fig. 15A–B. <xref ref-type="bibr" rid="B24">Main 1985</xref>: 54. Synonymised by <xref ref-type="bibr" rid="B39">Rix et al. 2017d</xref>: 593. </comment></tp:nomenclature-citation></tp:nomenclature-citation-list></tp:nomenclature><tp:treatment-sec sec-type="type material" id="SECID0EU6DM"><title>Type material (of <italic><tp:taxon-name><tp:taxon-name-part taxon-name-part-type="genus" reg="Idiops">Idiops</tp:taxon-name-part> <tp:taxon-name-part taxon-name-part-type="species" reg="sigillatus">sigillatus</tp:taxon-name-part></tp:taxon-name></italic>).</title><p>Holotype male. Swan River [Perth] (IBRA_SWA), Western Australia, Australia (<named-content xmlns:xlink="http://www.w3.org/1999/xlink" content-type="dwc:institutional_code" xlink:type="simple">OUM</named-content>; not examined).</p></tp:treatment-sec><tp:treatment-sec sec-type="type material" id="SECID0ELAEM"><title>Type material (of <italic><tp:taxon-name><tp:taxon-name-part taxon-name-part-type="genus" reg="Idiosoma">Idiosoma</tp:taxon-name-part> <tp:taxon-name-part taxon-name-part-type="species" reg="hirsutum">hirsutum</tp:taxon-name-part></tp:taxon-name></italic>).</title><p>Holotype female. Victoria Park [Perth] (IBRA_SWA), Western Australia, Australia, 10 August 1929, L.W. Gibbs (<abbrev xmlns:xlink="http://www.w3.org/1999/xlink" content-type="institution" xlink:title="Western Australian Museum, Perth" id="ABBRID0EUAEM" xlink:type="simple">WAM</abbrev> T2172; examined).</p></tp:treatment-sec><tp:treatment-sec sec-type="material" id="SECID0EZAEM"><title>Other material examined.</title><p>
            <bold>AUSTRALIA: <italic>Western Australia</italic></bold>: 1 ♂, Alexander Heights (IBRA_SWA), <named-content xmlns:xlink="http://www.w3.org/1999/xlink" content-type="dwc:verbatimCoordinates" xlink:type="simple"><named-content content-type="geo-json" specific-use="{&#34;type&#34;:&#34;Point&#34;,&#34;coordinates&#34;:[115.866667,-31.833333]}" id="NCID0EGBEM" xlink:type="simple">31°50'S, 115°52'E</named-content></named-content>, 12 June 1994, H. Smithies (<abbrev xmlns:xlink="http://www.w3.org/1999/xlink" content-type="institution" xlink:title="Western Australian Museum, Perth" id="ABBRID0ELBEM" xlink:type="simple">WAM</abbrev> T31063); 1 ♂, Applecross (IBRA_SWA), <named-content xmlns:xlink="http://www.w3.org/1999/xlink" content-type="dwc:verbatimCoordinates" xlink:type="simple"><named-content content-type="geo-json" specific-use="{&#34;type&#34;:&#34;Point&#34;,&#34;coordinates&#34;:[115.833333,-32.016667]}" id="NCID0ETBEM" xlink:type="simple">32°01'S, 115°50'E</named-content></named-content>, hand collected, 12 June 1956, J.A. Dobson (<abbrev xmlns:xlink="http://www.w3.org/1999/xlink" content-type="institution" xlink:title="Western Australian Museum, Perth" id="ABBRID0EYBEM" xlink:type="simple">WAM</abbrev> T3920); 1 juvenile, same locality data, 16 May 1957, W. Porter (<abbrev xmlns:xlink="http://www.w3.org/1999/xlink" content-type="institution" xlink:title="Western Australian Museum, Perth" id="ABBRID0E4BEM" xlink:type="simple">WAM</abbrev> T3941); 1 ♂, same data except 18 July 1968, P. Vredenbreat (<abbrev xmlns:xlink="http://www.w3.org/1999/xlink" content-type="institution" xlink:title="Western Australian Museum, Perth" id="ABBRID0ECCEM" xlink:type="simple">WAM</abbrev> T18533); 1 ♂, same locality data, dead in swimming pool, 3 July 1994, T. Dunlop (<abbrev xmlns:xlink="http://www.w3.org/1999/xlink" content-type="institution" xlink:title="Western Australian Museum, Perth" id="ABBRID0EHCEM" xlink:type="simple">WAM</abbrev> T31064); 1 ♂, Attadale (IBRA_SWA), <named-content xmlns:xlink="http://www.w3.org/1999/xlink" content-type="dwc:verbatimCoordinates" xlink:type="simple"><named-content content-type="geo-json" specific-use="{&#34;type&#34;:&#34;Point&#34;,&#34;coordinates&#34;:[115.800556,-32.026111]}" id="NCID0EPCEM" xlink:type="simple">32°01'34"S, 115°48'02"E</named-content></named-content>, hand collected, 20 May 1971, R. Reed (<abbrev xmlns:xlink="http://www.w3.org/1999/xlink" content-type="institution" xlink:title="Western Australian Museum, Perth" id="ABBRID0ETCEM" xlink:type="simple">WAM</abbrev> T18534); 1 ♀, same locality data, 29 April 1989, S.W. Munsie (<abbrev xmlns:xlink="http://www.w3.org/1999/xlink" content-type="institution" xlink:title="Western Australian Museum, Perth" id="ABBRID0EYCEM" xlink:type="simple">WAM</abbrev> T27138); 1 ♂, same locality data except <named-content xmlns:xlink="http://www.w3.org/1999/xlink" content-type="dwc:verbatimCoordinates" xlink:type="simple"><named-content content-type="geo-json" specific-use="{&#34;type&#34;:&#34;Point&#34;,&#34;coordinates&#34;:[115.800000,-32.016667]}" id="NCID0EADEM" xlink:type="simple">32°01'S, 115°48'E</named-content></named-content>, June 1960, W. Lane (<abbrev xmlns:xlink="http://www.w3.org/1999/xlink" content-type="institution" xlink:title="Western Australian Museum, Perth" id="ABBRID0EFDEM" xlink:type="simple">WAM</abbrev> T144870); 1 ♂, Australind (IBRA_SWA), <named-content xmlns:xlink="http://www.w3.org/1999/xlink" content-type="dwc:verbatimCoordinates" xlink:type="simple"><named-content content-type="geo-json" specific-use="{&#34;type&#34;:&#34;Point&#34;,&#34;coordinates&#34;:[115.711667,-33.283611]}" id="NCID0ENDEM" xlink:type="simple">33°17'01"S, 115°42'42"E</named-content></named-content>, hand collected, 2 June 1984, C. Thomas (<abbrev xmlns:xlink="http://www.w3.org/1999/xlink" content-type="institution" xlink:title="Western Australian Museum, Perth" id="ABBRID0ERDEM" xlink:type="simple">WAM</abbrev> T18562); 1 ♂, same locality data except <named-content xmlns:xlink="http://www.w3.org/1999/xlink" content-type="dwc:verbatimCoordinates" xlink:type="simple"><named-content content-type="geo-json" specific-use="{&#34;type&#34;:&#34;Point&#34;,&#34;coordinates&#34;:[115.733333,-33.266667]}" id="NCID0EZDEM" xlink:type="simple">33°16'S, 115°44'E</named-content></named-content>, 1 July 1991, K.F. Longbottom (<abbrev xmlns:xlink="http://www.w3.org/1999/xlink" content-type="institution" xlink:title="Western Australian Museum, Perth" id="ABBRID0E5DEM" xlink:type="simple">WAM</abbrev> T26112); 1 ♀, same locality data except 9 Laura Avenue, off Coast Road, N. of Bunbury (IBRA_SWA), <named-content xmlns:xlink="http://www.w3.org/1999/xlink" content-type="dwc:verbatimCoordinates" xlink:type="simple"><named-content content-type="geo-json" specific-use="{&#34;type&#34;:&#34;Point&#34;,&#34;coordinates&#34;:[115.710833,-33.294444]}" id="NCID0EGEEM" xlink:type="simple">33°17'40"S, 115°42'39"E</named-content></named-content>, 25 April 2011, submission to Bunbury DEC Office, via A. Longbottom (<abbrev xmlns:xlink="http://www.w3.org/1999/xlink" content-type="institution" xlink:title="Western Australian Museum, Perth" id="ABBRID0EKEEM" xlink:type="simple">WAM</abbrev> T113274); 1 ♂, Avalon, 5 miles S. of Mandurah (IBRA_SWA), <named-content xmlns:xlink="http://www.w3.org/1999/xlink" content-type="dwc:verbatimCoordinates" xlink:type="simple"><named-content content-type="geo-json" specific-use="{&#34;type&#34;:&#34;Point&#34;,&#34;coordinates&#34;:[115.700000,-32.550000]}" id="NCID0ESEEM" xlink:type="simple">32°33'S, 115°42'E</named-content></named-content>, hand collected, 5 June 1976, L. Freeman (<abbrev xmlns:xlink="http://www.w3.org/1999/xlink" content-type="institution" xlink:title="Western Australian Museum, Perth" id="ABBRID0EXEEM" xlink:type="simple">WAM</abbrev> T18569); 1 ♀, Balcatta (IBRA_SWA), <named-content xmlns:xlink="http://www.w3.org/1999/xlink" content-type="dwc:verbatimCoordinates" xlink:type="simple"><named-content content-type="geo-json" specific-use="{&#34;type&#34;:&#34;Point&#34;,&#34;coordinates&#34;:[115.816667,-31.883333]}" id="NCID0E6EEM" xlink:type="simple">31°53'S, 115°49'E</named-content></named-content>, 25 June 1985, N. Bowie (<abbrev xmlns:xlink="http://www.w3.org/1999/xlink" content-type="institution" xlink:title="Western Australian Museum, Perth" id="ABBRID0EEFEM" xlink:type="simple">WAM</abbrev> T18463); 1 ♀, Balga (IBRA_SWA), <named-content xmlns:xlink="http://www.w3.org/1999/xlink" content-type="dwc:verbatimCoordinates" xlink:type="simple"><named-content content-type="geo-json" specific-use="{&#34;type&#34;:&#34;Point&#34;,&#34;coordinates&#34;:[115.837222,-31.860556]}" id="NCID0EMFEM" xlink:type="simple">31°51'38"S, 115°50'14"E</named-content></named-content>, 16 April 1971, T. Dawson (<abbrev xmlns:xlink="http://www.w3.org/1999/xlink" content-type="institution" xlink:title="Western Australian Museum, Perth" id="ABBRID0EQFEM" xlink:type="simple">WAM</abbrev> T18464); 1 ♀, same data except 3 November 1983, J. Rasmussen (<abbrev xmlns:xlink="http://www.w3.org/1999/xlink" content-type="institution" xlink:title="Western Australian Museum, Perth" id="ABBRID0EVFEM" xlink:type="simple">WAM</abbrev> T18465); 1 ♀, same locality data except <named-content xmlns:xlink="http://www.w3.org/1999/xlink" content-type="dwc:verbatimCoordinates" xlink:type="simple"><named-content content-type="geo-json" specific-use="{&#34;type&#34;:&#34;Point&#34;,&#34;coordinates&#34;:[115.833333,-31.866667]}" id="NCID0E4FEM" xlink:type="simple">31°52'S, 115°50'E</named-content></named-content>, 1 January 1997, S. James (<abbrev xmlns:xlink="http://www.w3.org/1999/xlink" content-type="institution" xlink:title="Western Australian Museum, Perth" id="ABBRID0ECGEM" xlink:type="simple">WAM</abbrev> T38487); 1 ♀, same data (<abbrev xmlns:xlink="http://www.w3.org/1999/xlink" content-type="institution" xlink:title="Western Australian Museum, Perth" id="ABBRID0EHGEM" xlink:type="simple">WAM</abbrev> T38488); 1 ♀, Bayswater (IBRA_SWA), <named-content xmlns:xlink="http://www.w3.org/1999/xlink" content-type="dwc:verbatimCoordinates" xlink:type="simple"><named-content content-type="geo-json" specific-use="{&#34;type&#34;:&#34;Point&#34;,&#34;coordinates&#34;:[115.900000,-31.916667]}" id="NCID0EPGEM" xlink:type="simple">31°55'S, 115°54'E</named-content></named-content>, 16 May 1938, J. Green (<abbrev xmlns:xlink="http://www.w3.org/1999/xlink" content-type="institution" xlink:title="Western Australian Museum, Perth" id="ABBRID0EUGEM" xlink:type="simple">WAM</abbrev> T3073); 1 ♀, same locality data except <named-content xmlns:xlink="http://www.w3.org/1999/xlink" content-type="dwc:verbatimCoordinates" xlink:type="simple"><named-content content-type="geo-json" specific-use="{&#34;type&#34;:&#34;Point&#34;,&#34;coordinates&#34;:[115.914722,-31.918889]}" id="NCID0E3GEM" xlink:type="simple">31°55'08"S, 115°54'53"E</named-content></named-content>, 7 November 1966, Mrs Little (<abbrev xmlns:xlink="http://www.w3.org/1999/xlink" content-type="institution" xlink:title="Western Australian Museum, Perth" id="ABBRID0EAHEM" xlink:type="simple">WAM</abbrev> T18466); 1 ♀, same data except 1 August 1974, F. Graham (<abbrev xmlns:xlink="http://www.w3.org/1999/xlink" content-type="institution" xlink:title="Western Australian Museum, Perth" id="ABBRID0EFHEM" xlink:type="simple">WAM</abbrev> T18467); 1 ♂, Beeliar, 29 Waitch Loop (IBRA_SWA), <named-content xmlns:xlink="http://www.w3.org/1999/xlink" content-type="dwc:verbatimCoordinates" xlink:type="simple"><named-content content-type="geo-json" specific-use="{&#34;type&#34;:&#34;Point&#34;,&#34;coordinates&#34;:[115.783333,-32.133333]}" id="NCID0ENHEM" xlink:type="simple">32°08'S, 115°47'E</named-content></named-content>, 12 July 2001, V. Pinnell (<abbrev xmlns:xlink="http://www.w3.org/1999/xlink" content-type="institution" xlink:title="Western Australian Museum, Perth" id="ABBRID0ESHEM" xlink:type="simple">WAM</abbrev> T44290); 1 ♀, Bentley (IBRA_SWA), <named-content xmlns:xlink="http://www.w3.org/1999/xlink" content-type="dwc:verbatimCoordinates" xlink:type="simple"><named-content content-type="geo-json" specific-use="{&#34;type&#34;:&#34;Point&#34;,&#34;coordinates&#34;:[115.922500,-32.002500]}" id="NCID0E1HEM" xlink:type="simple">32°00'09"S, 115°55'21"E</named-content></named-content>, 1 January 1975, V. Sullivan (<abbrev xmlns:xlink="http://www.w3.org/1999/xlink" content-type="institution" xlink:title="Western Australian Museum, Perth" id="ABBRID0E5HEM" xlink:type="simple">WAM</abbrev> T26113); 1 ♀, Bibra Lake (IBRA_SWA), <named-content xmlns:xlink="http://www.w3.org/1999/xlink" content-type="dwc:verbatimCoordinates" xlink:type="simple"><named-content content-type="geo-json" specific-use="{&#34;type&#34;:&#34;Point&#34;,&#34;coordinates&#34;:[115.816667,-32.100000]}" id="NCID0EGIEM" xlink:type="simple">32°06'S, 115°49'E</named-content></named-content>, 17 December 1949, G. Wills-Johnson (<abbrev xmlns:xlink="http://www.w3.org/1999/xlink" content-type="institution" xlink:title="Western Australian Museum, Perth" id="ABBRID0ELIEM" xlink:type="simple">WAM</abbrev> T3554); 1 ♂, Bold Park, site BP5 (IBRA_SWA), <named-content xmlns:xlink="http://www.w3.org/1999/xlink" content-type="dwc:verbatimCoordinates" xlink:type="simple"><named-content content-type="geo-json" specific-use="{&#34;type&#34;:&#34;Point&#34;,&#34;coordinates&#34;:[115.771111,-31.953889]}" id="NCID0ETIEM" xlink:type="simple">31°57'14"S, 115°46'16"E</named-content></named-content>, wet pitfall trap, 20 May–20 July 1993, M.S. Harvey, J.M. Waldock, A. Sampey (<abbrev xmlns:xlink="http://www.w3.org/1999/xlink" content-type="institution" xlink:title="Western Australian Museum, Perth" id="ABBRID0EXIEM" xlink:type="simple">WAM</abbrev> T29776); 1 ♂, same data except 20 July–24 September 1993, J.M. Waldock (<abbrev xmlns:xlink="http://www.w3.org/1999/xlink" content-type="institution" xlink:title="Western Australian Museum, Perth" id="ABBRID0E3IEM" xlink:type="simple">WAM</abbrev> T29777); 1 ♂, Booragoon (IBRA_SWA), <named-content xmlns:xlink="http://www.w3.org/1999/xlink" content-type="dwc:verbatimCoordinates" xlink:type="simple"><named-content content-type="geo-json" specific-use="{&#34;type&#34;:&#34;Point&#34;,&#34;coordinates&#34;:[115.829444,-32.040000]}" id="NCID0EEJEM" xlink:type="simple">32°02'24"S, 115°49'46"E</named-content></named-content>, hand collected, 1 October 1978, W.T. Heron (<abbrev xmlns:xlink="http://www.w3.org/1999/xlink" content-type="institution" xlink:title="Western Australian Museum, Perth" id="ABBRID0EIJEM" xlink:type="simple">WAM</abbrev> T18563); 1 ♂, Boyanup, Christopher Way (IBRA_SWA), <named-content xmlns:xlink="http://www.w3.org/1999/xlink" content-type="dwc:verbatimCoordinates" xlink:type="simple"><named-content content-type="geo-json" specific-use="{&#34;type&#34;:&#34;Point&#34;,&#34;coordinates&#34;:[115.733333,-33.483333]}" id="NCID0EQJEM" xlink:type="simple">33°29'S, 115°44'E</named-content></named-content>, 1 July 1993, D. Anderson (<abbrev xmlns:xlink="http://www.w3.org/1999/xlink" content-type="institution" xlink:title="Western Australian Museum, Perth" id="ABBRID0EVJEM" xlink:type="simple">WAM</abbrev> T29941); 1 ♂, same locality data except Williams Road, <named-content xmlns:xlink="http://www.w3.org/1999/xlink" content-type="dwc:verbatimCoordinates" xlink:type="simple"><named-content content-type="geo-json" specific-use="{&#34;type&#34;:&#34;Point&#34;,&#34;coordinates&#34;:[115.726389,-33.486667]}" id="NCID0E4JEM" xlink:type="simple">33°29'12"S, 115°43'35"E</named-content></named-content>, 16 May 1991, A. Harbeck (<abbrev xmlns:xlink="http://www.w3.org/1999/xlink" content-type="institution" xlink:title="Western Australian Museum, Perth" id="ABBRID0EBKEM" xlink:type="simple">WAM</abbrev> T26115); 1 ♂, Brookdale, site BW3 (IBRA_SWA), <named-content xmlns:xlink="http://www.w3.org/1999/xlink" content-type="dwc:verbatimCoordinates" xlink:type="simple"><named-content content-type="geo-json" specific-use="{&#34;type&#34;:&#34;Point&#34;,&#34;coordinates&#34;:[115.965278,-32.154167]}" id="NCID0EJKEM" xlink:type="simple">32°09'15"S, 115°57'55"E</named-content></named-content>, wet pitfall trap, <italic><tp:taxon-name><tp:taxon-name-part taxon-name-part-type="genus" reg="Banksia">Banksia</tp:taxon-name-part> <tp:taxon-name-part taxon-name-part-type="species" reg="attenuata">attenuata</tp:taxon-name-part></tp:taxon-name></italic>, <italic><tp:taxon-name><tp:taxon-name-part taxon-name-part-type="genus" reg="Banksia">B.</tp:taxon-name-part> <tp:taxon-name-part taxon-name-part-type="species" reg="menziesii">menziesii</tp:taxon-name-part></tp:taxon-name></italic> woodland, 6 September 2006, J. Oats (<abbrev xmlns:xlink="http://www.w3.org/1999/xlink" content-type="institution" xlink:title="Western Australian Museum, Perth" id="ABBRID0EDLEM" xlink:type="simple">WAM</abbrev> T84300); 1 ♂, same data except site MW1, <named-content xmlns:xlink="http://www.w3.org/1999/xlink" content-type="dwc:verbatimCoordinates" xlink:type="simple"><named-content content-type="geo-json" specific-use="{&#34;type&#34;:&#34;Point&#34;,&#34;coordinates&#34;:[115.962500,-32.153611]}" id="NCID0ELLEM" xlink:type="simple">32°09'13"S, 115°57'45"E</named-content></named-content>, <italic><tp:taxon-name><tp:taxon-name-part taxon-name-part-type="genus" reg="Melaleuca">Melaleuca</tp:taxon-name-part> <tp:taxon-name-part taxon-name-part-type="species" reg="pressiana">pressiana</tp:taxon-name-part></tp:taxon-name></italic>, <italic><tp:taxon-name><tp:taxon-name-part taxon-name-part-type="genus" reg="Melaleuca">M.</tp:taxon-name-part> <tp:taxon-name-part taxon-name-part-type="species" reg="rhaphiophylla">rhaphiophylla</tp:taxon-name-part></tp:taxon-name></italic> open woodland (<abbrev xmlns:xlink="http://www.w3.org/1999/xlink" content-type="institution" xlink:title="Western Australian Museum, Perth" id="ABBRID0EFMEM" xlink:type="simple">WAM</abbrev> T84301); 1 ♂, same data except site MW3, <named-content xmlns:xlink="http://www.w3.org/1999/xlink" content-type="dwc:verbatimCoordinates" xlink:type="simple"><named-content content-type="geo-json" specific-use="{&#34;type&#34;:&#34;Point&#34;,&#34;coordinates&#34;:[115.961944,-32.153611]}" id="NCID0ENMEM" xlink:type="simple">32°09'13"S, 115°57'43"E</named-content></named-content>, 12 July 2006 (<abbrev xmlns:xlink="http://www.w3.org/1999/xlink" content-type="institution" xlink:title="Western Australian Museum, Perth" id="ABBRID0ERMEM" xlink:type="simple">WAM</abbrev> T84302); 1 ♂, same data except 6 September 2006 (<abbrev xmlns:xlink="http://www.w3.org/1999/xlink" content-type="institution" xlink:title="Western Australian Museum, Perth" id="ABBRID0EWMEM" xlink:type="simple">WAM</abbrev> T84303); 1 ♀, Brunswick Junction (IBRA_SWA), <named-content xmlns:xlink="http://www.w3.org/1999/xlink" content-type="dwc:verbatimCoordinates" xlink:type="simple"><named-content content-type="geo-json" specific-use="{&#34;type&#34;:&#34;Point&#34;,&#34;coordinates&#34;:[115.833333,-33.250000]}" id="NCID0E5MEM" xlink:type="simple">33°15'S, 115°50'E</named-content></named-content>, April 1960 (<abbrev xmlns:xlink="http://www.w3.org/1999/xlink" content-type="institution" xlink:title="Western Australian Museum, Perth" id="ABBRID0EDNEM" xlink:type="simple">WAM</abbrev> T144869); 1 ♀, same data except 24 September 1999, A. Lorkiewicz (for school student) (<abbrev xmlns:xlink="http://www.w3.org/1999/xlink" content-type="institution" xlink:title="Western Australian Museum, Perth" id="ABBRID0EINEM" xlink:type="simple">WAM</abbrev> T45976); 1 ♂, Bunbury (IBRA_SWA), <named-content xmlns:xlink="http://www.w3.org/1999/xlink" content-type="dwc:verbatimCoordinates" xlink:type="simple"><named-content content-type="geo-json" specific-use="{&#34;type&#34;:&#34;Point&#34;,&#34;coordinates&#34;:[115.640556,-33.341389]}" id="NCID0EQNEM" xlink:type="simple">33°20'29"S, 115°38'26"E</named-content></named-content>, hand collected, 19 May 1980, T. Locke (<abbrev xmlns:xlink="http://www.w3.org/1999/xlink" content-type="institution" xlink:title="Western Australian Museum, Perth" id="ABBRID0EUNEM" xlink:type="simple">WAM</abbrev> T18564); 1 juvenile, same data except 20 May 1975, Mr Martinson (<abbrev xmlns:xlink="http://www.w3.org/1999/xlink" content-type="institution" xlink:title="Western Australian Museum, Perth" id="ABBRID0EZNEM" xlink:type="simple">WAM</abbrev> T26116); 1 ♂, same locality data except 4 Clifton Street, <named-content xmlns:xlink="http://www.w3.org/1999/xlink" content-type="dwc:verbatimCoordinates" xlink:type="simple"><named-content content-type="geo-json" specific-use="{&#34;type&#34;:&#34;Point&#34;,&#34;coordinates&#34;:[115.633333,-33.316667]}" id="NCID0EBOEM" xlink:type="simple">33°19'S, 115°38'E</named-content></named-content>, hand collected in garden, 26 June 1988, W. Wood (<abbrev xmlns:xlink="http://www.w3.org/1999/xlink" content-type="institution" xlink:title="Western Australian Museum, Perth" id="ABBRID0EGOEM" xlink:type="simple">WAM</abbrev> T18588); 1 ♀, same locality data except Ashmere Heights, <named-content xmlns:xlink="http://www.w3.org/1999/xlink" content-type="dwc:verbatimCoordinates" xlink:type="simple"><named-content content-type="geo-json" specific-use="{&#34;type&#34;:&#34;Point&#34;,&#34;coordinates&#34;:[115.633333,-33.333333]}" id="NCID0EOOEM" xlink:type="simple">33°20'S, 115°38'E</named-content></named-content>, 29 August 1995, K.F. Longbottom (<abbrev xmlns:xlink="http://www.w3.org/1999/xlink" content-type="institution" xlink:title="Western Australian Museum, Perth" id="ABBRID0ETOEM" xlink:type="simple">WAM</abbrev> T32531); 1 ♂, Canning Vale (IBRA_SWA), <named-content xmlns:xlink="http://www.w3.org/1999/xlink" content-type="dwc:verbatimCoordinates" xlink:type="simple"><named-content content-type="geo-json" specific-use="{&#34;type&#34;:&#34;Point&#34;,&#34;coordinates&#34;:[115.916667,-32.133333]}" id="NCID0E2OEM" xlink:type="simple">32°08'S, 115°55'E</named-content></named-content>, 8 June 1971, F.L. Sykes (<abbrev xmlns:xlink="http://www.w3.org/1999/xlink" content-type="institution" xlink:title="Western Australian Museum, Perth" id="ABBRID0EAPEM" xlink:type="simple">WAM</abbrev> T18535); 1 ♀, same data except 8 January 1929, J. Eichner (<abbrev xmlns:xlink="http://www.w3.org/1999/xlink" content-type="institution" xlink:title="Western Australian Museum, Perth" id="ABBRID0EFPEM" xlink:type="simple">WAM</abbrev> T2038); 1 ♀, Cannington (IBRA_SWA), <named-content xmlns:xlink="http://www.w3.org/1999/xlink" content-type="dwc:verbatimCoordinates" xlink:type="simple"><named-content content-type="geo-json" specific-use="{&#34;type&#34;:&#34;Point&#34;,&#34;coordinates&#34;:[115.950000,-32.016667]}" id="NCID0ENPEM" xlink:type="simple">32°01'S, 115°57'E</named-content></named-content>, 15 January 1971, E.E. Leach (<abbrev xmlns:xlink="http://www.w3.org/1999/xlink" content-type="institution" xlink:title="Western Australian Museum, Perth" id="ABBRID0ESPEM" xlink:type="simple">WAM</abbrev> T18468); 1 ♂, Carine (IBRA_SWA), <named-content xmlns:xlink="http://www.w3.org/1999/xlink" content-type="dwc:verbatimCoordinates" xlink:type="simple"><named-content content-type="geo-json" specific-use="{&#34;type&#34;:&#34;Point&#34;,&#34;coordinates&#34;:[115.779167,-31.853333]}" id="NCID0E1PEM" xlink:type="simple">31°51'12"S, 115°46'45"E</named-content></named-content>, hand collected, 10 July 1988, R. Thomas (<abbrev xmlns:xlink="http://www.w3.org/1999/xlink" content-type="institution" xlink:title="Western Australian Museum, Perth" id="ABBRID0E5PEM" xlink:type="simple">WAM</abbrev> T 18619); 1 ♂, same data except 9 July 1988, A. Bradbrook (<abbrev xmlns:xlink="http://www.w3.org/1999/xlink" content-type="institution" xlink:title="Western Australian Museum, Perth" id="ABBRID0EDQEM" xlink:type="simple">WAM</abbrev> T18620); 1 ♂, same data (<abbrev xmlns:xlink="http://www.w3.org/1999/xlink" content-type="institution" xlink:title="Western Australian Museum, Perth" id="ABBRID0EIQEM" xlink:type="simple">WAM</abbrev> T18621); 1 ♂, same data except <named-content xmlns:xlink="http://www.w3.org/1999/xlink" content-type="dwc:verbatimCoordinates" xlink:type="simple"><named-content content-type="geo-json" specific-use="{&#34;type&#34;:&#34;Point&#34;,&#34;coordinates&#34;:[115.783333,-31.850000]}" id="NCID0EQQEM" xlink:type="simple">31°51'S, 115°47'E</named-content></named-content>, hand collected inside garage, 15 August 1993, R. Thomas (<abbrev xmlns:xlink="http://www.w3.org/1999/xlink" content-type="institution" xlink:title="Western Australian Museum, Perth" id="ABBRID0EVQEM" xlink:type="simple">WAM</abbrev> T28479); 1 juvenile, Carlisle (IBRA_SWA), <named-content xmlns:xlink="http://www.w3.org/1999/xlink" content-type="dwc:verbatimCoordinates" xlink:type="simple"><named-content content-type="geo-json" specific-use="{&#34;type&#34;:&#34;Point&#34;,&#34;coordinates&#34;:[115.916667,-31.983333]}" id="NCID0E4QEM" xlink:type="simple">31°59'S, 115°55'E</named-content></named-content>, 31 August 1951 (<abbrev xmlns:xlink="http://www.w3.org/1999/xlink" content-type="institution" xlink:title="Western Australian Museum, Perth" id="ABBRID0ECREM" xlink:type="simple">WAM</abbrev> T3639); 1 ♀, City Beach (IBRA_SWA), <named-content xmlns:xlink="http://www.w3.org/1999/xlink" content-type="dwc:verbatimCoordinates" xlink:type="simple"><named-content content-type="geo-json" specific-use="{&#34;type&#34;:&#34;Point&#34;,&#34;coordinates&#34;:[115.763056,-31.935556]}" id="NCID0EKREM" xlink:type="simple">31°56'08"S, 115°45'47"E</named-content></named-content>, 19 <!--PageBreak-->April 1986, R. Eldred (<abbrev xmlns:xlink="http://www.w3.org/1999/xlink" content-type="institution" xlink:title="Western Australian Museum, Perth" id="ABBRID0EQREM" xlink:type="simple">WAM</abbrev> T18469); 1 ♂, Claremont (IBRA_SWA), <named-content xmlns:xlink="http://www.w3.org/1999/xlink" content-type="dwc:verbatimCoordinates" xlink:type="simple"><named-content content-type="geo-json" specific-use="{&#34;type&#34;:&#34;Point&#34;,&#34;coordinates&#34;:[115.783333,-31.983333]}" id="NCID0EYREM" xlink:type="simple">31°59'S, 115°47'E</named-content></named-content>, hand collected, 26 June 1939, R.R. Everall (<abbrev xmlns:xlink="http://www.w3.org/1999/xlink" content-type="institution" xlink:title="Western Australian Museum, Perth" id="ABBRID0E4REM" xlink:type="simple">WAM</abbrev> T3180); 1 ♀, same locality data except <named-content xmlns:xlink="http://www.w3.org/1999/xlink" content-type="dwc:verbatimCoordinates" xlink:type="simple"><named-content content-type="geo-json" specific-use="{&#34;type&#34;:&#34;Point&#34;,&#34;coordinates&#34;:[115.783333,-31.983333]}" id="NCID0EFSEM" xlink:type="simple">31°59'S, 115°47'E</named-content></named-content>, 21 March 1965, R.A. Farmer (<abbrev xmlns:xlink="http://www.w3.org/1999/xlink" content-type="institution" xlink:title="Western Australian Museum, Perth" id="ABBRID0EKSEM" xlink:type="simple">WAM</abbrev> T18470); 1 ♀, same locality data except 66 Watkins Road, <named-content xmlns:xlink="http://www.w3.org/1999/xlink" content-type="dwc:verbatimCoordinates" xlink:type="simple"><named-content content-type="geo-json" specific-use="{&#34;type&#34;:&#34;Point&#34;,&#34;coordinates&#34;:[115.790833,-31.992500]}" id="NCID0ESSEM" xlink:type="simple">31°59'33"S, 115°47'27"E</named-content></named-content>, 22 March 1968, M. Thomson (<abbrev xmlns:xlink="http://www.w3.org/1999/xlink" content-type="institution" xlink:title="Western Australian Museum, Perth" id="ABBRID0EWSEM" xlink:type="simple">WAM</abbrev> T144757); 1 ♂, same locality data except Bishop Road Reserve, Victoria Ave, <named-content xmlns:xlink="http://www.w3.org/1999/xlink" content-type="dwc:verbatimCoordinates" xlink:type="simple"><named-content content-type="geo-json" specific-use="{&#34;type&#34;:&#34;Point&#34;,&#34;coordinates&#34;:[115.783333,-32.000000]}" id="NCID0E5SEM" xlink:type="simple">32°00'S, 115°47'E</named-content></named-content>, 8 June 1979, C. Graham (<abbrev xmlns:xlink="http://www.w3.org/1999/xlink" content-type="institution" xlink:title="Western Australian Museum, Perth" id="ABBRID0EDTEM" xlink:type="simple">WAM</abbrev> T102066); 1 ♀, Clarkson, 40 Willoughby Retreat (IBRA_SWA), <named-content xmlns:xlink="http://www.w3.org/1999/xlink" content-type="dwc:verbatimCoordinates" xlink:type="simple"><named-content content-type="geo-json" specific-use="{&#34;type&#34;:&#34;Point&#34;,&#34;coordinates&#34;:[115.733333,-31.700000]}" id="NCID0ELTEM" xlink:type="simple">31°42'S, 115°44'E</named-content></named-content>, 21 May 2000, M. Kelly (<abbrev xmlns:xlink="http://www.w3.org/1999/xlink" content-type="institution" xlink:title="Western Australian Museum, Perth" id="ABBRID0EQTEM" xlink:type="simple">WAM</abbrev> T41608); 1 juvenile, Como (IBRA_SWA), <named-content xmlns:xlink="http://www.w3.org/1999/xlink" content-type="dwc:verbatimCoordinates" xlink:type="simple"><named-content content-type="geo-json" specific-use="{&#34;type&#34;:&#34;Point&#34;,&#34;coordinates&#34;:[115.866667,-32.000000]}" id="NCID0EYTEM" xlink:type="simple">32°00'S, 115°52'E</named-content></named-content>, 27 July 1953, J.T. Hatton (<abbrev xmlns:xlink="http://www.w3.org/1999/xlink" content-type="institution" xlink:title="Western Australian Museum, Perth" id="ABBRID0E4TEM" xlink:type="simple">WAM</abbrev> T3729); 1 ♀, same locality data except <named-content xmlns:xlink="http://www.w3.org/1999/xlink" content-type="dwc:verbatimCoordinates" xlink:type="simple"><named-content content-type="geo-json" specific-use="{&#34;type&#34;:&#34;Point&#34;,&#34;coordinates&#34;:[115.875000,-31.999722]}" id="NCID0EFUEM" xlink:type="simple">31°59'59"S, 115°52'30"E</named-content></named-content>, 18 July 1971, <tp:taxon-name><tp:taxon-name-part taxon-name-part-type="genus" reg="Idiosoma">I.</tp:taxon-name-part></tp:taxon-name> Daniel (<abbrev xmlns:xlink="http://www.w3.org/1999/xlink" content-type="institution" xlink:title="Western Australian Museum, Perth" id="ABBRID0EPUEM" xlink:type="simple">WAM</abbrev> T18578); 1 ♀, same data except 18 June 1989, C. Skehan (<abbrev xmlns:xlink="http://www.w3.org/1999/xlink" content-type="institution" xlink:title="Western Australian Museum, Perth" id="ABBRID0EUUEM" xlink:type="simple">WAM</abbrev> T21255); 1 ♂, same locality data except Mount Henry Hospital (IBRA_SWA), <named-content xmlns:xlink="http://www.w3.org/1999/xlink" content-type="dwc:verbatimCoordinates" xlink:type="simple"><named-content content-type="geo-json" specific-use="{&#34;type&#34;:&#34;Point&#34;,&#34;coordinates&#34;:[115.866667,-32.016667]}" id="NCID0E3UEM" xlink:type="simple">32°01'S, 115°52'E</named-content></named-content>, 29 May 1989, E. Finch (<abbrev xmlns:xlink="http://www.w3.org/1999/xlink" content-type="institution" xlink:title="Western Australian Museum, Perth" id="ABBRID0EBVEM" xlink:type="simple">WAM</abbrev> T139482); 1 ♀, Cooberlup, North Lake Primary School (IBRA_SWA), <named-content xmlns:xlink="http://www.w3.org/1999/xlink" content-type="dwc:verbatimCoordinates" xlink:type="simple"><named-content content-type="geo-json" specific-use="{&#34;type&#34;:&#34;Point&#34;,&#34;coordinates&#34;:[115.816667,-32.083333]}" id="NCID0EJVEM" xlink:type="simple">32°05'S, 115°49'E</named-content></named-content>, 6 November 1975, P. O’Malley (<abbrev xmlns:xlink="http://www.w3.org/1999/xlink" content-type="institution" xlink:title="Western Australian Museum, Perth" id="ABBRID0EOVEM" xlink:type="simple">WAM</abbrev> T26129); 1 ♂, Cottesloe (IBRA_SWA), <named-content xmlns:xlink="http://www.w3.org/1999/xlink" content-type="dwc:verbatimCoordinates" xlink:type="simple"><named-content content-type="geo-json" specific-use="{&#34;type&#34;:&#34;Point&#34;,&#34;coordinates&#34;:[115.759444,-31.998056]}" id="NCID0EWVEM" xlink:type="simple">31°59'53"S, 115°45'34"E</named-content></named-content>, hand collected at base of tree in undisturbed area of yard, 9 July 1988, <tp:taxon-name><tp:taxon-name-part taxon-name-part-type="genus" reg="Idiosoma">I.</tp:taxon-name-part></tp:taxon-name>N. McDonald (<abbrev xmlns:xlink="http://www.w3.org/1999/xlink" content-type="institution" xlink:title="Western Australian Museum, Perth" id="ABBRID0EAWEM" xlink:type="simple">WAM</abbrev> T18622); 1 ♂, same locality data, 1 July 1986, R.P. McMillan (<abbrev xmlns:xlink="http://www.w3.org/1999/xlink" content-type="institution" xlink:title="Western Australian Museum, Perth" id="ABBRID0EFWEM" xlink:type="simple">WAM</abbrev> T27140); 1 ♀, same data except 7 August 1988 (<abbrev xmlns:xlink="http://www.w3.org/1999/xlink" content-type="institution" xlink:title="Western Australian Museum, Perth" id="ABBRID0EKWEM" xlink:type="simple">WAM</abbrev> T27139); 1 ♀, same data except 28 May 1977, B. Stynes (<abbrev xmlns:xlink="http://www.w3.org/1999/xlink" content-type="institution" xlink:title="Western Australian Museum, Perth" id="ABBRID0EPWEM" xlink:type="simple">WAM</abbrev> T18471); 1 ♂, same data except dead on ground, 13 July 1993 (<abbrev xmlns:xlink="http://www.w3.org/1999/xlink" content-type="institution" xlink:title="Western Australian Museum, Perth" id="ABBRID0EUWEM" xlink:type="simple">WAM</abbrev> T29778); 1 ♂, Crawley (IBRA_SWA), <named-content xmlns:xlink="http://www.w3.org/1999/xlink" content-type="dwc:verbatimCoordinates" xlink:type="simple"><named-content content-type="geo-json" specific-use="{&#34;type&#34;:&#34;Point&#34;,&#34;coordinates&#34;:[115.816667,-31.983333]}" id="NCID0E3WEM" xlink:type="simple">31°59'S, 115°49'E</named-content></named-content>, 15 May 2014, via M. Plant (<abbrev xmlns:xlink="http://www.w3.org/1999/xlink" content-type="institution" xlink:title="Western Australian Museum, Perth" id="ABBRID0EBXEM" xlink:type="simple">WAM</abbrev> T132564<sup>DNA_Voucher_ID</sup>); 1 ♀, same locality data except Park Avenue, 8 May 1992 (<abbrev xmlns:xlink="http://www.w3.org/1999/xlink" content-type="institution" xlink:title="Western Australian Museum, Perth" id="ABBRID0EIXEM" xlink:type="simple">WAM</abbrev> T144756); 1 ♀, same locality data except University of Western Australia, <named-content xmlns:xlink="http://www.w3.org/1999/xlink" content-type="dwc:verbatimCoordinates" xlink:type="simple"><named-content content-type="geo-json" specific-use="{&#34;type&#34;:&#34;Point&#34;,&#34;coordinates&#34;:[115.800000,-31.983333]}" id="NCID0EQXEM" xlink:type="simple">31°59'S, 115°48'E</named-content></named-content>, June 2002, J. Dunlop (<abbrev xmlns:xlink="http://www.w3.org/1999/xlink" content-type="institution" xlink:title="Western Australian Museum, Perth" id="ABBRID0EVXEM" xlink:type="simple">WAM</abbrev> T144623); 1 ♂, Curtin University of Technology, Biology Field Trial Area, corner of Townsing and Manning Roads (IBRA_SWA), <named-content xmlns:xlink="http://www.w3.org/1999/xlink" content-type="dwc:verbatimCoordinates" xlink:type="simple"><named-content content-type="geo-json" specific-use="{&#34;type&#34;:&#34;Point&#34;,&#34;coordinates&#34;:[115.895556,-32.012222]}" id="NCID0E4XEM" xlink:type="simple">32°00'44"S, 115°53'44"E</named-content></named-content>, hand collected, July 2003, P. Mioduszewski, K.E.C. Brennan (<abbrev xmlns:xlink="http://www.w3.org/1999/xlink" content-type="institution" xlink:title="Western Australian Museum, Perth" id="ABBRID0EBYEM" xlink:type="simple">WAM</abbrev> T55925<sup>DNA_Voucher_127</sup>); 1 ♂, Daglish, Troy Terrace (IBRA_SWA), <named-content xmlns:xlink="http://www.w3.org/1999/xlink" content-type="dwc:verbatimCoordinates" xlink:type="simple"><named-content content-type="geo-json" specific-use="{&#34;type&#34;:&#34;Point&#34;,&#34;coordinates&#34;:[115.816667,-31.950000]}" id="NCID0ELYEM" xlink:type="simple">31°57'S, 115°49'E</named-content></named-content>, 30 July 1989, R. Hughes (<abbrev xmlns:xlink="http://www.w3.org/1999/xlink" content-type="institution" xlink:title="Western Australian Museum, Perth" id="ABBRID0EQYEM" xlink:type="simple">WAM</abbrev> T21789); 1 ♂, Dalkeith (IBRA_SWA), <named-content xmlns:xlink="http://www.w3.org/1999/xlink" content-type="dwc:verbatimCoordinates" xlink:type="simple"><named-content content-type="geo-json" specific-use="{&#34;type&#34;:&#34;Point&#34;,&#34;coordinates&#34;:[115.798333,-31.996389]}" id="NCID0EYYEM" xlink:type="simple">31°59'47"S, 115°47'54"E</named-content></named-content>, hand collected, 31 May 1962, C. Fyfe (<abbrev xmlns:xlink="http://www.w3.org/1999/xlink" content-type="institution" xlink:title="Western Australian Museum, Perth" id="ABBRID0E3YEM" xlink:type="simple">WAM</abbrev> T18536); 1 ♂, same data except 17 July 1979, Mrs Hutchinson (<abbrev xmlns:xlink="http://www.w3.org/1999/xlink" content-type="institution" xlink:title="Western Australian Museum, Perth" id="ABBRID0EBZEM" xlink:type="simple">WAM</abbrev> T29845); 1 ♀, same data except 13 November 1964, J.S. Flower (<abbrev xmlns:xlink="http://www.w3.org/1999/xlink" content-type="institution" xlink:title="Western Australian Museum, Perth" id="ABBRID0EGZEM" xlink:type="simple">WAM</abbrev> T18472); 1 ♂, Dalyellup (IBRA_SWA), <named-content xmlns:xlink="http://www.w3.org/1999/xlink" content-type="dwc:verbatimCoordinates" xlink:type="simple"><named-content content-type="geo-json" specific-use="{&#34;type&#34;:&#34;Point&#34;,&#34;coordinates&#34;:[115.616667,-33.400000]}" id="NCID0EOZEM" xlink:type="simple">33°24'S, 115°37'E</named-content></named-content>, hand collected on driveway, 4 June 2002, K.F. Longbottom (<abbrev xmlns:xlink="http://www.w3.org/1999/xlink" content-type="institution" xlink:title="Western Australian Museum, Perth" id="ABBRID0ETZEM" xlink:type="simple">WAM</abbrev> T46054<sup>DNA_Voucher_128</sup>); 1 ♂, Dardanup, Lot 63 Padbury Road, Padbury Fields (IBRA_SWA), <named-content xmlns:xlink="http://www.w3.org/1999/xlink" content-type="dwc:verbatimCoordinates" xlink:type="simple"><named-content content-type="geo-json" specific-use="{&#34;type&#34;:&#34;Point&#34;,&#34;coordinates&#34;:[115.750000,-33.400000]}" id="NCID0E4ZEM" xlink:type="simple">33°24'S, 115°45'E</named-content></named-content>, hand collected, 4 May 1992, B. Brittain (<abbrev xmlns:xlink="http://www.w3.org/1999/xlink" content-type="institution" xlink:title="Western Australian Museum, Perth" id="ABBRID0EC1EM" xlink:type="simple">WAM</abbrev> T27984); 1 ♂, Dawesville (IBRA_SWA), <named-content xmlns:xlink="http://www.w3.org/1999/xlink" content-type="dwc:verbatimCoordinates" xlink:type="simple"><named-content content-type="geo-json" specific-use="{&#34;type&#34;:&#34;Point&#34;,&#34;coordinates&#34;:[115.633333,-32.650000]}" id="NCID0EK1EM" xlink:type="simple">32°39'S, 115°38'E</named-content></named-content>, 26 May 2010, H.H. Adamson (<abbrev xmlns:xlink="http://www.w3.org/1999/xlink" content-type="institution" xlink:title="Western Australian Museum, Perth" id="ABBRID0EP1EM" xlink:type="simple">WAM</abbrev> T126089); 1 ♀, Dianella (IBRA_SWA), <named-content xmlns:xlink="http://www.w3.org/1999/xlink" content-type="dwc:verbatimCoordinates" xlink:type="simple"><named-content content-type="geo-json" specific-use="{&#34;type&#34;:&#34;Point&#34;,&#34;coordinates&#34;:[115.872778,-31.888889]}" id="NCID0EX1EM" xlink:type="simple">31°53'20"S, 115°52'22"E</named-content></named-content>, 30 June 1983, J. Hanlon (<abbrev xmlns:xlink="http://www.w3.org/1999/xlink" content-type="institution" xlink:title="Western Australian Museum, Perth" id="ABBRID0E21EM" xlink:type="simple">WAM</abbrev> T18473); 1 ♀, same locality data except <named-content xmlns:xlink="http://www.w3.org/1999/xlink" content-type="dwc:verbatimCoordinates" xlink:type="simple"><named-content content-type="geo-json" specific-use="{&#34;type&#34;:&#34;Point&#34;,&#34;coordinates&#34;:[115.866667,-31.883333]}" id="NCID0ED2EM" xlink:type="simple">31°53'S, 115°52'E</named-content></named-content>, 14 December 2000, C. Broder (<abbrev xmlns:xlink="http://www.w3.org/1999/xlink" content-type="institution" xlink:title="Western Australian Museum, Perth" id="ABBRID0EI2EM" xlink:type="simple">WAM</abbrev> T44179); 1 ♂, Doubleview, 130 Alice Street (IBRA_SWA), <named-content xmlns:xlink="http://www.w3.org/1999/xlink" content-type="dwc:verbatimCoordinates" xlink:type="simple"><named-content content-type="geo-json" specific-use="{&#34;type&#34;:&#34;Point&#34;,&#34;coordinates&#34;:[115.766667,-31.883333]}" id="NCID0EQ2EM" xlink:type="simple">31°53'S, 115°46'E</named-content></named-content>, 10 September 1998, L. Ogilvie (<abbrev xmlns:xlink="http://www.w3.org/1999/xlink" content-type="institution" xlink:title="Western Australian Museum, Perth" id="ABBRID0EV2EM" xlink:type="simple">WAM</abbrev> T45994); 1 ♂, Duncraig (IBRA_SWA), <named-content xmlns:xlink="http://www.w3.org/1999/xlink" content-type="dwc:verbatimCoordinates" xlink:type="simple"><named-content content-type="geo-json" specific-use="{&#34;type&#34;:&#34;Point&#34;,&#34;coordinates&#34;:[115.783333,-31.833333]}" id="NCID0E42EM" xlink:type="simple">31°50'S, 115°47'E</named-content></named-content>, hand collected on brickwork surrounding barbeque, 9 August 1985, P. Jernakoff (<abbrev xmlns:xlink="http://www.w3.org/1999/xlink" content-type="institution" xlink:title="Western Australian Museum, Perth" id="ABBRID0EC3EM" xlink:type="simple">WAM</abbrev> T18538); 1 ♂, same locality data except Lilburne Road, half-way down road, <named-content xmlns:xlink="http://www.w3.org/1999/xlink" content-type="dwc:verbatimCoordinates" xlink:type="simple"><named-content content-type="geo-json" specific-use="{&#34;type&#34;:&#34;Point&#34;,&#34;coordinates&#34;:[115.766667,-31.833333]}" id="NCID0EK3EM" xlink:type="simple">31°50'S, 115°46'E</named-content></named-content>, 7 June 2005, A. Wilson (<abbrev xmlns:xlink="http://www.w3.org/1999/xlink" content-type="institution" xlink:title="Western Australian Museum, Perth" id="ABBRID0EP3EM" xlink:type="simple">WAM</abbrev> T139480); 1 ♀, same locality data except <named-content xmlns:xlink="http://www.w3.org/1999/xlink" content-type="dwc:verbatimCoordinates" xlink:type="simple"><named-content content-type="geo-json" specific-use="{&#34;type&#34;:&#34;Point&#34;,&#34;coordinates&#34;:[115.776111,-31.833889]}" id="NCID0EX3EM" xlink:type="simple">31°50'02"S, 115°46'34"E</named-content></named-content>, 8 October 1988, C.F. Chester (<abbrev xmlns:xlink="http://www.w3.org/1999/xlink" content-type="institution" xlink:title="Western Australian Museum, Perth" id="ABBRID0E23EM" xlink:type="simple">WAM</abbrev> T27141); 1 ♀, same data except 29 April 1981, R.J. Catto (<abbrev xmlns:xlink="http://www.w3.org/1999/xlink" content-type="institution" xlink:title="Western Australian Museum, Perth" id="ABBRID0EA4EM" xlink:type="simple">WAM</abbrev> T18474); 1 <!--PageBreak-->♀, East Perth, 15 Joel Terrace (IBRA_SWA), <named-content xmlns:xlink="http://www.w3.org/1999/xlink" content-type="dwc:verbatimCoordinates" xlink:type="simple"><named-content content-type="geo-json" specific-use="{&#34;type&#34;:&#34;Point&#34;,&#34;coordinates&#34;:[115.866667,-31.966667]}" id="NCID0EK4EM" xlink:type="simple">31°58'S, 115°52'E</named-content></named-content>, 13 April 1928, J. Morley (<abbrev xmlns:xlink="http://www.w3.org/1999/xlink" content-type="institution" xlink:title="Western Australian Museum, Perth" id="ABBRID0EP4EM" xlink:type="simple">WAM</abbrev> T1881); 1 ♀, Eaton (IBRA_SWA), <named-content xmlns:xlink="http://www.w3.org/1999/xlink" content-type="dwc:verbatimCoordinates" xlink:type="simple"><named-content content-type="geo-json" specific-use="{&#34;type&#34;:&#34;Point&#34;,&#34;coordinates&#34;:[115.710833,-33.315278]}" id="NCID0EX4EM" xlink:type="simple">33°18'55"S, 115°42'39"E</named-content></named-content>, 5 May 1980, V. Skinner (<abbrev xmlns:xlink="http://www.w3.org/1999/xlink" content-type="institution" xlink:title="Western Australian Museum, Perth" id="ABBRID0E24EM" xlink:type="simple">WAM</abbrev> T18475); 1 ♀, Elgin (IBRA_SWA), <named-content xmlns:xlink="http://www.w3.org/1999/xlink" content-type="dwc:verbatimCoordinates" xlink:type="simple"><named-content content-type="geo-json" specific-use="{&#34;type&#34;:&#34;Point&#34;,&#34;coordinates&#34;:[115.630278,-33.513611]}" id="NCID0ED5EM" xlink:type="simple">33°30'49"S, 115°37'49"E</named-content></named-content>, 3 May 1976, R. Fester (<abbrev xmlns:xlink="http://www.w3.org/1999/xlink" content-type="institution" xlink:title="Western Australian Museum, Perth" id="ABBRID0EH5EM" xlink:type="simple">WAM</abbrev> T26118); 1 ♀, Falcon (IBRA_SWA), <named-content xmlns:xlink="http://www.w3.org/1999/xlink" content-type="dwc:verbatimCoordinates" xlink:type="simple"><named-content content-type="geo-json" specific-use="{&#34;type&#34;:&#34;Point&#34;,&#34;coordinates&#34;:[115.666667,-32.583333]}" id="NCID0EP5EM" xlink:type="simple">32°35'S, 115°40'E</named-content></named-content>, 19 August 2004, via <abbrev xmlns:xlink="http://www.w3.org/1999/xlink" content-type="institution" xlink:title="Western Australian Museum, Perth" id="ABBRID0EU5EM" xlink:type="simple">WAM</abbrev> Discovery Centre (<abbrev xmlns:xlink="http://www.w3.org/1999/xlink" content-type="institution" xlink:title="Western Australian Museum, Perth" id="ABBRID0EZ5EM" xlink:type="simple">WAM</abbrev> T58494); 1 ♂, Floreat Park (IBRA_SWA), <named-content xmlns:xlink="http://www.w3.org/1999/xlink" content-type="dwc:verbatimCoordinates" xlink:type="simple"><named-content content-type="geo-json" specific-use="{&#34;type&#34;:&#34;Point&#34;,&#34;coordinates&#34;:[115.783333,-31.933333]}" id="NCID0EB6EM" xlink:type="simple">31°56'S, 115°47'E</named-content></named-content>, 24 June 1953, W.H. Butler (<abbrev xmlns:xlink="http://www.w3.org/1999/xlink" content-type="institution" xlink:title="Western Australian Museum, Perth" id="ABBRID0EG6EM" xlink:type="simple">WAM</abbrev> T139478); 1 ♀, same data except 27 July 1953, H. Kent (<abbrev xmlns:xlink="http://www.w3.org/1999/xlink" content-type="institution" xlink:title="Western Australian Museum, Perth" id="ABBRID0EL6EM" xlink:type="simple">WAM</abbrev> T3728); 1 ♀, same locality data except 3 Kinross Crescent, 19 September 1958, A. Stable (<abbrev xmlns:xlink="http://www.w3.org/1999/xlink" content-type="institution" xlink:title="Western Australian Museum, Perth" id="ABBRID0EQ6EM" xlink:type="simple">WAM</abbrev> T18476); 1 ♂, Forrestdale (IBRA_SWA), <named-content xmlns:xlink="http://www.w3.org/1999/xlink" content-type="dwc:verbatimCoordinates" xlink:type="simple"><named-content content-type="geo-json" specific-use="{&#34;type&#34;:&#34;Point&#34;,&#34;coordinates&#34;:[115.939444,-32.149167]}" id="NCID0EY6EM" xlink:type="simple">32°08'57"S, 115°56'22"E</named-content></named-content>, hand collected, 17 May 1984, G. Murphy (<abbrev xmlns:xlink="http://www.w3.org/1999/xlink" content-type="institution" xlink:title="Western Australian Museum, Perth" id="ABBRID0E36EM" xlink:type="simple">WAM</abbrev> T18539); 1 ♀, same locality data, 15 May 1983, G. Murphey (<abbrev xmlns:xlink="http://www.w3.org/1999/xlink" content-type="institution" xlink:title="Western Australian Museum, Perth" id="ABBRID0EBAFM" xlink:type="simple">WAM</abbrev> T18477); 1 ♂, same locality data except Stirling Road Golf Club, Forrest Road, 15 May 1977, J. Davey (<abbrev xmlns:xlink="http://www.w3.org/1999/xlink" content-type="institution" xlink:title="Western Australian Museum, Perth" id="ABBRID0EGAFM" xlink:type="simple">WAM</abbrev> T18565); 1 ♀, same locality data except <named-content xmlns:xlink="http://www.w3.org/1999/xlink" content-type="dwc:verbatimCoordinates" xlink:type="simple"><named-content content-type="geo-json" specific-use="{&#34;type&#34;:&#34;Point&#34;,&#34;coordinates&#34;:[115.933333,-32.133333]}" id="NCID0EOAFM" xlink:type="simple">32°08'S, 115°56'E</named-content></named-content>, 29 November 1933, U. Skeet (<abbrev xmlns:xlink="http://www.w3.org/1999/xlink" content-type="institution" xlink:title="Western Australian Museum, Perth" id="ABBRID0ETAFM" xlink:type="simple">WAM</abbrev> T2647); 1 ♀, Forrestfield (IBRA_SWA), <named-content xmlns:xlink="http://www.w3.org/1999/xlink" content-type="dwc:verbatimCoordinates" xlink:type="simple"><named-content content-type="geo-json" specific-use="{&#34;type&#34;:&#34;Point&#34;,&#34;coordinates&#34;:[115.966667,-31.983333]}" id="NCID0E2AFM" xlink:type="simple">31°59'S, 115°58'E</named-content></named-content>, 9 May 1968, M.E. Ryding (<abbrev xmlns:xlink="http://www.w3.org/1999/xlink" content-type="institution" xlink:title="Western Australian Museum, Perth" id="ABBRID0EABFM" xlink:type="simple">WAM</abbrev> T18478); 1 ♂, Fremantle (IBRA_SWA), <named-content xmlns:xlink="http://www.w3.org/1999/xlink" content-type="dwc:verbatimCoordinates" xlink:type="simple"><named-content content-type="geo-json" specific-use="{&#34;type&#34;:&#34;Point&#34;,&#34;coordinates&#34;:[115.744444,-32.057222]}" id="NCID0EIBFM" xlink:type="simple">32°03'26"S, 115°44'40"E</named-content></named-content>, 24 May 1979, R. Treloar (<abbrev xmlns:xlink="http://www.w3.org/1999/xlink" content-type="institution" xlink:title="Western Australian Museum, Perth" id="ABBRID0EMBFM" xlink:type="simple">WAM</abbrev> T26119); 1 ♂, Gelorup (IBRA_SWA), <named-content xmlns:xlink="http://www.w3.org/1999/xlink" content-type="dwc:verbatimCoordinates" xlink:type="simple"><named-content content-type="geo-json" specific-use="{&#34;type&#34;:&#34;Point&#34;,&#34;coordinates&#34;:[115.650000,-33.383333]}" id="NCID0EUBFM" xlink:type="simple">33°23'S, 115°39'E</named-content></named-content>, 4 July 1994, P. van Dijk (<abbrev xmlns:xlink="http://www.w3.org/1999/xlink" content-type="institution" xlink:title="Western Australian Museum, Perth" id="ABBRID0EZBFM" xlink:type="simple">WAM</abbrev> T31152); 1 ♀, same locality data except <named-content xmlns:xlink="http://www.w3.org/1999/xlink" content-type="dwc:verbatimCoordinates" xlink:type="simple"><named-content content-type="geo-json" specific-use="{&#34;type&#34;:&#34;Point&#34;,&#34;coordinates&#34;:[115.645278,-33.386667]}" id="NCID0EBCFM" xlink:type="simple">33°23'12"S, 115°38'43"E</named-content></named-content>, 6 April 1987, S. Platts (<abbrev xmlns:xlink="http://www.w3.org/1999/xlink" content-type="institution" xlink:title="Western Australian Museum, Perth" id="ABBRID0EFCFM" xlink:type="simple">WAM</abbrev> T18479); 1 ♂, same locality data except Lot 101, Gelorup Rise, 1 May 1991, K.F. Longbottom (<abbrev xmlns:xlink="http://www.w3.org/1999/xlink" content-type="institution" xlink:title="Western Australian Museum, Perth" id="ABBRID0EKCFM" xlink:type="simple">WAM</abbrev> T26121); 1 ♂, same data except 1 July 1991 (<abbrev xmlns:xlink="http://www.w3.org/1999/xlink" content-type="institution" xlink:title="Western Australian Museum, Perth" id="ABBRID0EPCFM" xlink:type="simple">WAM</abbrev> T26122); 1 ♂, same data except 20 July 1991 (<abbrev xmlns:xlink="http://www.w3.org/1999/xlink" content-type="institution" xlink:title="Western Australian Museum, Perth" id="ABBRID0EUCFM" xlink:type="simple">WAM</abbrev> T26124); 1 ♂, same data except in swimming pool, 1 July 1991 (<abbrev xmlns:xlink="http://www.w3.org/1999/xlink" content-type="institution" xlink:title="Western Australian Museum, Perth" id="ABBRID0EZCFM" xlink:type="simple">WAM</abbrev> T26120); 1 ♂, same data except 29 May 1991 (<abbrev xmlns:xlink="http://www.w3.org/1999/xlink" content-type="institution" xlink:title="Western Australian Museum, Perth" id="ABBRID0E5CFM" xlink:type="simple">WAM</abbrev> T26123); 1 ♀, Gingin, 2 Robinson Street (IBRA_SWA), <named-content xmlns:xlink="http://www.w3.org/1999/xlink" content-type="dwc:verbatimCoordinates" xlink:type="simple"><named-content content-type="geo-json" specific-use="{&#34;type&#34;:&#34;Point&#34;,&#34;coordinates&#34;:[115.905556,-31.344444]}" id="NCID0EGDFM" xlink:type="simple">31°20'40"S, 115°54'20"E</named-content></named-content>, ex. burrow in backyard, 27 July 2011, M. Wolters (<abbrev xmlns:xlink="http://www.w3.org/1999/xlink" content-type="institution" xlink:title="Western Australian Museum, Perth" id="ABBRID0EKDFM" xlink:type="simple">WAM</abbrev> T116016); 1 ♀, same locality data except Fraser Street, <named-content xmlns:xlink="http://www.w3.org/1999/xlink" content-type="dwc:verbatimCoordinates" xlink:type="simple"><named-content content-type="geo-json" specific-use="{&#34;type&#34;:&#34;Point&#34;,&#34;coordinates&#34;:[115.900000,-31.350000]}" id="NCID0ESDFM" xlink:type="simple">31°21'S, 115°54'E</named-content></named-content>, 29 September 1994, M. Vallentine (<abbrev xmlns:xlink="http://www.w3.org/1999/xlink" content-type="institution" xlink:title="Western Australian Museum, Perth" id="ABBRID0EXDFM" xlink:type="simple">WAM</abbrev> T31790); 1 ♂, Girrawheen (IBRA_SWA), <named-content xmlns:xlink="http://www.w3.org/1999/xlink" content-type="dwc:verbatimCoordinates" xlink:type="simple"><named-content content-type="geo-json" specific-use="{&#34;type&#34;:&#34;Point&#34;,&#34;coordinates&#34;:[115.838333,-31.842222]}" id="NCID0E6DFM" xlink:type="simple">31°50'32"S, 115°50'18"E</named-content></named-content>, hand collected, 14 June 1977, D. Bell (<abbrev xmlns:xlink="http://www.w3.org/1999/xlink" content-type="institution" xlink:title="Western Australian Museum, Perth" id="ABBRID0EDEFM" xlink:type="simple">WAM</abbrev> T18566); 1 ♂, same data except 17 June 1987, J. Napier-Winch (<abbrev xmlns:xlink="http://www.w3.org/1999/xlink" content-type="institution" xlink:title="Western Australian Museum, Perth" id="ABBRID0EIEFM" xlink:type="simple">WAM</abbrev> T18567); 1 ♂, same locality data except building site, <named-content xmlns:xlink="http://www.w3.org/1999/xlink" content-type="dwc:verbatimCoordinates" xlink:type="simple"><named-content content-type="geo-json" specific-use="{&#34;type&#34;:&#34;Point&#34;,&#34;coordinates&#34;:[115.833333,-31.833333]}" id="NCID0EQEFM" xlink:type="simple">31°50'S, 115°50'E</named-content></named-content>, hand collected under brick, 18 July 1972, R.J. Pushman (<abbrev xmlns:xlink="http://www.w3.org/1999/xlink" content-type="institution" xlink:title="Western Australian Museum, Perth" id="ABBRID0EVEFM" xlink:type="simple">WAM</abbrev> T18537); 1 ♂, Gnangara East (IBRA_SWA), <named-content xmlns:xlink="http://www.w3.org/1999/xlink" content-type="dwc:verbatimCoordinates" xlink:type="simple"><named-content content-type="geo-json" specific-use="{&#34;type&#34;:&#34;Point&#34;,&#34;coordinates&#34;:[115.859167,-31.774167]}" id="NCID0E4EFM" xlink:type="simple">31°46'27"S, 115°51'33"E</named-content></named-content>, hand collected, 10 June 1969, A.M. Douglas (<abbrev xmlns:xlink="http://www.w3.org/1999/xlink" content-type="institution" xlink:title="Western Australian Museum, Perth" id="ABBRID0EBFFM" xlink:type="simple">WAM</abbrev> T18540); 1 ♀, Gosnells (IBRA_SWA), <named-content xmlns:xlink="http://www.w3.org/1999/xlink" content-type="dwc:verbatimCoordinates" xlink:type="simple"><named-content content-type="geo-json" specific-use="{&#34;type&#34;:&#34;Point&#34;,&#34;coordinates&#34;:[115.993333,-32.073056]}" id="NCID0EJFFM" xlink:type="simple">32°04'23"S, 115°59'36"E</named-content></named-content>, 13 April 1986, J. Hopkins (<abbrev xmlns:xlink="http://www.w3.org/1999/xlink" content-type="institution" xlink:title="Western Australian Museum, Perth" id="ABBRID0ENFFM" xlink:type="simple">WAM</abbrev> T18480); 1 ♀, Greenwood (IBRA_SWA), <named-content xmlns:xlink="http://www.w3.org/1999/xlink" content-type="dwc:verbatimCoordinates" xlink:type="simple"><named-content content-type="geo-json" specific-use="{&#34;type&#34;:&#34;Point&#34;,&#34;coordinates&#34;:[115.800556,-31.828333]}" id="NCID0EVFFM" xlink:type="simple">31°49'42"S, 115°48'02"E</named-content></named-content>, 4 July 1976, G.L. Bodycoat (<abbrev xmlns:xlink="http://www.w3.org/1999/xlink" content-type="institution" xlink:title="Western Australian Museum, Perth" id="ABBRID0EZFFM" xlink:type="simple">WAM</abbrev> T18481); 1 ♀, same data except 12 May 1985, P.A. Miller (<abbrev xmlns:xlink="http://www.w3.org/1999/xlink" content-type="institution" xlink:title="Western Australian Museum, Perth" id="ABBRID0E5FFM" xlink:type="simple">WAM</abbrev> T18482); 1 ♀, Inglewood (IBRA_SWA), <named-content xmlns:xlink="http://www.w3.org/1999/xlink" content-type="dwc:verbatimCoordinates" xlink:type="simple"><named-content content-type="geo-json" specific-use="{&#34;type&#34;:&#34;Point&#34;,&#34;coordinates&#34;:[115.883333,-31.916667]}" id="NCID0EGGFM" xlink:type="simple">31°55'S, 115°53'E</named-content></named-content>, November 1952, W.H. Butler (<abbrev xmlns:xlink="http://www.w3.org/1999/xlink" content-type="institution" xlink:title="Western Australian Museum, Perth" id="ABBRID0ELGFM" xlink:type="simple">WAM</abbrev> T144855); 1 ♀, Jandakot (IBRA_SWA), <named-content xmlns:xlink="http://www.w3.org/1999/xlink" content-type="dwc:verbatimCoordinates" xlink:type="simple"><named-content content-type="geo-json" specific-use="{&#34;type&#34;:&#34;Point&#34;,&#34;coordinates&#34;:[115.886944,-32.103611]}" id="NCID0ETGFM" xlink:type="simple">32°06'13"S, 115°53'13"E</named-content></named-content>, 15 May 1988, M. Patterson (<abbrev xmlns:xlink="http://www.w3.org/1999/xlink" content-type="institution" xlink:title="Western Australian Museum, Perth" id="ABBRID0EXGFM" xlink:type="simple">WAM</abbrev> T18483); 1 ♀, Joondanna (IBRA_SWA), <named-content xmlns:xlink="http://www.w3.org/1999/xlink" content-type="dwc:verbatimCoordinates" xlink:type="simple"><named-content content-type="geo-json" specific-use="{&#34;type&#34;:&#34;Point&#34;,&#34;coordinates&#34;:[115.834444,-31.911111]}" id="NCID0E6GFM" xlink:type="simple">31°54'40"S, 115°50'04"E</named-content></named-content>, 24 October 1977, J.G. Murry (<abbrev xmlns:xlink="http://www.w3.org/1999/xlink" content-type="institution" xlink:title="Western Australian Museum, Perth" id="ABBRID0EDHFM" xlink:type="simple">WAM</abbrev> T18484); 1 ♀, Karnup, 301 Amarillo Drive (IBRA_SWA), <named-content xmlns:xlink="http://www.w3.org/1999/xlink" content-type="dwc:verbatimCoordinates" xlink:type="simple"><named-content content-type="geo-json" specific-use="{&#34;type&#34;:&#34;Point&#34;,&#34;coordinates&#34;:[115.806389,-32.412778]}" id="NCID0ELHFM" xlink:type="simple">32°24'46"S, 115°48'23"E</named-content></named-content>, on mat on porch, 5 May 2013, M. Pollock (<abbrev xmlns:xlink="http://www.w3.org/1999/xlink" content-type="institution" xlink:title="Western Australian Museum, Perth" id="ABBRID0EPHFM" xlink:type="simple">WAM</abbrev> T129191<sup>DNA_Voucher_134</sup>); 1 ♂, Karrakatta, Irwin Barracks (IBRA_SWA), <named-content xmlns:xlink="http://www.w3.org/1999/xlink" content-type="dwc:verbatimCoordinates" xlink:type="simple"><named-content content-type="geo-json" specific-use="{&#34;type&#34;:&#34;Point&#34;,&#34;coordinates&#34;:[115.795278,-31.966111]}" id="NCID0EZHFM" xlink:type="simple">31°57'58"S, 115°47'43"E</named-content></named-content>, in compound before storm, 29 July 2011, S. van de Wilde (<abbrev xmlns:xlink="http://www.w3.org/1999/xlink" content-type="institution" xlink:title="Western Australian Museum, Perth" id="ABBRID0E4HFM" xlink:type="simple">WAM</abbrev> T115195); 1 ♂, Karrinyup (IBRA_SWA), <named-content xmlns:xlink="http://www.w3.org/1999/xlink" content-type="dwc:verbatimCoordinates" xlink:type="simple"><named-content content-type="geo-json" specific-use="{&#34;type&#34;:&#34;Point&#34;,&#34;coordinates&#34;:[115.773333,-31.878056]}" id="NCID0EFIFM" xlink:type="simple">31°52'41"S, 115°46'24"E</named-content></named-content>, hand collected, 9 August 1972, Mrs Granland (<abbrev xmlns:xlink="http://www.w3.org/1999/xlink" content-type="institution" xlink:title="Western Australian Museum, Perth" id="ABBRID0EJIFM" xlink:type="simple">WAM</abbrev> T18542); 1 ♀, same data except 11 June 1971, A. Neille (<abbrev xmlns:xlink="http://www.w3.org/1999/xlink" content-type="institution" xlink:title="Western Australian Museum, Perth" id="ABBRID0EOIFM" xlink:type="simple">WAM</abbrev> T18485); 1 ♀, same locality data except <named-content xmlns:xlink="http://www.w3.org/1999/xlink" content-type="dwc:verbatimCoordinates" xlink:type="simple"><named-content content-type="geo-json" specific-use="{&#34;type&#34;:&#34;Point&#34;,&#34;coordinates&#34;:[115.766667,-31.866667]}" id="NCID0EWIFM" xlink:type="simple">31°52'S, 115°46'E</named-content></named-content>, M. Denby (<abbrev xmlns:xlink="http://www.w3.org/1999/xlink" content-type="institution" xlink:title="Western Australian Museum, Perth" id="ABBRID0E2IFM" xlink:type="simple">WAM</abbrev> <!--PageBreak-->T144872); 1 ♀, Kings Park, Perth (IBRA_SWA), <named-content xmlns:xlink="http://www.w3.org/1999/xlink" content-type="dwc:verbatimCoordinates" xlink:type="simple"><named-content content-type="geo-json" specific-use="{&#34;type&#34;:&#34;Point&#34;,&#34;coordinates&#34;:[115.833333,-31.950000]}" id="NCID0EFJFM" xlink:type="simple">31°57'S, 115°50'E</named-content></named-content>, 15 September 1953, B.Y. Main (<abbrev xmlns:xlink="http://www.w3.org/1999/xlink" content-type="institution" xlink:title="Western Australian Museum, Perth" id="ABBRID0EKJFM" xlink:type="simple">WAM</abbrev> T144862); 1 ♀, same locality data except <named-content xmlns:xlink="http://www.w3.org/1999/xlink" content-type="dwc:verbatimCoordinates" xlink:type="simple"><named-content content-type="geo-json" specific-use="{&#34;type&#34;:&#34;Point&#34;,&#34;coordinates&#34;:[115.831944,-31.952778]}" id="NCID0ESJFM" xlink:type="simple">31°57'10"S, 115°49'55"E</named-content></named-content>, 22 May 1973, R. James (<abbrev xmlns:xlink="http://www.w3.org/1999/xlink" content-type="institution" xlink:title="Western Australian Museum, Perth" id="ABBRID0EWJFM" xlink:type="simple">WAM</abbrev> T18486); 1 ♂, same locality data except site 1/2, pitfall trap, 17 July 1992, J. Dell (<abbrev xmlns:xlink="http://www.w3.org/1999/xlink" content-type="institution" xlink:title="Western Australian Museum, Perth" id="ABBRID0E2JFM" xlink:type="simple">WAM</abbrev> T27137); 1 ♂, same data except site 2/6, 19 July 1992 (<abbrev xmlns:xlink="http://www.w3.org/1999/xlink" content-type="institution" xlink:title="Western Australian Museum, Perth" id="ABBRID0EAKFM" xlink:type="simple">WAM</abbrev> T27136); 1 ♂, same data except site 2/7 (<abbrev xmlns:xlink="http://www.w3.org/1999/xlink" content-type="institution" xlink:title="Western Australian Museum, Perth" id="ABBRID0EFKFM" xlink:type="simple">WAM</abbrev> T27135); 1 ♂, Kingsley (IBRA_SWA), <named-content xmlns:xlink="http://www.w3.org/1999/xlink" content-type="dwc:verbatimCoordinates" xlink:type="simple"><named-content content-type="geo-json" specific-use="{&#34;type&#34;:&#34;Point&#34;,&#34;coordinates&#34;:[116.008611,-32.138889]}" id="NCID0ENKFM" xlink:type="simple">32°08'20"S, 116°00'31"E</named-content></named-content>, 20 May 1994, S. Carey (<abbrev xmlns:xlink="http://www.w3.org/1999/xlink" content-type="institution" xlink:title="Western Australian Museum, Perth" id="ABBRID0ERKFM" xlink:type="simple">WAM</abbrev> T31153); 1 ♂, same locality data except Goollelal Drive, <named-content xmlns:xlink="http://www.w3.org/1999/xlink" content-type="dwc:verbatimCoordinates" xlink:type="simple"><named-content content-type="geo-json" specific-use="{&#34;type&#34;:&#34;Point&#34;,&#34;coordinates&#34;:[115.783333,-31.800000]}" id="NCID0EZKFM" xlink:type="simple">31°48'S, 115°47'E</named-content></named-content>, 18 September 2008, M. Fraser (<abbrev xmlns:xlink="http://www.w3.org/1999/xlink" content-type="institution" xlink:title="Western Australian Museum, Perth" id="ABBRID0E5KFM" xlink:type="simple">WAM</abbrev> T93320); 1 ♀, Kwinana (IBRA_SWA), <named-content xmlns:xlink="http://www.w3.org/1999/xlink" content-type="dwc:verbatimCoordinates" xlink:type="simple"><named-content content-type="geo-json" specific-use="{&#34;type&#34;:&#34;Point&#34;,&#34;coordinates&#34;:[115.766667,-32.233333]}" id="NCID0EGLFM" xlink:type="simple">32°14'S, 115°46'E</named-content></named-content>, 6 November 1968, H. Burton (<abbrev xmlns:xlink="http://www.w3.org/1999/xlink" content-type="institution" xlink:title="Western Australian Museum, Perth" id="ABBRID0ELLFM" xlink:type="simple">WAM</abbrev> T18487); 1 ♀, Ledge Point (IBRA_SWA), <named-content xmlns:xlink="http://www.w3.org/1999/xlink" content-type="dwc:verbatimCoordinates" xlink:type="simple"><named-content content-type="geo-json" specific-use="{&#34;type&#34;:&#34;Point&#34;,&#34;coordinates&#34;:[115.366667,-31.100000]}" id="NCID0ETLFM" xlink:type="simple">31°06'S, 115°22'E</named-content></named-content>, 22 November 1967, R. Shaw (<abbrev xmlns:xlink="http://www.w3.org/1999/xlink" content-type="institution" xlink:title="Western Australian Museum, Perth" id="ABBRID0EYLFM" xlink:type="simple">WAM</abbrev> T18488); 1 ♀, Leschenault, 41 Roberts Road, NE. of Bunbury (IBRA_SWA), <named-content xmlns:xlink="http://www.w3.org/1999/xlink" content-type="dwc:verbatimCoordinates" xlink:type="simple"><named-content content-type="geo-json" specific-use="{&#34;type&#34;:&#34;Point&#34;,&#34;coordinates&#34;:[115.718889,-33.249722]}" id="NCID0EAMFM" xlink:type="simple">33°14'59"S, 115°43'08"E</named-content></named-content>, hand collected after rain, on suburban patio, surrounded by Jarrah-<italic><tp:taxon-name><tp:taxon-name-part taxon-name-part-type="genus" reg="Banksia">Banksia</tp:taxon-name-part></tp:taxon-name></italic> forest, 29 April 2012, T. Edwards (<abbrev xmlns:xlink="http://www.w3.org/1999/xlink" content-type="institution" xlink:title="Western Australian Museum, Perth" id="ABBRID0ELMFM" xlink:type="simple">WAM</abbrev> T123102<sup>DNA_Voucher_157</sup>); 1 ♂, Lynwood (IBRA_SWA), <named-content xmlns:xlink="http://www.w3.org/1999/xlink" content-type="dwc:verbatimCoordinates" xlink:type="simple"><named-content content-type="geo-json" specific-use="{&#34;type&#34;:&#34;Point&#34;,&#34;coordinates&#34;:[115.916944,-32.047500]}" id="NCID0EVMFM" xlink:type="simple">32°02'51"S, 115°55'01"E</named-content></named-content>, hand collected, 6 May 1973, R.J. Blair (<abbrev xmlns:xlink="http://www.w3.org/1999/xlink" content-type="institution" xlink:title="Western Australian Museum, Perth" id="ABBRID0EZMFM" xlink:type="simple">WAM</abbrev> T18568); 1 ♀, same locality data except <named-content xmlns:xlink="http://www.w3.org/1999/xlink" content-type="dwc:verbatimCoordinates" xlink:type="simple"><named-content content-type="geo-json" specific-use="{&#34;type&#34;:&#34;Point&#34;,&#34;coordinates&#34;:[115.916667,-32.050000]}" id="NCID0EBNFM" xlink:type="simple">32°03'S, 115°55'E</named-content></named-content>, 7 July 1975, M. Sillis (<abbrev xmlns:xlink="http://www.w3.org/1999/xlink" content-type="institution" xlink:title="Western Australian Museum, Perth" id="ABBRID0EGNFM" xlink:type="simple">WAM</abbrev> T10215); 1 ♂, Maida Vale, Bruce Road (IBRA_SWA), <named-content xmlns:xlink="http://www.w3.org/1999/xlink" content-type="dwc:verbatimCoordinates" xlink:type="simple"><named-content content-type="geo-json" specific-use="{&#34;type&#34;:&#34;Point&#34;,&#34;coordinates&#34;:[115.995833,-31.950000]}" id="NCID0EONFM" xlink:type="simple">31°57'00"S, 115°59'45"E</named-content></named-content>, hand collected on front doorstep, 25 June 1989, S. Gilligan (<abbrev xmlns:xlink="http://www.w3.org/1999/xlink" content-type="institution" xlink:title="Western Australian Museum, Perth" id="ABBRID0ESNFM" xlink:type="simple">WAM</abbrev> T20602); 1 ♂, Malaga (IBRA_SWA), <named-content xmlns:xlink="http://www.w3.org/1999/xlink" content-type="dwc:verbatimCoordinates" xlink:type="simple"><named-content content-type="geo-json" specific-use="{&#34;type&#34;:&#34;Point&#34;,&#34;coordinates&#34;:[115.900000,-31.866667]}" id="NCID0E1NFM" xlink:type="simple">31°52'S, 115°54'E</named-content></named-content>, 4 August 1994, V. Hopkins (<abbrev xmlns:xlink="http://www.w3.org/1999/xlink" content-type="institution" xlink:title="Western Australian Museum, Perth" id="ABBRID0E6NFM" xlink:type="simple">WAM</abbrev> T31154); 1 juvenile, Mandurah (IBRA_SWA), <named-content xmlns:xlink="http://www.w3.org/1999/xlink" content-type="dwc:verbatimCoordinates" xlink:type="simple"><named-content content-type="geo-json" specific-use="{&#34;type&#34;:&#34;Point&#34;,&#34;coordinates&#34;:[115.716667,-32.533333]}" id="NCID0EHOFM" xlink:type="simple">32°32'S, 115°43'E</named-content></named-content>, hand collected, 11 March 1969, R. Prestage (<abbrev xmlns:xlink="http://www.w3.org/1999/xlink" content-type="institution" xlink:title="Western Australian Museum, Perth" id="ABBRID0EMOFM" xlink:type="simple">WAM</abbrev> T18489); 1 juvenile, same data (<abbrev xmlns:xlink="http://www.w3.org/1999/xlink" content-type="institution" xlink:title="Western Australian Museum, Perth" id="ABBRID0EROFM" xlink:type="simple">WAM</abbrev> T18490); 1 juvenile, same data (<abbrev xmlns:xlink="http://www.w3.org/1999/xlink" content-type="institution" xlink:title="Western Australian Museum, Perth" id="ABBRID0EWOFM" xlink:type="simple">WAM</abbrev> T18491); 1 juvenile, same data (<abbrev xmlns:xlink="http://www.w3.org/1999/xlink" content-type="institution" xlink:title="Western Australian Museum, Perth" id="ABBRID0E2OFM" xlink:type="simple">WAM</abbrev> T18492); 1 juvenile, same data (<abbrev xmlns:xlink="http://www.w3.org/1999/xlink" content-type="institution" xlink:title="Western Australian Museum, Perth" id="ABBRID0EAPFM" xlink:type="simple">WAM</abbrev> T18493); 1 juvenile, same data (<abbrev xmlns:xlink="http://www.w3.org/1999/xlink" content-type="institution" xlink:title="Western Australian Museum, Perth" id="ABBRID0EFPFM" xlink:type="simple">WAM</abbrev> T18494); 1 juvenile, same data (<abbrev xmlns:xlink="http://www.w3.org/1999/xlink" content-type="institution" xlink:title="Western Australian Museum, Perth" id="ABBRID0EKPFM" xlink:type="simple">WAM</abbrev> T18495); 1 juvenile, same data (<abbrev xmlns:xlink="http://www.w3.org/1999/xlink" content-type="institution" xlink:title="Western Australian Museum, Perth" id="ABBRID0EPPFM" xlink:type="simple">WAM</abbrev> T18496); 1 juvenile, same data (<abbrev xmlns:xlink="http://www.w3.org/1999/xlink" content-type="institution" xlink:title="Western Australian Museum, Perth" id="ABBRID0EUPFM" xlink:type="simple">WAM</abbrev> T18497); 1 juvenile, same data (<abbrev xmlns:xlink="http://www.w3.org/1999/xlink" content-type="institution" xlink:title="Western Australian Museum, Perth" id="ABBRID0EZPFM" xlink:type="simple">WAM</abbrev> T18498); 1 juvenile, same data (<abbrev xmlns:xlink="http://www.w3.org/1999/xlink" content-type="institution" xlink:title="Western Australian Museum, Perth" id="ABBRID0E5PFM" xlink:type="simple">WAM</abbrev> T18499); 1 juvenile, same data (<abbrev xmlns:xlink="http://www.w3.org/1999/xlink" content-type="institution" xlink:title="Western Australian Museum, Perth" id="ABBRID0EDQFM" xlink:type="simple">WAM</abbrev> T18500); 1 juvenile, same data (<abbrev xmlns:xlink="http://www.w3.org/1999/xlink" content-type="institution" xlink:title="Western Australian Museum, Perth" id="ABBRID0EIQFM" xlink:type="simple">WAM</abbrev> T18501); 1 juvenile, same data (<abbrev xmlns:xlink="http://www.w3.org/1999/xlink" content-type="institution" xlink:title="Western Australian Museum, Perth" id="ABBRID0ENQFM" xlink:type="simple">WAM</abbrev> T18502); 1 juvenile, same data (<abbrev xmlns:xlink="http://www.w3.org/1999/xlink" content-type="institution" xlink:title="Western Australian Museum, Perth" id="ABBRID0ESQFM" xlink:type="simple">WAM</abbrev> T18503); 1 juvenile, same data (<abbrev xmlns:xlink="http://www.w3.org/1999/xlink" content-type="institution" xlink:title="Western Australian Museum, Perth" id="ABBRID0EXQFM" xlink:type="simple">WAM</abbrev> T18504); 1 juvenile, same data (<abbrev xmlns:xlink="http://www.w3.org/1999/xlink" content-type="institution" xlink:title="Western Australian Museum, Perth" id="ABBRID0E3QFM" xlink:type="simple">WAM</abbrev> T18505); 1 juvenile, same data (<abbrev xmlns:xlink="http://www.w3.org/1999/xlink" content-type="institution" xlink:title="Western Australian Museum, Perth" id="ABBRID0EBRFM" xlink:type="simple">WAM</abbrev> T18506); 1 juvenile, same data (<abbrev xmlns:xlink="http://www.w3.org/1999/xlink" content-type="institution" xlink:title="Western Australian Museum, Perth" id="ABBRID0EGRFM" xlink:type="simple">WAM</abbrev> T18507); 1 juvenile, same data (<abbrev xmlns:xlink="http://www.w3.org/1999/xlink" content-type="institution" xlink:title="Western Australian Museum, Perth" id="ABBRID0ELRFM" xlink:type="simple">WAM</abbrev> T18508); 1 juvenile, same data (<abbrev xmlns:xlink="http://www.w3.org/1999/xlink" content-type="institution" xlink:title="Western Australian Museum, Perth" id="ABBRID0EQRFM" xlink:type="simple">WAM</abbrev> T18509); 1 juvenile, same data (<abbrev xmlns:xlink="http://www.w3.org/1999/xlink" content-type="institution" xlink:title="Western Australian Museum, Perth" id="ABBRID0EVRFM" xlink:type="simple">WAM</abbrev> T18510); 1 ♂, same locality data except <named-content xmlns:xlink="http://www.w3.org/1999/xlink" content-type="dwc:verbatimCoordinates" xlink:type="simple"><named-content content-type="geo-json" specific-use="{&#34;type&#34;:&#34;Point&#34;,&#34;coordinates&#34;:[115.716667,-32.516667]}" id="NCID0E4RFM" xlink:type="simple">32°31'S, 115°43'E</named-content></named-content>, June 1996, C. Duffus (<abbrev xmlns:xlink="http://www.w3.org/1999/xlink" content-type="institution" xlink:title="Western Australian Museum, Perth" id="ABBRID0ECSFM" xlink:type="simple">WAM</abbrev> T46829); 1 ♂, same locality data except Halls Head, <named-content xmlns:xlink="http://www.w3.org/1999/xlink" content-type="dwc:verbatimCoordinates" xlink:type="simple"><named-content content-type="geo-json" specific-use="{&#34;type&#34;:&#34;Point&#34;,&#34;coordinates&#34;:[115.700833,-32.527778]}" id="NCID0EKSFM" xlink:type="simple">32°31'40"S, 115°42'03"E</named-content></named-content>, hand collected, 19 June 1987, P. Ashburn (<abbrev xmlns:xlink="http://www.w3.org/1999/xlink" content-type="institution" xlink:title="Western Australian Museum, Perth" id="ABBRID0EOSFM" xlink:type="simple">WAM</abbrev> T18541); 1 ♀, Melros, S. of Mandurah (IBRA_SWA), <named-content xmlns:xlink="http://www.w3.org/1999/xlink" content-type="dwc:verbatimCoordinates" xlink:type="simple"><named-content content-type="geo-json" specific-use="{&#34;type&#34;:&#34;Point&#34;,&#34;coordinates&#34;:[115.616667,-32.633333]}" id="NCID0EWSFM" xlink:type="simple">32°38'S, 115°37'E</named-content></named-content>, 1 October 1989, R.A. Sewell (<abbrev xmlns:xlink="http://www.w3.org/1999/xlink" content-type="institution" xlink:title="Western Australian Museum, Perth" id="ABBRID0E2SFM" xlink:type="simple">WAM</abbrev> T27143); 1 ♂, Melville (IBRA_SWA), <named-content xmlns:xlink="http://www.w3.org/1999/xlink" content-type="dwc:verbatimCoordinates" xlink:type="simple"><named-content content-type="geo-json" specific-use="{&#34;type&#34;:&#34;Point&#34;,&#34;coordinates&#34;:[115.799722,-32.041667]}" id="NCID0EDTFM" xlink:type="simple">32°02'30"S, 115°47'59"E</named-content></named-content>, hand collected, 4 June 1988, B.M. Grierson (<abbrev xmlns:xlink="http://www.w3.org/1999/xlink" content-type="institution" xlink:title="Western Australian Museum, Perth" id="ABBRID0EHTFM" xlink:type="simple">WAM</abbrev> T18589); 1 ♂, same locality data, 14 July 1992, T. Portelli (<abbrev xmlns:xlink="http://www.w3.org/1999/xlink" content-type="institution" xlink:title="Western Australian Museum, Perth" id="ABBRID0EMTFM" xlink:type="simple">WAM</abbrev> T26126); 1 ♀, same data except 10 March 1961, A.J. Forrester (<abbrev xmlns:xlink="http://www.w3.org/1999/xlink" content-type="institution" xlink:title="Western Australian Museum, Perth" id="ABBRID0ERTFM" xlink:type="simple">WAM</abbrev> T18511); 1 ♀, same data except 19 June 1978, R.G. Mill (<abbrev xmlns:xlink="http://www.w3.org/1999/xlink" content-type="institution" xlink:title="Western Australian Museum, Perth" id="ABBRID0EWTFM" xlink:type="simple">WAM</abbrev> T18513); 1 ♀, same data except Melville Heights, 16 May 1967, L. Powell (<abbrev xmlns:xlink="http://www.w3.org/1999/xlink" content-type="institution" xlink:title="Western Australian Museum, Perth" id="ABBRID0E2TFM" xlink:type="simple">WAM</abbrev> T18512); 1 ♂, Miami, via Mandurah (IBRA_SWA), <named-content xmlns:xlink="http://www.w3.org/1999/xlink" content-type="dwc:verbatimCoordinates" xlink:type="simple"><named-content content-type="geo-json" specific-use="{&#34;type&#34;:&#34;Point&#34;,&#34;coordinates&#34;:[115.650000,-32.583333]}" id="NCID0EDUFM" xlink:type="simple">32°35'S, 115°39'E</named-content></named-content>, hand collected, 13 August 1987, T.G. Spalding (<abbrev xmlns:xlink="http://www.w3.org/1999/xlink" content-type="institution" xlink:title="Western Australian Museum, Perth" id="ABBRID0EIUFM" xlink:type="simple">WAM</abbrev> T18543); 1 ♂, Morley (IBRA_SWA), <named-content xmlns:xlink="http://www.w3.org/1999/xlink" content-type="dwc:verbatimCoordinates" xlink:type="simple"><named-content content-type="geo-json" specific-use="{&#34;type&#34;:&#34;Point&#34;,&#34;coordinates&#34;:[115.905556,-31.888333]}" id="NCID0EQUFM" xlink:type="simple">31°53'18"S, 115°54'20"E</named-content></named-content>, hand collected, 16 July 1971, C. Johnston (<abbrev xmlns:xlink="http://www.w3.org/1999/xlink" content-type="institution" xlink:title="Western Australian Museum, Perth" id="ABBRID0EUUFM" xlink:type="simple">WAM</abbrev> T18545); 1 ♂, same data except 5 July 1972, C.J. Glass (<abbrev xmlns:xlink="http://www.w3.org/1999/xlink" content-type="institution" xlink:title="Western Australian Museum, Perth" id="ABBRID0EZUFM" xlink:type="simple">WAM</abbrev> T18546); 1 ♂, same locality data except 42 Shadwell Way, <named-content xmlns:xlink="http://www.w3.org/1999/xlink" content-type="dwc:verbatimCoordinates" xlink:type="simple"><named-content content-type="geo-json" specific-use="{&#34;type&#34;:&#34;Point&#34;,&#34;coordinates&#34;:[115.900000,-31.883333]}" id="NCID0EBVFM" xlink:type="simple">31°53'S, 115°54'E</named-content></named-content>, in swimming pool, September 2008–January 2009, J. Mahoney (<abbrev xmlns:xlink="http://www.w3.org/1999/xlink" content-type="institution" xlink:title="Western Australian Museum, Perth" id="ABBRID0EGVFM" xlink:type="simple">WAM</abbrev> T95764); 1 ♂, <!--PageBreak-->Morley Park (IBRA_SWA), <named-content xmlns:xlink="http://www.w3.org/1999/xlink" content-type="dwc:verbatimCoordinates" xlink:type="simple"><named-content content-type="geo-json" specific-use="{&#34;type&#34;:&#34;Point&#34;,&#34;coordinates&#34;:[115.905556,-31.888333]}" id="NCID0EQVFM" xlink:type="simple">31°53'18"S, 115°54'20"E</named-content></named-content>, hand collected, 2 May 1965, K.E. Panten (<abbrev xmlns:xlink="http://www.w3.org/1999/xlink" content-type="institution" xlink:title="Western Australian Museum, Perth" id="ABBRID0EUVFM" xlink:type="simple">WAM</abbrev> T18544); 1 ♂, Mosman Park (IBRA_SWA), <named-content xmlns:xlink="http://www.w3.org/1999/xlink" content-type="dwc:verbatimCoordinates" xlink:type="simple"><named-content content-type="geo-json" specific-use="{&#34;type&#34;:&#34;Point&#34;,&#34;coordinates&#34;:[115.761111,-32.016944]}" id="NCID0E3VFM" xlink:type="simple">32°01'01"S, 115°45'40"E</named-content></named-content>, hand collected, 28 June 1971, J. Luce (<abbrev xmlns:xlink="http://www.w3.org/1999/xlink" content-type="institution" xlink:title="Western Australian Museum, Perth" id="ABBRID0EAWFM" xlink:type="simple">WAM</abbrev> T18547); 1 ♂, same data except 16 June 1980, A. Symington (<abbrev xmlns:xlink="http://www.w3.org/1999/xlink" content-type="institution" xlink:title="Western Australian Museum, Perth" id="ABBRID0EFWFM" xlink:type="simple">WAM</abbrev> T29847); 1 ♂, Mount Claremont, site MC1 (IBRA_SWA), <named-content xmlns:xlink="http://www.w3.org/1999/xlink" content-type="dwc:verbatimCoordinates" xlink:type="simple"><named-content content-type="geo-json" specific-use="{&#34;type&#34;:&#34;Point&#34;,&#34;coordinates&#34;:[115.766667,-31.961111]}" id="NCID0ENWFM" xlink:type="simple">31°57'40"S, 115°46'00"E</named-content></named-content>, wet pitfall trap, 4 May–6 July 1995, J.M. Waldock, M.S. Harvey (<abbrev xmlns:xlink="http://www.w3.org/1999/xlink" content-type="institution" xlink:title="Western Australian Museum, Perth" id="ABBRID0ERWFM" xlink:type="simple">WAM</abbrev> T34261); 1 ♀, same locality data except <named-content xmlns:xlink="http://www.w3.org/1999/xlink" content-type="dwc:verbatimCoordinates" xlink:type="simple"><named-content content-type="geo-json" specific-use="{&#34;type&#34;:&#34;Point&#34;,&#34;coordinates&#34;:[115.782778,-31.963056]}" id="NCID0EZWFM" xlink:type="simple">31°57'47"S, 115°46'58"E</named-content></named-content>, 24 May 1991, L. Herbison (<abbrev xmlns:xlink="http://www.w3.org/1999/xlink" content-type="institution" xlink:title="Western Australian Museum, Perth" id="ABBRID0E4WFM" xlink:type="simple">WAM</abbrev> T26127); 1 ♀, same data except 14 November 1978, J. Brown (<abbrev xmlns:xlink="http://www.w3.org/1999/xlink" content-type="institution" xlink:title="Western Australian Museum, Perth" id="ABBRID0ECXFM" xlink:type="simple">WAM</abbrev> T29844); 1 ♂, Mount Hawthorn, Lynton Street (IBRA_SWA), <named-content xmlns:xlink="http://www.w3.org/1999/xlink" content-type="dwc:verbatimCoordinates" xlink:type="simple"><named-content content-type="geo-json" specific-use="{&#34;type&#34;:&#34;Point&#34;,&#34;coordinates&#34;:[115.833333,-31.916667]}" id="NCID0EKXFM" xlink:type="simple">31°55'S, 115°50'E</named-content></named-content>, 9 June 1956, J.H. Calaby (<abbrev xmlns:xlink="http://www.w3.org/1999/xlink" content-type="institution" xlink:title="Western Australian Museum, Perth" id="ABBRID0EPXFM" xlink:type="simple">WAM</abbrev> T139489); 1 ♀, Mount Lawley (IBRA_SWA), <named-content xmlns:xlink="http://www.w3.org/1999/xlink" content-type="dwc:verbatimCoordinates" xlink:type="simple"><named-content content-type="geo-json" specific-use="{&#34;type&#34;:&#34;Point&#34;,&#34;coordinates&#34;:[115.883333,-31.933333]}" id="NCID0EXXFM" xlink:type="simple">31°56'S, 115°53'E</named-content></named-content>, 12 August 1929, S. Easter (<abbrev xmlns:xlink="http://www.w3.org/1999/xlink" content-type="institution" xlink:title="Western Australian Museum, Perth" id="ABBRID0E3XFM" xlink:type="simple">WAM</abbrev> T2173); 1 ♂, Mount Pleasant (IBRA_SWA), <named-content xmlns:xlink="http://www.w3.org/1999/xlink" content-type="dwc:verbatimCoordinates" xlink:type="simple"><named-content content-type="geo-json" specific-use="{&#34;type&#34;:&#34;Point&#34;,&#34;coordinates&#34;:[115.850000,-32.033333]}" id="NCID0EEYFM" xlink:type="simple">32°02'S, 115°51'E</named-content></named-content>, 14 August 1994, J. DeLauey (<abbrev xmlns:xlink="http://www.w3.org/1999/xlink" content-type="institution" xlink:title="Western Australian Museum, Perth" id="ABBRID0EJYFM" xlink:type="simple">WAM</abbrev> T31155); 1 ♀, same locality data except 12 March 1990 (<abbrev xmlns:xlink="http://www.w3.org/1999/xlink" content-type="institution" xlink:title="Western Australian Museum, Perth" id="ABBRID0EOYFM" xlink:type="simple">WAM</abbrev> T20760); 1 ♂, same locality data except <named-content xmlns:xlink="http://www.w3.org/1999/xlink" content-type="dwc:verbatimCoordinates" xlink:type="simple"><named-content content-type="geo-json" specific-use="{&#34;type&#34;:&#34;Point&#34;,&#34;coordinates&#34;:[115.846667,-32.045000]}" id="NCID0EWYFM" xlink:type="simple">32°02'42"S, 115°50'48"E</named-content></named-content>, 14 June 1966, <tp:taxon-name><tp:taxon-name-part taxon-name-part-type="genus" reg="Idiosoma">I.</tp:taxon-name-part></tp:taxon-name> Pelliele (<abbrev xmlns:xlink="http://www.w3.org/1999/xlink" content-type="institution" xlink:title="Western Australian Museum, Perth" id="ABBRID0EAZFM" xlink:type="simple">WAM</abbrev> T18548); 1 ♂, same data except 1 January 1975, S.J. Edwards (<abbrev xmlns:xlink="http://www.w3.org/1999/xlink" content-type="institution" xlink:title="Western Australian Museum, Perth" id="ABBRID0EFZFM" xlink:type="simple">WAM</abbrev> T18570); 1 ♀, same data except 21 May 1964, A.W. Jones (<abbrev xmlns:xlink="http://www.w3.org/1999/xlink" content-type="institution" xlink:title="Western Australian Museum, Perth" id="ABBRID0EKZFM" xlink:type="simple">WAM</abbrev> T18515); 1 ♀, same data except 8 September 1972, T. Bailey (<abbrev xmlns:xlink="http://www.w3.org/1999/xlink" content-type="institution" xlink:title="Western Australian Museum, Perth" id="ABBRID0EPZFM" xlink:type="simple">WAM</abbrev> T18516); 1 ♀, same locality data, 23 September 1960 (<abbrev xmlns:xlink="http://www.w3.org/1999/xlink" content-type="institution" xlink:title="Western Australian Museum, Perth" id="ABBRID0EUZFM" xlink:type="simple">WAM</abbrev> T18514); 1 ♀, Mount Yokine (IBRA_SWA), <named-content xmlns:xlink="http://www.w3.org/1999/xlink" content-type="dwc:verbatimCoordinates" xlink:type="simple"><named-content content-type="geo-json" specific-use="{&#34;type&#34;:&#34;Point&#34;,&#34;coordinates&#34;:[115.850000,-31.900000]}" id="NCID0E3ZFM" xlink:type="simple">31°54'S, 115°51'E</named-content></named-content>, 23 November 1968, R.G. Howell (<abbrev xmlns:xlink="http://www.w3.org/1999/xlink" content-type="institution" xlink:title="Western Australian Museum, Perth" id="ABBRID0EB1FM" xlink:type="simple">WAM</abbrev> T18517); 1 ♀, about 7 miles N. of Muchea on Gingin Road (IBRA_SWA), <named-content xmlns:xlink="http://www.w3.org/1999/xlink" content-type="dwc:verbatimCoordinates" xlink:type="simple"><named-content content-type="geo-json" specific-use="{&#34;type&#34;:&#34;Point&#34;,&#34;coordinates&#34;:[115.983333,-31.483333]}" id="NCID0EJ1FM" xlink:type="simple">31°29'S, 115°59'E</named-content></named-content>, 3 January 1953, B.Y. Main (<abbrev xmlns:xlink="http://www.w3.org/1999/xlink" content-type="institution" xlink:title="Western Australian Museum, Perth" id="ABBRID0EO1FM" xlink:type="simple">WAM</abbrev> T144856); 1 ♂, Mundijong (IBRA_SWA), <named-content xmlns:xlink="http://www.w3.org/1999/xlink" content-type="dwc:verbatimCoordinates" xlink:type="simple"><named-content content-type="geo-json" specific-use="{&#34;type&#34;:&#34;Point&#34;,&#34;coordinates&#34;:[115.983333,-32.300000]}" id="NCID0EW1FM" xlink:type="simple">32°18'S, 115°59'E</named-content></named-content>, 3 May 2000, H. Hunter (<abbrev xmlns:xlink="http://www.w3.org/1999/xlink" content-type="institution" xlink:title="Western Australian Museum, Perth" id="ABBRID0E21FM" xlink:type="simple">WAM</abbrev> T41569); 1 ♂, Murdoch (IBRA_SWA), <named-content xmlns:xlink="http://www.w3.org/1999/xlink" content-type="dwc:verbatimCoordinates" xlink:type="simple"><named-content content-type="geo-json" specific-use="{&#34;type&#34;:&#34;Point&#34;,&#34;coordinates&#34;:[115.823889,-32.071667]}" id="NCID0ED2FM" xlink:type="simple">32°04'18"S, 115°49'26"E</named-content></named-content>, 13 September 1989, D. Mead-Hunter (<abbrev xmlns:xlink="http://www.w3.org/1999/xlink" content-type="institution" xlink:title="Western Australian Museum, Perth" id="ABBRID0EH2FM" xlink:type="simple">WAM</abbrev> T21808); 1 ♂, same data except 19 July 1989 (<abbrev xmlns:xlink="http://www.w3.org/1999/xlink" content-type="institution" xlink:title="Western Australian Museum, Perth" id="ABBRID0EM2FM" xlink:type="simple">WAM</abbrev> T21809); 1 ♂, Murdoch University (IBRA_SWA), <named-content xmlns:xlink="http://www.w3.org/1999/xlink" content-type="dwc:verbatimCoordinates" xlink:type="simple"><named-content content-type="geo-json" specific-use="{&#34;type&#34;:&#34;Point&#34;,&#34;coordinates&#34;:[115.823889,-32.071667]}" id="NCID0EU2FM" xlink:type="simple">32°04'18"S, 115°49'26"E</named-content></named-content>, hand collected, 1 June 1986, D. Mead-Hunter (<abbrev xmlns:xlink="http://www.w3.org/1999/xlink" content-type="institution" xlink:title="Western Australian Museum, Perth" id="ABBRID0EY2FM" xlink:type="simple">WAM</abbrev> T18549); 1 ♂, Myaree (IBRA_SWA), <named-content xmlns:xlink="http://www.w3.org/1999/xlink" content-type="dwc:verbatimCoordinates" xlink:type="simple"><named-content content-type="geo-json" specific-use="{&#34;type&#34;:&#34;Point&#34;,&#34;coordinates&#34;:[115.813611,-32.042500]}" id="NCID0EA3FM" xlink:type="simple">32°02'33"S, 115°48'49"E</named-content></named-content>, hand collected, 29 April 1973, T. Hall (<abbrev xmlns:xlink="http://www.w3.org/1999/xlink" content-type="institution" xlink:title="Western Australian Museum, Perth" id="ABBRID0EE3FM" xlink:type="simple">WAM</abbrev> T18550); 1 ♂, same data except 8 July 1984, A. Gurrier-Jones (<abbrev xmlns:xlink="http://www.w3.org/1999/xlink" content-type="institution" xlink:title="Western Australian Museum, Perth" id="ABBRID0EJ3FM" xlink:type="simple">WAM</abbrev> T18551); 1 ♂, Naval Base [Garden Island] (IBRA_SWA), <named-content xmlns:xlink="http://www.w3.org/1999/xlink" content-type="dwc:verbatimCoordinates" xlink:type="simple"><named-content content-type="geo-json" specific-use="{&#34;type&#34;:&#34;Point&#34;,&#34;coordinates&#34;:[115.779722,-32.197500]}" id="NCID0ER3FM" xlink:type="simple">32°11'51"S, 115°46'47"E</named-content></named-content>, hand collected, B. Rundle (<abbrev xmlns:xlink="http://www.w3.org/1999/xlink" content-type="institution" xlink:title="Western Australian Museum, Perth" id="ABBRID0EV3FM" xlink:type="simple">WAM</abbrev> T18552); 1 ♂, same locality data except <named-content xmlns:xlink="http://www.w3.org/1999/xlink" content-type="dwc:verbatimCoordinates" xlink:type="simple"><named-content content-type="geo-json" specific-use="{&#34;type&#34;:&#34;Point&#34;,&#34;coordinates&#34;:[115.683333,-32.216667]}" id="NCID0E43FM" xlink:type="simple">32°13'S, 115°41'E</named-content></named-content>, 1954, V.N. Serventy (<abbrev xmlns:xlink="http://www.w3.org/1999/xlink" content-type="institution" xlink:title="Western Australian Museum, Perth" id="ABBRID0EC4FM" xlink:type="simple">WAM</abbrev> T139479); 1 ♂, Nedlands (IBRA_SWA), <named-content xmlns:xlink="http://www.w3.org/1999/xlink" content-type="dwc:verbatimCoordinates" xlink:type="simple"><named-content content-type="geo-json" specific-use="{&#34;type&#34;:&#34;Point&#34;,&#34;coordinates&#34;:[115.800000,-31.966667]}" id="NCID0EK4FM" xlink:type="simple">31°58'S, 115°48'E</named-content></named-content>, hand collected, 18 June 1961, Mr Simon (<abbrev xmlns:xlink="http://www.w3.org/1999/xlink" content-type="institution" xlink:title="Western Australian Museum, Perth" id="ABBRID0EP4FM" xlink:type="simple">WAM</abbrev> T18561); 1 ♂, same data except 11 July 1978, S.C. Smith (<abbrev xmlns:xlink="http://www.w3.org/1999/xlink" content-type="institution" xlink:title="Western Australian Museum, Perth" id="ABBRID0EU4FM" xlink:type="simple">WAM</abbrev> T18571); 1 ♂, same locality data, 20 May 1989, R. Albert (<abbrev xmlns:xlink="http://www.w3.org/1999/xlink" content-type="institution" xlink:title="Western Australian Museum, Perth" id="ABBRID0EZ4FM" xlink:type="simple">WAM</abbrev> T27144); 1 ♀, same data except 8 July 1938, J. Marriott (<abbrev xmlns:xlink="http://www.w3.org/1999/xlink" content-type="institution" xlink:title="Western Australian Museum, Perth" id="ABBRID0E54FM" xlink:type="simple">WAM</abbrev> T3085); 1 ♀, same data except 23 September 1963, E.W. Felton (<abbrev xmlns:xlink="http://www.w3.org/1999/xlink" content-type="institution" xlink:title="Western Australian Museum, Perth" id="ABBRID0ED5FM" xlink:type="simple">WAM</abbrev> T18518); 1 ♀, same data (<abbrev xmlns:xlink="http://www.w3.org/1999/xlink" content-type="institution" xlink:title="Western Australian Museum, Perth" id="ABBRID0EI5FM" xlink:type="simple">WAM</abbrev> T18519); 1 ♀, same locality data except 50 Langham Street, 25 October 1988, S. Edmonds (<abbrev xmlns:xlink="http://www.w3.org/1999/xlink" content-type="institution" xlink:title="Western Australian Museum, Perth" id="ABBRID0EN5FM" xlink:type="simple">WAM</abbrev> T21148); 1 ♂, same locality data except Kinninmont [sic “Kinnamont”] Avenue,13 May 1977 (<abbrev xmlns:xlink="http://www.w3.org/1999/xlink" content-type="institution" xlink:title="Western Australian Museum, Perth" id="ABBRID0ES5FM" xlink:type="simple">WAM</abbrev> T139485); 1 ♀, same data except December 1960 (<abbrev xmlns:xlink="http://www.w3.org/1999/xlink" content-type="institution" xlink:title="Western Australian Museum, Perth" id="ABBRID0EX5FM" xlink:type="simple">WAM</abbrev> T144871); 1 ♂, same locality data except Monash Avenue, 23 May 1988, E. Armstrong (<abbrev xmlns:xlink="http://www.w3.org/1999/xlink" content-type="institution" xlink:title="Western Australian Museum, Perth" id="ABBRID0E35FM" xlink:type="simple">WAM</abbrev> T139493); 1 ♂, same locality data except Napier Street, June 1970, J. Henegan (<abbrev xmlns:xlink="http://www.w3.org/1999/xlink" content-type="institution" xlink:title="Western Australian Museum, Perth" id="ABBRID0EB6FM" xlink:type="simple">WAM</abbrev> T139483); 1 ♂, same locality data except Zoology Department, University [of Western Australia] Grounds, <named-content xmlns:xlink="http://www.w3.org/1999/xlink" content-type="dwc:verbatimCoordinates" xlink:type="simple"><named-content content-type="geo-json" specific-use="{&#34;type&#34;:&#34;Point&#34;,&#34;coordinates&#34;:[115.816667,-31.983333]}" id="NCID0EJ6FM" xlink:type="simple">31°59'S, 115°49'E</named-content></named-content>, on ground, June 1957, B.Y. Main (<abbrev xmlns:xlink="http://www.w3.org/1999/xlink" content-type="institution" xlink:title="Western Australian Museum, Perth" id="ABBRID0EO6FM" xlink:type="simple">WAM</abbrev> T139492); 1 ♀, same locality data except Zoology Department Car Park, University of Western Australia, <named-content xmlns:xlink="http://www.w3.org/1999/xlink" content-type="dwc:verbatimCoordinates" xlink:type="simple"><named-content content-type="geo-json" specific-use="{&#34;type&#34;:&#34;Point&#34;,&#34;coordinates&#34;:[115.805833,-31.983056]}" id="NCID0EW6FM" xlink:type="simple">31°58'59"S, 115°48'21"E</named-content></named-content>, 22 June 1984, E. Cannella (<abbrev xmlns:xlink="http://www.w3.org/1999/xlink" content-type="institution" xlink:title="Western Australian Museum, Perth" id="ABBRID0E16FM" xlink:type="simple">WAM</abbrev> T26131); 1 ♀, <!--PageBreak-->same locality data except Nedland Bowling Green, 25 May 1984, W. Gibb (<abbrev xmlns:xlink="http://www.w3.org/1999/xlink" content-type="institution" xlink:title="Western Australian Museum, Perth" id="ABBRID0EBAGM" xlink:type="simple">WAM</abbrev> T144873); 1 ♂, Nollamarra (IBRA_SWA), <named-content xmlns:xlink="http://www.w3.org/1999/xlink" content-type="dwc:verbatimCoordinates" xlink:type="simple"><named-content content-type="geo-json" specific-use="{&#34;type&#34;:&#34;Point&#34;,&#34;coordinates&#34;:[115.844167,-31.883333]}" id="NCID0EJAGM" xlink:type="simple">31°53'00"S, 115°50'39"E</named-content></named-content>, hand collected, 19 June 1963, R. Cross (<abbrev xmlns:xlink="http://www.w3.org/1999/xlink" content-type="institution" xlink:title="Western Australian Museum, Perth" id="ABBRID0ENAGM" xlink:type="simple">WAM</abbrev> T18553); 1 ♀, same locality data, 10 January 1982, A. Paxman (<abbrev xmlns:xlink="http://www.w3.org/1999/xlink" content-type="institution" xlink:title="Western Australian Museum, Perth" id="ABBRID0ESAGM" xlink:type="simple">WAM</abbrev> T26128); 1 ♀, North Fremantle (IBRA_SWA), <named-content xmlns:xlink="http://www.w3.org/1999/xlink" content-type="dwc:verbatimCoordinates" xlink:type="simple"><named-content content-type="geo-json" specific-use="{&#34;type&#34;:&#34;Point&#34;,&#34;coordinates&#34;:[115.750000,-32.033333]}" id="NCID0E1AGM" xlink:type="simple">32°02'S, 115°45'E</named-content></named-content>, 24 March 1937, R. Paton (<abbrev xmlns:xlink="http://www.w3.org/1999/xlink" content-type="institution" xlink:title="Western Australian Museum, Perth" id="ABBRID0E6AGM" xlink:type="simple">WAM</abbrev> T2969); 1 ♂, North Yunderup (IBRA_SWA), <named-content xmlns:xlink="http://www.w3.org/1999/xlink" content-type="dwc:verbatimCoordinates" xlink:type="simple"><named-content content-type="geo-json" specific-use="{&#34;type&#34;:&#34;Point&#34;,&#34;coordinates&#34;:[115.766667,-32.583333]}" id="NCID0EHBGM" xlink:type="simple">32°35'S, 115°46'E</named-content></named-content>, hand collected, 27 July 1988, M. Ryan (<abbrev xmlns:xlink="http://www.w3.org/1999/xlink" content-type="institution" xlink:title="Western Australian Museum, Perth" id="ABBRID0EMBGM" xlink:type="simple">WAM</abbrev> T18623); 1 ♀, Orelia (IBRA_SWA), <named-content xmlns:xlink="http://www.w3.org/1999/xlink" content-type="dwc:verbatimCoordinates" xlink:type="simple"><named-content content-type="geo-json" specific-use="{&#34;type&#34;:&#34;Point&#34;,&#34;coordinates&#34;:[115.821667,-32.236667]}" id="NCID0EUBGM" xlink:type="simple">32°14'12"S, 115°49'18"E</named-content></named-content>, 4 March 1973, D. Wood (<abbrev xmlns:xlink="http://www.w3.org/1999/xlink" content-type="institution" xlink:title="Western Australian Museum, Perth" id="ABBRID0EYBGM" xlink:type="simple">WAM</abbrev> T18520); 1 ♀, same data except 5 January 1977, A.J. Hood (<abbrev xmlns:xlink="http://www.w3.org/1999/xlink" content-type="institution" xlink:title="Western Australian Museum, Perth" id="ABBRID0E4BGM" xlink:type="simple">WAM</abbrev> T22555); 1 ♀, Osborne Park (IBRA_SWA), <named-content xmlns:xlink="http://www.w3.org/1999/xlink" content-type="dwc:verbatimCoordinates" xlink:type="simple"><named-content content-type="geo-json" specific-use="{&#34;type&#34;:&#34;Point&#34;,&#34;coordinates&#34;:[115.800000,-31.883333]}" id="NCID0EFCGM" xlink:type="simple">31°53'S, 115°48'E</named-content></named-content>, 24 April 1957, C.H. Locke (<abbrev xmlns:xlink="http://www.w3.org/1999/xlink" content-type="institution" xlink:title="Western Australian Museum, Perth" id="ABBRID0EKCGM" xlink:type="simple">WAM</abbrev> T3940); 1 ♂, Padbury (IBRA_SWA), <named-content xmlns:xlink="http://www.w3.org/1999/xlink" content-type="dwc:verbatimCoordinates" xlink:type="simple"><named-content content-type="geo-json" specific-use="{&#34;type&#34;:&#34;Point&#34;,&#34;coordinates&#34;:[115.768056,-31.808611]}" id="NCID0ESCGM" xlink:type="simple">31°48'31"S, 115°46'05"E</named-content></named-content>, hand collected, 5 June 1981, R. Van Der Burg (<abbrev xmlns:xlink="http://www.w3.org/1999/xlink" content-type="institution" xlink:title="Western Australian Museum, Perth" id="ABBRID0EWCGM" xlink:type="simple">WAM</abbrev> T18572); 1 ♂, Palmyra (IBRA_SWA), <named-content xmlns:xlink="http://www.w3.org/1999/xlink" content-type="dwc:verbatimCoordinates" xlink:type="simple"><named-content content-type="geo-json" specific-use="{&#34;type&#34;:&#34;Point&#34;,&#34;coordinates&#34;:[115.783333,-32.033333]}" id="NCID0E5CGM" xlink:type="simple">32°02'S, 115°47'E</named-content></named-content>, July 1982, B. Pusey (<abbrev xmlns:xlink="http://www.w3.org/1999/xlink" content-type="institution" xlink:title="Western Australian Museum, Perth" id="ABBRID0EDDGM" xlink:type="simple">WAM</abbrev> T139484); 1 ♂, Parmelia (IBRA_SWA), <named-content xmlns:xlink="http://www.w3.org/1999/xlink" content-type="dwc:verbatimCoordinates" xlink:type="simple"><named-content content-type="geo-json" specific-use="{&#34;type&#34;:&#34;Point&#34;,&#34;coordinates&#34;:[115.833333,-32.243056]}" id="NCID0ELDGM" xlink:type="simple">32°14'35"S, 115°50'00"E</named-content></named-content>, in swimming pool, 16 June 1992, A.E. de Jong (<abbrev xmlns:xlink="http://www.w3.org/1999/xlink" content-type="institution" xlink:title="Western Australian Museum, Perth" id="ABBRID0EPDGM" xlink:type="simple">WAM</abbrev> T28543); 1 ♀, same locality data except <named-content xmlns:xlink="http://www.w3.org/1999/xlink" content-type="dwc:verbatimCoordinates" xlink:type="simple"><named-content content-type="geo-json" specific-use="{&#34;type&#34;:&#34;Point&#34;,&#34;coordinates&#34;:[115.833333,-32.250000]}" id="NCID0EXDGM" xlink:type="simple">32°15'S, 115°50'E</named-content></named-content>, 12 July 1995, A.E. de Jong (<abbrev xmlns:xlink="http://www.w3.org/1999/xlink" content-type="institution" xlink:title="Western Australian Museum, Perth" id="ABBRID0E3DGM" xlink:type="simple">WAM</abbrev> T 34262); 1 ♂, same locality data except 59 Sicklemore Road, <named-content xmlns:xlink="http://www.w3.org/1999/xlink" content-type="dwc:verbatimCoordinates" xlink:type="simple"><named-content content-type="geo-json" specific-use="{&#34;type&#34;:&#34;Point&#34;,&#34;coordinates&#34;:[115.816667,-32.250000]}" id="NCID0EEEGM" xlink:type="simple">32°15'S, 115°49'E</named-content></named-content>, 6 June 1999, A.E. de Jong (<abbrev xmlns:xlink="http://www.w3.org/1999/xlink" content-type="institution" xlink:title="Western Australian Museum, Perth" id="ABBRID0EJEGM" xlink:type="simple">WAM</abbrev> T41864); 1 ♂, Perth (IBRA_SWA), <named-content xmlns:xlink="http://www.w3.org/1999/xlink" content-type="dwc:verbatimCoordinates" xlink:type="simple"><named-content content-type="geo-json" specific-use="{&#34;type&#34;:&#34;Point&#34;,&#34;coordinates&#34;:[115.850000,-31.950000]}" id="NCID0EREGM" xlink:type="simple">31°57'S, 115°51'E</named-content></named-content>, 25 May 1971, B. Roberts (<abbrev xmlns:xlink="http://www.w3.org/1999/xlink" content-type="institution" xlink:title="Western Australian Museum, Perth" id="ABBRID0EWEGM" xlink:type="simple">WAM</abbrev> T18580); 1 ♀, same data except 1 September 1979, P. Owens (<abbrev xmlns:xlink="http://www.w3.org/1999/xlink" content-type="institution" xlink:title="Western Australian Museum, Perth" id="ABBRID0E2EGM" xlink:type="simple">WAM</abbrev> T29848); 1 ♀, 4 miles SE. of Perth (IBRA_SWA), <named-content xmlns:xlink="http://www.w3.org/1999/xlink" content-type="dwc:verbatimCoordinates" xlink:type="simple"><named-content content-type="geo-json" specific-use="{&#34;type&#34;:&#34;Point&#34;,&#34;coordinates&#34;:[115.900000,-31.983333]}" id="NCID0EDFGM" xlink:type="simple">31°59'S, 115°54'E</named-content></named-content>, 11 May 1959, N. Douglas (<abbrev xmlns:xlink="http://www.w3.org/1999/xlink" content-type="institution" xlink:title="Western Australian Museum, Perth" id="ABBRID0EIFGM" xlink:type="simple">WAM</abbrev> T18579); 1 ♂, Perth Airport, site PA8 (IBRA_SWA), <named-content xmlns:xlink="http://www.w3.org/1999/xlink" content-type="dwc:verbatimCoordinates" xlink:type="simple"><named-content content-type="geo-json" specific-use="{&#34;type&#34;:&#34;Point&#34;,&#34;coordinates&#34;:[115.974444,-31.976667]}" id="NCID0EQFGM" xlink:type="simple">31°58'36"S, 115°58'28"E</named-content></named-content>, wet pitfall trap, 10 May–24 June 1993, M.S. Harvey, J.M. Waldock (<abbrev xmlns:xlink="http://www.w3.org/1999/xlink" content-type="institution" xlink:title="Western Australian Museum, Perth" id="ABBRID0EUFGM" xlink:type="simple">WAM</abbrev> T30024); 1 ♂, Pinjarra (IBRA_SWA), <named-content xmlns:xlink="http://www.w3.org/1999/xlink" content-type="dwc:verbatimCoordinates" xlink:type="simple"><named-content content-type="geo-json" specific-use="{&#34;type&#34;:&#34;Point&#34;,&#34;coordinates&#34;:[115.869722,-32.631111]}" id="NCID0E3FGM" xlink:type="simple">32°37'52"S, 115°52'11"E</named-content></named-content>, hand collected, 8 June 1971, T. Venn (<abbrev xmlns:xlink="http://www.w3.org/1999/xlink" content-type="institution" xlink:title="Western Australian Museum, Perth" id="ABBRID0EAGGM" xlink:type="simple">WAM</abbrev> T18555); 1 ♀, same locality data except <named-content xmlns:xlink="http://www.w3.org/1999/xlink" content-type="dwc:verbatimCoordinates" xlink:type="simple"><named-content content-type="geo-json" specific-use="{&#34;type&#34;:&#34;Point&#34;,&#34;coordinates&#34;:[115.866667,-32.616667]}" id="NCID0EIGGM" xlink:type="simple">32°37'S, 115°52'E</named-content></named-content>, 20 May 1955 (<abbrev xmlns:xlink="http://www.w3.org/1999/xlink" content-type="institution" xlink:title="Western Australian Museum, Perth" id="ABBRID0ENGGM" xlink:type="simple">WAM</abbrev> T3798); 1 ♂, Riverton, 224 Corinthian Road East (IBRA_SWA), <named-content xmlns:xlink="http://www.w3.org/1999/xlink" content-type="dwc:verbatimCoordinates" xlink:type="simple"><named-content content-type="geo-json" specific-use="{&#34;type&#34;:&#34;Point&#34;,&#34;coordinates&#34;:[115.897222,-32.033333]}" id="NCID0EVGGM" xlink:type="simple">32°02'00"S, 115°53'50"E</named-content></named-content>, D. Crook (<abbrev xmlns:xlink="http://www.w3.org/1999/xlink" content-type="institution" xlink:title="Western Australian Museum, Perth" id="ABBRID0EZGGM" xlink:type="simple">WAM</abbrev> T139491); 1 ♂, Rockingham (IBRA_SWA), <named-content xmlns:xlink="http://www.w3.org/1999/xlink" content-type="dwc:verbatimCoordinates" xlink:type="simple"><named-content content-type="geo-json" specific-use="{&#34;type&#34;:&#34;Point&#34;,&#34;coordinates&#34;:[115.716667,-32.283333]}" id="NCID0EBHGM" xlink:type="simple">32°17'S, 115°43'E</named-content></named-content>, 30 May 1995, J. Koning (<abbrev xmlns:xlink="http://www.w3.org/1999/xlink" content-type="institution" xlink:title="Western Australian Museum, Perth" id="ABBRID0EGHGM" xlink:type="simple">WAM</abbrev> T32556); 1 ♀, same data except 2 April 1986, P. Stuthridge (<abbrev xmlns:xlink="http://www.w3.org/1999/xlink" content-type="institution" xlink:title="Western Australian Museum, Perth" id="ABBRID0ELHGM" xlink:type="simple">WAM</abbrev> T26981); 1 ♂, same locality data except <named-content xmlns:xlink="http://www.w3.org/1999/xlink" content-type="dwc:verbatimCoordinates" xlink:type="simple"><named-content content-type="geo-json" specific-use="{&#34;type&#34;:&#34;Point&#34;,&#34;coordinates&#34;:[115.750000,-32.283333]}" id="NCID0ETHGM" xlink:type="simple">32°17'S, 115°45'E</named-content></named-content>, 25 May 1980, C. Barth (<abbrev xmlns:xlink="http://www.w3.org/1999/xlink" content-type="institution" xlink:title="Western Australian Museum, Perth" id="ABBRID0EYHGM" xlink:type="simple">WAM</abbrev> T139490); 1 ♀, railway crossing E. of Rockingham (IBRA_SWA), <named-content xmlns:xlink="http://www.w3.org/1999/xlink" content-type="dwc:verbatimCoordinates" xlink:type="simple"><named-content content-type="geo-json" specific-use="{&#34;type&#34;:&#34;Point&#34;,&#34;coordinates&#34;:[115.783333,-32.283333]}" id="NCID0EAIGM" xlink:type="simple">32°17'S, 115°47'E</named-content></named-content>, 3 July 1955, B.Y. Main (<abbrev xmlns:xlink="http://www.w3.org/1999/xlink" content-type="institution" xlink:title="Western Australian Museum, Perth" id="ABBRID0EFIGM" xlink:type="simple">WAM</abbrev> T144865); 1 juvenile, same data (<abbrev xmlns:xlink="http://www.w3.org/1999/xlink" content-type="institution" xlink:title="Western Australian Museum, Perth" id="ABBRID0EKIGM" xlink:type="simple">WAM</abbrev> T144866); 1 ♂, Rottnest Island (IBRA_SWA), <named-content xmlns:xlink="http://www.w3.org/1999/xlink" content-type="dwc:verbatimCoordinates" xlink:type="simple"><named-content content-type="geo-json" specific-use="{&#34;type&#34;:&#34;Point&#34;,&#34;coordinates&#34;:[115.516667,-32.000000]}" id="NCID0ESIGM" xlink:type="simple">32°00'S, 115°31'E</named-content></named-content>, under bush, 1 April 1982, S. Bunn (<abbrev xmlns:xlink="http://www.w3.org/1999/xlink" content-type="institution" xlink:title="Western Australian Museum, Perth" id="ABBRID0EXIGM" xlink:type="simple">WAM</abbrev> T139486); 1 ♂, same locality data, 13 June 1982, T. Elder, D. Edward (<abbrev xmlns:xlink="http://www.w3.org/1999/xlink" content-type="institution" xlink:title="Western Australian Museum, Perth" id="ABBRID0E3IGM" xlink:type="simple">WAM</abbrev> T139488); 1 ♂, same locality data except knoll on airfield, <named-content xmlns:xlink="http://www.w3.org/1999/xlink" content-type="dwc:verbatimCoordinates" xlink:type="simple"><named-content content-type="geo-json" specific-use="{&#34;type&#34;:&#34;Point&#34;,&#34;coordinates&#34;:[115.533333,-32.000000]}" id="NCID0EEJGM" xlink:type="simple">32°00'S, 115°32'E</named-content></named-content>, 5 July 1959, G. Storr (<abbrev xmlns:xlink="http://www.w3.org/1999/xlink" content-type="institution" xlink:title="Western Australian Museum, Perth" id="ABBRID0EJJGM" xlink:type="simple">WAM</abbrev> T139481); 1 ♀, same locality data except west end of island, <named-content xmlns:xlink="http://www.w3.org/1999/xlink" content-type="dwc:verbatimCoordinates" xlink:type="simple"><named-content content-type="geo-json" specific-use="{&#34;type&#34;:&#34;Point&#34;,&#34;coordinates&#34;:[115.483333,-32.016667]}" id="NCID0ERJGM" xlink:type="simple">32°01'S, 115°29'E</named-content></named-content>, 20 November 1956, J.A. Watson (<abbrev xmlns:xlink="http://www.w3.org/1999/xlink" content-type="institution" xlink:title="Western Australian Museum, Perth" id="ABBRID0EWJGM" xlink:type="simple">WAM</abbrev> T144868); 1 ♀, Salter Point (IBRA_SWA), <named-content xmlns:xlink="http://www.w3.org/1999/xlink" content-type="dwc:verbatimCoordinates" xlink:type="simple"><named-content content-type="geo-json" specific-use="{&#34;type&#34;:&#34;Point&#34;,&#34;coordinates&#34;:[115.870556,-32.026944]}" id="NCID0E5JGM" xlink:type="simple">32°01'37"S, 115°52'14"E</named-content></named-content>, 3 May 1973, L. Doran (<abbrev xmlns:xlink="http://www.w3.org/1999/xlink" content-type="institution" xlink:title="Western Australian Museum, Perth" id="ABBRID0ECKGM" xlink:type="simple">WAM</abbrev> T18581); 1 ♀, Scarborough (IBRA_SWA), <named-content xmlns:xlink="http://www.w3.org/1999/xlink" content-type="dwc:verbatimCoordinates" xlink:type="simple"><named-content content-type="geo-json" specific-use="{&#34;type&#34;:&#34;Point&#34;,&#34;coordinates&#34;:[115.765833,-31.898611]}" id="NCID0EKKGM" xlink:type="simple">31°53'55"S, 115°45'57"E</named-content></named-content>, 11 February 1960, C. Burton (<abbrev xmlns:xlink="http://www.w3.org/1999/xlink" content-type="institution" xlink:title="Western Australian Museum, Perth" id="ABBRID0EOKGM" xlink:type="simple">WAM</abbrev> T18521); 1 ♀, same data except 20 October 1964, M.G. Campbell (<abbrev xmlns:xlink="http://www.w3.org/1999/xlink" content-type="institution" xlink:title="Western Australian Museum, Perth" id="ABBRID0ETKGM" xlink:type="simple">WAM</abbrev> T18522); 1 ♀, Shelley (IBRA_SWA), <named-content xmlns:xlink="http://www.w3.org/1999/xlink" content-type="dwc:verbatimCoordinates" xlink:type="simple"><named-content content-type="geo-json" specific-use="{&#34;type&#34;:&#34;Point&#34;,&#34;coordinates&#34;:[115.887778,-32.029722]}" id="NCID0E2KGM" xlink:type="simple">32°01'47"S, 115°53'16"E</named-content></named-content>, 29 April 1976, G. Reddall (<abbrev xmlns:xlink="http://www.w3.org/1999/xlink" content-type="institution" xlink:title="Western Australian Museum, Perth" id="ABBRID0E6KGM" xlink:type="simple">WAM</abbrev> T26130); 1 ♂, Shenton Park (IBRA_SWA), <named-content xmlns:xlink="http://www.w3.org/1999/xlink" content-type="dwc:verbatimCoordinates" xlink:type="simple"><named-content content-type="geo-json" specific-use="{&#34;type&#34;:&#34;Point&#34;,&#34;coordinates&#34;:[115.800000,-31.960278]}" id="NCID0EHLGM" xlink:type="simple">31°57'37"S, 115°48'00"E</named-content></named-content>, hand collected, 22 June 1973, J. Francis (<abbrev xmlns:xlink="http://www.w3.org/1999/xlink" content-type="institution" xlink:title="Western Australian Museum, Perth" id="ABBRID0ELLGM" xlink:type="simple">WAM</abbrev> T18556); 1 juvenile, Shenton Park Bushland, off Lemnos Street, Perth (IBRA_SWA), <named-content xmlns:xlink="http://www.w3.org/1999/xlink" content-type="dwc:verbatimCoordinates" xlink:type="simple"><named-content content-type="geo-json" specific-use="{&#34;type&#34;:&#34;Point&#34;,&#34;coordinates&#34;:[115.800278,-31.960833]}" id="NCID0ETLGM" xlink:type="simple">31°57'39"S, 115°48'01"E</named-content></named-content>, hand collected, coastal plain woodland, 26 April 2014, M.G. Rix (<abbrev xmlns:xlink="http://www.w3.org/1999/xlink" content-type="institution" xlink:title="Western Australian Museum, Perth" id="ABBRID0EXLGM" xlink:type="simple">WAM</abbrev> T132756<sup>DNA_Voucher_NCB_016</sup>); 1 ♂, Shenton Park Rehabilitation Hospi<!--PageBreak-->tal, Selby Street (IBRA_SWA), <named-content xmlns:xlink="http://www.w3.org/1999/xlink" content-type="dwc:verbatimCoordinates" xlink:type="simple"><named-content content-type="geo-json" specific-use="{&#34;type&#34;:&#34;Point&#34;,&#34;coordinates&#34;:[115.800000,-31.966667]}" id="NCID0EDMGM" xlink:type="simple">31°58'S, 115°48'E</named-content></named-content>, under rocks, 22 June 1997, G. Pickles (<abbrev xmlns:xlink="http://www.w3.org/1999/xlink" content-type="institution" xlink:title="Western Australian Museum, Perth" id="ABBRID0EIMGM" xlink:type="simple">WAM</abbrev> T46830); 1 ♀, Sorrento (IBRA_SWA), <named-content xmlns:xlink="http://www.w3.org/1999/xlink" content-type="dwc:verbatimCoordinates" xlink:type="simple"><named-content content-type="geo-json" specific-use="{&#34;type&#34;:&#34;Point&#34;,&#34;coordinates&#34;:[115.742500,-31.818056]}" id="NCID0EQMGM" xlink:type="simple">31°49'05"S, 115°44'33"E</named-content></named-content>, 2 May 1976 (<abbrev xmlns:xlink="http://www.w3.org/1999/xlink" content-type="institution" xlink:title="Western Australian Museum, Perth" id="ABBRID0EUMGM" xlink:type="simple">WAM</abbrev> T18523); 1 ♀, same data except 1 July 1977, D. Maxwell (<abbrev xmlns:xlink="http://www.w3.org/1999/xlink" content-type="institution" xlink:title="Western Australian Museum, Perth" id="ABBRID0EZMGM" xlink:type="simple">WAM</abbrev> T18524); 1 ♂, same locality data except 101 Cliff Street, <named-content xmlns:xlink="http://www.w3.org/1999/xlink" content-type="dwc:verbatimCoordinates" xlink:type="simple"><named-content content-type="geo-json" specific-use="{&#34;type&#34;:&#34;Point&#34;,&#34;coordinates&#34;:[115.752778,-31.834722]}" id="NCID0EBNGM" xlink:type="simple">31°50'05"S, 115°45'10"E</named-content></named-content>, 1998, W. O’Brien (<abbrev xmlns:xlink="http://www.w3.org/1999/xlink" content-type="institution" xlink:title="Western Australian Museum, Perth" id="ABBRID0EFNGM" xlink:type="simple">WAM</abbrev> T139487); 1 ♂, South Como (IBRA_SWA), <named-content xmlns:xlink="http://www.w3.org/1999/xlink" content-type="dwc:verbatimCoordinates" xlink:type="simple"><named-content content-type="geo-json" specific-use="{&#34;type&#34;:&#34;Point&#34;,&#34;coordinates&#34;:[115.875000,-31.999722]}" id="NCID0ENNGM" xlink:type="simple">31°59'59"S, 115°52'30"E</named-content></named-content>, hand collected, 27 June 1961, W. Liddle (<abbrev xmlns:xlink="http://www.w3.org/1999/xlink" content-type="institution" xlink:title="Western Australian Museum, Perth" id="ABBRID0ERNGM" xlink:type="simple">WAM</abbrev> T18576); 1 ♀, South Perth (IBRA_SWA), <named-content xmlns:xlink="http://www.w3.org/1999/xlink" content-type="dwc:verbatimCoordinates" xlink:type="simple"><named-content content-type="geo-json" specific-use="{&#34;type&#34;:&#34;Point&#34;,&#34;coordinates&#34;:[115.866667,-31.983333]}" id="NCID0EZNGM" xlink:type="simple">31°59'S, 115°52'E</named-content></named-content>, 12 October 1914, W.H. Mathews (<abbrev xmlns:xlink="http://www.w3.org/1999/xlink" content-type="institution" xlink:title="Western Australian Museum, Perth" id="ABBRID0E5NGM" xlink:type="simple">WAM</abbrev> T358); 1 ♀, Spearwood (IBRA_SWA), <named-content xmlns:xlink="http://www.w3.org/1999/xlink" content-type="dwc:verbatimCoordinates" xlink:type="simple"><named-content content-type="geo-json" specific-use="{&#34;type&#34;:&#34;Point&#34;,&#34;coordinates&#34;:[115.796111,-32.100556]}" id="NCID0EGOGM" xlink:type="simple">32°06'02"S, 115°47'46"E</named-content></named-content>, 10 February 2009, N. Mitchell (<abbrev xmlns:xlink="http://www.w3.org/1999/xlink" content-type="institution" xlink:title="Western Australian Museum, Perth" id="ABBRID0EKOGM" xlink:type="simple">WAM</abbrev> T96800); 1 ♀, Swanbourne (IBRA_SWA), <named-content xmlns:xlink="http://www.w3.org/1999/xlink" content-type="dwc:verbatimCoordinates" xlink:type="simple"><named-content content-type="geo-json" specific-use="{&#34;type&#34;:&#34;Point&#34;,&#34;coordinates&#34;:[115.766667,-31.983333]}" id="NCID0ESOGM" xlink:type="simple">31°59'S, 115°46'E</named-content></named-content>, 26 November 1936, M. Bemrose (<abbrev xmlns:xlink="http://www.w3.org/1999/xlink" content-type="institution" xlink:title="Western Australian Museum, Perth" id="ABBRID0EXOGM" xlink:type="simple">WAM</abbrev> T2960); 1 ♂, same locality data except <named-content xmlns:xlink="http://www.w3.org/1999/xlink" content-type="dwc:verbatimCoordinates" xlink:type="simple"><named-content content-type="geo-json" specific-use="{&#34;type&#34;:&#34;Point&#34;,&#34;coordinates&#34;:[115.765833,-31.970000]}" id="NCID0E6OGM" xlink:type="simple">31°58'12"S, 115°45'57"E</named-content></named-content>, hand collected, 14 July 1985, R. Atkinson (<abbrev xmlns:xlink="http://www.w3.org/1999/xlink" content-type="institution" xlink:title="Western Australian Museum, Perth" id="ABBRID0EDPGM" xlink:type="simple">WAM</abbrev> T18557); 1 ♂, Tuart Hill (IBRA_SWA), <named-content xmlns:xlink="http://www.w3.org/1999/xlink" content-type="dwc:verbatimCoordinates" xlink:type="simple"><named-content content-type="geo-json" specific-use="{&#34;type&#34;:&#34;Point&#34;,&#34;coordinates&#34;:[115.832500,-31.898889]}" id="NCID0ELPGM" xlink:type="simple">31°53'56"S, 115°49'57"E</named-content></named-content>, hand collected, 20 June 1960, J. Rockley-Warne (<abbrev xmlns:xlink="http://www.w3.org/1999/xlink" content-type="institution" xlink:title="Western Australian Museum, Perth" id="ABBRID0EPPGM" xlink:type="simple">WAM</abbrev> T18558); 1 ♀, same locality data, 12 April 1965, M. Ward (<abbrev xmlns:xlink="http://www.w3.org/1999/xlink" content-type="institution" xlink:title="Western Australian Museum, Perth" id="ABBRID0EUPGM" xlink:type="simple">WAM</abbrev> T18525); 1 ♀, same data except 1 October 1970, R.J. Warne (<abbrev xmlns:xlink="http://www.w3.org/1999/xlink" content-type="institution" xlink:title="Western Australian Museum, Perth" id="ABBRID0EZPGM" xlink:type="simple">WAM</abbrev> T18526); 1 ♀, same data except 18 March 1980, J. Siddons (<abbrev xmlns:xlink="http://www.w3.org/1999/xlink" content-type="institution" xlink:title="Western Australian Museum, Perth" id="ABBRID0E5PGM" xlink:type="simple">WAM</abbrev> T18527); 1 juvenile, same locality data except site TH1, <named-content xmlns:xlink="http://www.w3.org/1999/xlink" content-type="dwc:verbatimCoordinates" xlink:type="simple"><named-content content-type="geo-json" specific-use="{&#34;type&#34;:&#34;Point&#34;,&#34;coordinates&#34;:[115.858333,-31.880278]}" id="NCID0EGQGM" xlink:type="simple">31°52'49"S, 115°51'30"E</named-content></named-content>, wet pitfall trap, 10 May–20 July 1993, M.S. Harvey, J.M. Waldock (<abbrev xmlns:xlink="http://www.w3.org/1999/xlink" content-type="institution" xlink:title="Western Australian Museum, Perth" id="ABBRID0EKQGM" xlink:type="simple">WAM</abbrev> T30023); 1 ♀, Victoria Park (IBRA_SWA), <named-content xmlns:xlink="http://www.w3.org/1999/xlink" content-type="dwc:verbatimCoordinates" xlink:type="simple"><named-content content-type="geo-json" specific-use="{&#34;type&#34;:&#34;Point&#34;,&#34;coordinates&#34;:[115.900000,-31.966667]}" id="NCID0ESQGM" xlink:type="simple">31°58'S, 115°54'E</named-content></named-content>, 11 August 1930, A. Hand (<abbrev xmlns:xlink="http://www.w3.org/1999/xlink" content-type="institution" xlink:title="Western Australian Museum, Perth" id="ABBRID0EXQGM" xlink:type="simple">WAM</abbrev> T2257); 1 ♀, Wangara (IBRA_SWA), <named-content xmlns:xlink="http://www.w3.org/1999/xlink" content-type="dwc:verbatimCoordinates" xlink:type="simple"><named-content content-type="geo-json" specific-use="{&#34;type&#34;:&#34;Point&#34;,&#34;coordinates&#34;:[115.827500,-31.791944]}" id="NCID0E6QGM" xlink:type="simple">31°47'31"S, 115°49'39"E</named-content></named-content>, 29 September 1986, J.M. Lund (<abbrev xmlns:xlink="http://www.w3.org/1999/xlink" content-type="institution" xlink:title="Western Australian Museum, Perth" id="ABBRID0EDRGM" xlink:type="simple">WAM</abbrev> T18528); 1 ♂, same locality data except Ausfutons factory, 11 Niche Parade, <named-content xmlns:xlink="http://www.w3.org/1999/xlink" content-type="dwc:verbatimCoordinates" xlink:type="simple"><named-content content-type="geo-json" specific-use="{&#34;type&#34;:&#34;Point&#34;,&#34;coordinates&#34;:[115.853056,-31.793056]}" id="NCID0ELRGM" xlink:type="simple">31°47'35"S, 115°51'11"E</named-content></named-content>, inside factory building, 24 July 2015, M. Wilton (<abbrev xmlns:xlink="http://www.w3.org/1999/xlink" content-type="institution" xlink:title="Western Australian Museum, Perth" id="ABBRID0EPRGM" xlink:type="simple">WAM</abbrev> T136936); 1 ♂, ex. Wangara Bush Block (IBRA_SWA), [no other data] (<abbrev xmlns:xlink="http://www.w3.org/1999/xlink" content-type="institution" xlink:title="Western Australian Museum, Perth" id="ABBRID0EURGM" xlink:type="simple">WAM</abbrev> T139477); 1 ♂, Wanneroo (IBRA_SWA), <named-content xmlns:xlink="http://www.w3.org/1999/xlink" content-type="dwc:verbatimCoordinates" xlink:type="simple"><named-content content-type="geo-json" specific-use="{&#34;type&#34;:&#34;Point&#34;,&#34;coordinates&#34;:[115.801667,-31.748333]}" id="NCID0E3RGM" xlink:type="simple">31°44'54"S, 115°48'06"E</named-content></named-content>, hand collected, 31 May 1971, M. Duffy (<abbrev xmlns:xlink="http://www.w3.org/1999/xlink" content-type="institution" xlink:title="Western Australian Museum, Perth" id="ABBRID0EASGM" xlink:type="simple">WAM</abbrev> T18559); 1 ♂, same data except 8 August 1983, R. D’Olimpia (<abbrev xmlns:xlink="http://www.w3.org/1999/xlink" content-type="institution" xlink:title="Western Australian Museum, Perth" id="ABBRID0EFSGM" xlink:type="simple">WAM</abbrev> T18573); 1 ♂, same data except 17 July 1990, C. Guy (<abbrev xmlns:xlink="http://www.w3.org/1999/xlink" content-type="institution" xlink:title="Western Australian Museum, Perth" id="ABBRID0EKSGM" xlink:type="simple">WAM</abbrev> T21204); 1 ♂, Warnbro (IBRA_SWA), <named-content xmlns:xlink="http://www.w3.org/1999/xlink" content-type="dwc:verbatimCoordinates" xlink:type="simple"><named-content content-type="geo-json" specific-use="{&#34;type&#34;:&#34;Point&#34;,&#34;coordinates&#34;:[115.750000,-32.333333]}" id="NCID0ESSGM" xlink:type="simple">32°20'S, 115°45'E</named-content></named-content>, 1 July 1976 (<abbrev xmlns:xlink="http://www.w3.org/1999/xlink" content-type="institution" xlink:title="Western Australian Museum, Perth" id="ABBRID0EXSGM" xlink:type="simple">WAM</abbrev> T26132); 1 ♂, Warwick Road Reserve, site WR2 (IBRA_SWA), <named-content xmlns:xlink="http://www.w3.org/1999/xlink" content-type="dwc:verbatimCoordinates" xlink:type="simple"><named-content content-type="geo-json" specific-use="{&#34;type&#34;:&#34;Point&#34;,&#34;coordinates&#34;:[115.816667,-31.842500]}" id="NCID0E6SGM" xlink:type="simple">31°50'33"S, 115°49'00"E</named-content></named-content>, 30 June–5 July 1996, J.M. Waldock, P. West, M. Palacios, S. Chatterton (<abbrev xmlns:xlink="http://www.w3.org/1999/xlink" content-type="institution" xlink:title="Western Australian Museum, Perth" id="ABBRID0EDTGM" xlink:type="simple">WAM</abbrev> T125366); 1 ♀, Wattle Grove (IBRA_SWA), <named-content xmlns:xlink="http://www.w3.org/1999/xlink" content-type="dwc:verbatimCoordinates" xlink:type="simple"><named-content content-type="geo-json" specific-use="{&#34;type&#34;:&#34;Point&#34;,&#34;coordinates&#34;:[115.980833,-31.994167]}" id="NCID0ELTGM" xlink:type="simple">31°59'39"S, 115°58'51"E</named-content></named-content>, 4 October 1971, G. Clinckers (<abbrev xmlns:xlink="http://www.w3.org/1999/xlink" content-type="institution" xlink:title="Western Australian Museum, Perth" id="ABBRID0EPTGM" xlink:type="simple">WAM</abbrev> T18529); 1 ♂, Wattleup, 66 Wattleup Road (IBRA_SWA), <named-content xmlns:xlink="http://www.w3.org/1999/xlink" content-type="dwc:verbatimCoordinates" xlink:type="simple"><named-content content-type="geo-json" specific-use="{&#34;type&#34;:&#34;Point&#34;,&#34;coordinates&#34;:[115.800000,-32.176667]}" id="NCID0EXTGM" xlink:type="simple">32°10'36"S, 115°48'00"E</named-content></named-content>, G. Thornton (<abbrev xmlns:xlink="http://www.w3.org/1999/xlink" content-type="institution" xlink:title="Western Australian Museum, Perth" id="ABBRID0E2TGM" xlink:type="simple">WAM</abbrev> T139476); 1 ♂, Wembley Downs (IBRA_SWA), <named-content xmlns:xlink="http://www.w3.org/1999/xlink" content-type="dwc:verbatimCoordinates" xlink:type="simple"><named-content content-type="geo-json" specific-use="{&#34;type&#34;:&#34;Point&#34;,&#34;coordinates&#34;:[115.777222,-31.918889]}" id="NCID0EDUGM" xlink:type="simple">31°55'08"S, 115°46'38"E</named-content></named-content>, 21 May 1968, A.B. Waters (<abbrev xmlns:xlink="http://www.w3.org/1999/xlink" content-type="institution" xlink:title="Western Australian Museum, Perth" id="ABBRID0EHUGM" xlink:type="simple">WAM</abbrev> T18560); 1 ♀, same data except 28 May 1973, K. Jerrat (<abbrev xmlns:xlink="http://www.w3.org/1999/xlink" content-type="institution" xlink:title="Western Australian Museum, Perth" id="ABBRID0EMUGM" xlink:type="simple">WAM</abbrev> T18530); 1 ♀, same data except 21 November 1983, J.W. Newton (<abbrev xmlns:xlink="http://www.w3.org/1999/xlink" content-type="institution" xlink:title="Western Australian Museum, Perth" id="ABBRID0ERUGM" xlink:type="simple">WAM</abbrev> T18531); 1 ♀, Wembley Park [now Wembley], 19 Harborne Street (IBRA_SWA), <named-content xmlns:xlink="http://www.w3.org/1999/xlink" content-type="dwc:verbatimCoordinates" xlink:type="simple"><named-content content-type="geo-json" specific-use="{&#34;type&#34;:&#34;Point&#34;,&#34;coordinates&#34;:[115.816667,-31.933333]}" id="NCID0EZUGM" xlink:type="simple">31°56'S, 115°49'E</named-content></named-content>, 26 January 1950, W. Boyd (<abbrev xmlns:xlink="http://www.w3.org/1999/xlink" content-type="institution" xlink:title="Western Australian Museum, Perth" id="ABBRID0E5UGM" xlink:type="simple">WAM</abbrev> T3555); 1 ♂, Westminster Primary School (IBRA_SWA), <named-content xmlns:xlink="http://www.w3.org/1999/xlink" content-type="dwc:verbatimCoordinates" xlink:type="simple"><named-content content-type="geo-json" specific-use="{&#34;type&#34;:&#34;Point&#34;,&#34;coordinates&#34;:[115.833333,-31.866667]}" id="NCID0EGVGM" xlink:type="simple">31°52'S, 115°50'E</named-content></named-content>, hand collected, 6 July 1979, Mrs Ritchie (<abbrev xmlns:xlink="http://www.w3.org/1999/xlink" content-type="institution" xlink:title="Western Australian Museum, Perth" id="ABBRID0ELVGM" xlink:type="simple">WAM</abbrev> T18574); 1 ♂, Yanchep Park (IBRA_SWA), <named-content xmlns:xlink="http://www.w3.org/1999/xlink" content-type="dwc:verbatimCoordinates" xlink:type="simple"><named-content content-type="geo-json" specific-use="{&#34;type&#34;:&#34;Point&#34;,&#34;coordinates&#34;:[115.683333,-31.550000]}" id="NCID0ETVGM" xlink:type="simple">31°33'S, 115°41'E</named-content></named-content>, hand collected, 1 December 1981–1 January 1982, A. Smith (<abbrev xmlns:xlink="http://www.w3.org/1999/xlink" content-type="institution" xlink:title="Western Australian Museum, Perth" id="ABBRID0EYVGM" xlink:type="simple">WAM</abbrev> T 18575); 1 ♂, Yarloop (IBRA_SWA), <named-content xmlns:xlink="http://www.w3.org/1999/xlink" content-type="dwc:verbatimCoordinates" xlink:type="simple"><named-content content-type="geo-json" specific-use="{&#34;type&#34;:&#34;Point&#34;,&#34;coordinates&#34;:[115.900000,-32.966667]}" id="NCID0EAWGM" xlink:type="simple">32°58'S, 115°54'E</named-content></named-content>, hand collected, 1 June 1959, H. Riegurt (<abbrev xmlns:xlink="http://www.w3.org/1999/xlink" content-type="institution" xlink:title="Western Australian Museum, Perth" id="ABBRID0EFWGM" xlink:type="simple">WAM</abbrev> T18577).</p></tp:treatment-sec><tp:treatment-sec sec-type="diagnosis" id="SECID0EKWGM"><title>Diagnosis.</title><p>
            <italic><tp:taxon-name><tp:taxon-name-part taxon-name-part-type="genus" reg="Idiosoma">Idiosoma</tp:taxon-name-part> <tp:taxon-name-part taxon-name-part-type="species" reg="sigillatum">sigillatum</tp:taxon-name-part></tp:taxon-name></italic> is one of nine south-western Australian species in the <italic>intermedium</italic>- and <italic>sigillatum</italic>-clades which does not belong to the distinctive ‘sigillate complex’ (Fig. <xref ref-type="fig" rid="F3">25</xref>); these nine species can be distinguished from those ‘sigillate complex’ <!--PageBreak-->taxa (i.e., <italic><tp:taxon-name><tp:taxon-name-part taxon-name-part-type="genus" reg="Idiosoma">I.</tp:taxon-name-part> <tp:taxon-name-part taxon-name-part-type="species" reg="arenaceum">arenaceum</tp:taxon-name-part></tp:taxon-name></italic>, <italic><tp:taxon-name><tp:taxon-name-part taxon-name-part-type="genus" reg="Idiosoma">I.</tp:taxon-name-part> <tp:taxon-name-part taxon-name-part-type="species" reg="clypeatum">clypeatum</tp:taxon-name-part></tp:taxon-name></italic>, <italic><tp:taxon-name><tp:taxon-name-part taxon-name-part-type="genus" reg="Idiosoma">I.</tp:taxon-name-part> <tp:taxon-name-part taxon-name-part-type="species" reg="dandaragan">dandaragan</tp:taxon-name-part></tp:taxon-name></italic>, <italic><tp:taxon-name><tp:taxon-name-part taxon-name-part-type="genus" reg="Idiosoma">I.</tp:taxon-name-part> <tp:taxon-name-part taxon-name-part-type="species" reg="kopejtkaorum">kopejtkaorum</tp:taxon-name-part></tp:taxon-name></italic>, <italic><tp:taxon-name><tp:taxon-name-part taxon-name-part-type="genus" reg="Idiosoma">I.</tp:taxon-name-part> <tp:taxon-name-part taxon-name-part-type="species" reg="kwongan">kwongan</tp:taxon-name-part></tp:taxon-name></italic>, <italic><tp:taxon-name><tp:taxon-name-part taxon-name-part-type="genus" reg="Idiosoma">I.</tp:taxon-name-part> <tp:taxon-name-part taxon-name-part-type="species" reg="nigrum">nigrum</tp:taxon-name-part></tp:taxon-name></italic> and <italic><tp:taxon-name><tp:taxon-name-part taxon-name-part-type="genus" reg="Idiosoma">I.</tp:taxon-name-part> <tp:taxon-name-part taxon-name-part-type="species" reg="schoknechtorum">schoknechtorum</tp:taxon-name-part></tp:taxon-name></italic>) by the absence of well-defined lateral sclerotic strips on the male abdomen (e.g., Figs <xref ref-type="fig" rid="F20">151</xref>, <xref ref-type="fig" rid="F29">212</xref>, <xref ref-type="fig" rid="F32">234</xref>), and by the significantly less sclerotised morphology of the female abdomen (which may be strongly corrugate but never leathery and ‘shield-like’) (e.g., Figs <xref ref-type="fig" rid="F1">4</xref>, <xref ref-type="fig" rid="F1">7</xref>, <xref ref-type="fig" rid="F1">8</xref>, <xref ref-type="fig" rid="F22">159</xref>, <xref ref-type="fig" rid="F31">220</xref>, <xref ref-type="fig" rid="F34">242</xref>). Males of <italic><tp:taxon-name><tp:taxon-name-part taxon-name-part-type="genus" reg="Idiosoma">I.</tp:taxon-name-part> <tp:taxon-name-part taxon-name-part-type="species" reg="sigillatum">sigillatum</tp:taxon-name-part></tp:taxon-name></italic> can be further distinguished from those of <italic><tp:taxon-name><tp:taxon-name-part taxon-name-part-type="genus" reg="Idiosoma">I.</tp:taxon-name-part> <tp:taxon-name-part taxon-name-part-type="species" reg="gutharuka">gutharuka</tp:taxon-name-part></tp:taxon-name></italic> and <italic><tp:taxon-name><tp:taxon-name-part taxon-name-part-type="genus" reg="Idiosoma">I.</tp:taxon-name-part> <tp:taxon-name-part taxon-name-part-type="species" reg="incomptum">incomptum</tp:taxon-name-part></tp:taxon-name></italic> by the presence of enlarged (i.e., clearly visible) SP4 sclerites (Fig. <xref ref-type="fig" rid="F49">357</xref>; cf. Figs <xref ref-type="fig" rid="F25">186</xref>, <xref ref-type="fig" rid="F27">199</xref>); from <italic><tp:taxon-name><tp:taxon-name-part taxon-name-part-type="genus" reg="Idiosoma">I.</tp:taxon-name-part> <tp:taxon-name-part taxon-name-part-type="species" reg="jarrah">jarrah</tp:taxon-name-part></tp:taxon-name></italic> and <italic><tp:taxon-name><tp:taxon-name-part taxon-name-part-type="genus" reg="Idiosoma">I.</tp:taxon-name-part> <tp:taxon-name-part taxon-name-part-type="species" reg="mcclementsorum">mcclementsorum</tp:taxon-name-part></tp:taxon-name></italic> by the colour of the legs, which do not have strongly contrasting bright yellow or orange-yellow femora (Fig. <xref ref-type="fig" rid="F49">358</xref>; cf. Figs <xref ref-type="fig" rid="F32">235</xref>, <xref ref-type="fig" rid="F40">292</xref>); from <italic><tp:taxon-name><tp:taxon-name-part taxon-name-part-type="genus" reg="Idiosoma">I.</tp:taxon-name-part> <tp:taxon-name-part taxon-name-part-type="species" reg="formosum">formosum</tp:taxon-name-part></tp:taxon-name></italic>, <italic><tp:taxon-name><tp:taxon-name-part taxon-name-part-type="genus" reg="Idiosoma">I.</tp:taxon-name-part> <tp:taxon-name-part taxon-name-part-type="species" reg="intermedium">intermedium</tp:taxon-name-part></tp:taxon-name></italic> and <italic><tp:taxon-name><tp:taxon-name-part taxon-name-part-type="genus" reg="Idiosoma">I.</tp:taxon-name-part> <tp:taxon-name-part taxon-name-part-type="species" reg="mcnamarai">mcnamarai</tp:taxon-name-part></tp:taxon-name></italic> by the presence of well-defined dorso-lateral abdominal corrugations and striations (Figs <xref ref-type="fig" rid="F49">352</xref>, <xref ref-type="fig" rid="F49">357</xref>, Key pane 9.1; cf. Figs <xref ref-type="fig" rid="F20">146</xref>, <xref ref-type="fig" rid="F20">151</xref>, <xref ref-type="fig" rid="F29">207</xref>, <xref ref-type="fig" rid="F29">212</xref>, <xref ref-type="fig" rid="F43">308</xref>, <xref ref-type="fig" rid="F43">313</xref>, Key pane 9.2); and from <italic><tp:taxon-name><tp:taxon-name-part taxon-name-part-type="genus" reg="Idiosoma">I.</tp:taxon-name-part> <tp:taxon-name-part taxon-name-part-type="species" reg="gardneri">gardneri</tp:taxon-name-part></tp:taxon-name></italic> by the smaller, more widely spaced SP3 sclerites and the smaller SP4 sclerites (Fig. <xref ref-type="fig" rid="F49">357</xref>, Key pane 10.1; cf. Fig. <xref ref-type="fig" rid="F23">173</xref>, Key pane 10.2).</p><p>Females can be distinguished from those of <italic><tp:taxon-name><tp:taxon-name-part taxon-name-part-type="genus" reg="Idiosoma">I.</tp:taxon-name-part> <tp:taxon-name-part taxon-name-part-type="species" reg="formosum">formosum</tp:taxon-name-part></tp:taxon-name></italic>, <italic><tp:taxon-name><tp:taxon-name-part taxon-name-part-type="genus" reg="Idiosoma">I.</tp:taxon-name-part> <tp:taxon-name-part taxon-name-part-type="species" reg="intermedium">intermedium</tp:taxon-name-part></tp:taxon-name></italic>, <italic><tp:taxon-name><tp:taxon-name-part taxon-name-part-type="genus" reg="Idiosoma">I.</tp:taxon-name-part> <tp:taxon-name-part taxon-name-part-type="species" reg="jarrah">jarrah</tp:taxon-name-part></tp:taxon-name></italic> and <italic><tp:taxon-name><tp:taxon-name-part taxon-name-part-type="genus" reg="Idiosoma">I.</tp:taxon-name-part> <tp:taxon-name-part taxon-name-part-type="species" reg="mcnamarai">mcnamarai</tp:taxon-name-part></tp:taxon-name></italic> by the presence of reinforced, sclerotised ridges on the abdomen, these separated by longitudinal rows of less sclerotised cuticle (Figs <xref ref-type="fig" rid="F51">365</xref>, <xref ref-type="fig" rid="F51">368</xref>; cf. Figs <xref ref-type="fig" rid="F22">159</xref>, <xref ref-type="fig" rid="F22">162</xref>, <xref ref-type="fig" rid="F31">220</xref>, <xref ref-type="fig" rid="F31">223</xref>, <xref ref-type="fig" rid="F34">242</xref>, <xref ref-type="fig" rid="F34">245</xref>, <xref ref-type="fig" rid="F45">321</xref>, <xref ref-type="fig" rid="F45">324</xref>); and from <italic><tp:taxon-name><tp:taxon-name-part taxon-name-part-type="genus" reg="Idiosoma">I.</tp:taxon-name-part> <tp:taxon-name-part taxon-name-part-type="species" reg="mcclementsorum">mcclementsorum</tp:taxon-name-part></tp:taxon-name></italic> by the smaller size of the SP3 sclerites (Fig. <xref ref-type="fig" rid="F51">368</xref>; cf. Fig. <xref ref-type="fig" rid="F42">302</xref>) [NB. females of <italic><tp:taxon-name><tp:taxon-name-part taxon-name-part-type="genus" reg="Idiosoma">I.</tp:taxon-name-part> <tp:taxon-name-part taxon-name-part-type="species" reg="gardneri">gardneri</tp:taxon-name-part></tp:taxon-name></italic>, <italic><tp:taxon-name><tp:taxon-name-part taxon-name-part-type="genus" reg="Idiosoma">I.</tp:taxon-name-part> <tp:taxon-name-part taxon-name-part-type="species" reg="gutharuka">gutharuka</tp:taxon-name-part></tp:taxon-name></italic> and <italic><tp:taxon-name><tp:taxon-name-part taxon-name-part-type="genus" reg="Idiosoma">I.</tp:taxon-name-part> <tp:taxon-name-part taxon-name-part-type="species" reg="incomptum">incomptum</tp:taxon-name-part></tp:taxon-name></italic> are unknown].</p><p>This species can also be distinguished from <italic><tp:taxon-name><tp:taxon-name-part taxon-name-part-type="genus" reg="Idiosoma">I.</tp:taxon-name-part> <tp:taxon-name-part taxon-name-part-type="species" reg="corrugatum">corrugatum</tp:taxon-name-part></tp:taxon-name></italic> (from the Eyre Peninsula of South Australia) by the shape of the prolateral clasping spurs on the male tibia I, which are oriented longitudinally (Fig. <xref ref-type="fig" rid="F49">359</xref>; cf. Fig. <xref ref-type="fig" rid="F14">109</xref>), and by the shape of the female eye group, which is broadly trapezoidal (Fig. <xref ref-type="fig" rid="F51">367</xref>; cf. Fig. <xref ref-type="fig" rid="F16">117</xref>).</p></tp:treatment-sec><tp:treatment-sec sec-type="description" id="SECID0EAFHM"><title>Description (male <abbrev xmlns:xlink="http://www.w3.org/1999/xlink" content-type="institution" xlink:title="Western Australian Museum, Perth" id="ABBRID0EFFHM" xlink:type="simple">WAM</abbrev> T139480).</title><p>Total length 18.8. Carapace 8.5 long, 6.3 wide. Abdomen 8.5 long, 5.0 wide. Carapace (Fig. <xref ref-type="fig" rid="F49">351</xref>) dark tan, with darker ocular region; lateral margins with uniformly spaced fringe of porrect black setae; fovea procurved. Eye group (Fig. <xref ref-type="fig" rid="F49">354</xref>) trapezoidal (anterior eye row strongly procurved), 0.7 × as long as wide, <abbrev xmlns:xlink="http://www.w3.org/1999/xlink" xlink:title="posterior lateral eye/s" id="ABBRID0EUFHM" xlink:type="simple">PLE</abbrev>–<abbrev xmlns:xlink="http://www.w3.org/1999/xlink" xlink:title="posterior lateral eye/s" id="ABBRID0EYFHM" xlink:type="simple">PLE</abbrev>/<abbrev xmlns:xlink="http://www.w3.org/1999/xlink" xlink:title="anterior lateral eye/s" id="ABBRID0E3FHM" xlink:type="simple">ALE</abbrev>–<abbrev xmlns:xlink="http://www.w3.org/1999/xlink" xlink:title="anterior lateral eye/s" id="ABBRID0EAGHM" xlink:type="simple">ALE</abbrev> ratio 2.4; <abbrev xmlns:xlink="http://www.w3.org/1999/xlink" xlink:title="anterior lateral eye/s" id="ABBRID0EEGHM" xlink:type="simple">ALE</abbrev> almost contiguous; <abbrev xmlns:xlink="http://www.w3.org/1999/xlink" xlink:title="anterior median eye/s" id="ABBRID0EIGHM" xlink:type="simple">AME</abbrev> separated by less than their own diameter; <abbrev xmlns:xlink="http://www.w3.org/1999/xlink" xlink:title="posterior median eye/s" id="ABBRID0EMGHM" xlink:type="simple">PME</abbrev> separated by 3.5 × their own diameter; <abbrev xmlns:xlink="http://www.w3.org/1999/xlink" xlink:title="posterior median eye/s" id="ABBRID0EQGHM" xlink:type="simple">PME</abbrev> and <abbrev xmlns:xlink="http://www.w3.org/1999/xlink" xlink:title="posterior lateral eye/s" id="ABBRID0EUGHM" xlink:type="simple">PLE</abbrev> separated by slightly more than diameter of <abbrev xmlns:xlink="http://www.w3.org/1999/xlink" xlink:title="posterior median eye/s" id="ABBRID0EYGHM" xlink:type="simple">PME</abbrev>, <abbrev xmlns:xlink="http://www.w3.org/1999/xlink" xlink:title="posterior median eye/s" id="ABBRID0E3GHM" xlink:type="simple">PME</abbrev> positioned in line with level of <abbrev xmlns:xlink="http://www.w3.org/1999/xlink" xlink:title="posterior lateral eye/s" id="ABBRID0EAHHM" xlink:type="simple">PLE</abbrev>. Maxillae and labium without cuspules. Abdomen (Figs <xref ref-type="fig" rid="F49">352</xref>, <xref ref-type="fig" rid="F49">357</xref>) oval, dark grey-brown in dorsal view with paler tan striations, dorso-lateral corrugations, and scattered dorsal sclerotic spots. Dorsal surface of abdomen (Fig. <xref ref-type="fig" rid="F49">352</xref>) more heavily setose anteriorly, with assortment of stiff, porrect black setae, each with slightly raised, dark brown sclerotic base. Posterior abdomen moderately sigillate (Figs <xref ref-type="fig" rid="F49">352</xref>, <xref ref-type="fig" rid="F49">357</xref>); SP2 sclerites comma-shaped spots; SP3 sclerites circular with irregular margins, each with unsclerotised triangular ‘corner’ laterally; SP4 sclerites oval, each surrounded by chevron-like pad of unsclerotised cuticle laterally; SP5 obscured. Legs (Figs <xref ref-type="fig" rid="F49">358</xref>–<xref ref-type="fig" rid="F48">350</xref>) variable shades of dark tan, with light scopulae on tarsi I–II; distal tibia I with pair of large prolateral clasping spurs oriented longitudinally. Leg I: femur 7.4; patella 3.8; tibia 5.3; metatarsus 5.8; tarsus 3.4; total 25.6. Leg I femur–tarsus/carapace length ratio 3.0. Pedipalpal tibia (Figs <xref ref-type="fig" rid="F50">361–363</xref>) 2.2 × longer than wide; <abbrev xmlns:xlink="http://www.w3.org/1999/xlink" xlink:title="retrolateral tibial apophysis (of male pedipalp)" id="ABBRID0EEIHM" xlink:type="simple">RTA</abbrev> burr-like, with conical basal protuberance and field of retroventral spinules; digital process porrect, <!--PageBreak-->unmodified. Cymbium (Figs <xref ref-type="fig" rid="F50">361–363</xref>) setose, with field of spinules disto-dorsally. Embolus (Figs <xref ref-type="fig" rid="F50">361–363</xref>) broadly twisted and sharply tapering distally, with prominent longitudinal flange and triangular (sub-distal) embolic apophysis.</p></tp:treatment-sec><tp:treatment-sec sec-type="description" id="SECID0ESIHM"><title>Description (female <abbrev xmlns:xlink="http://www.w3.org/1999/xlink" content-type="institution" xlink:title="Western Australian Museum, Perth" id="ABBRID0EXIHM" xlink:type="simple">WAM</abbrev> T129191).</title><p>Total length 30.7. Carapace 12.6 long, 9.3 wide. Abdomen 14.3 long, 14.5 wide. Carapace (Fig. <xref ref-type="fig" rid="F51">364</xref>) dark chocolate-brown, with darker ocular region; fovea procurved. Eye group (Fig. <xref ref-type="fig" rid="F51">367</xref>) trapezoidal (anterior eye row strongly procurved), 0.6 × as long as wide, <abbrev xmlns:xlink="http://www.w3.org/1999/xlink" xlink:title="posterior lateral eye/s" id="ABBRID0EGJHM" xlink:type="simple">PLE</abbrev>–<abbrev xmlns:xlink="http://www.w3.org/1999/xlink" xlink:title="posterior lateral eye/s" id="ABBRID0EKJHM" xlink:type="simple">PLE</abbrev>/<abbrev xmlns:xlink="http://www.w3.org/1999/xlink" xlink:title="anterior lateral eye/s" id="ABBRID0EOJHM" xlink:type="simple">ALE</abbrev>–<abbrev xmlns:xlink="http://www.w3.org/1999/xlink" xlink:title="anterior lateral eye/s" id="ABBRID0ESJHM" xlink:type="simple">ALE</abbrev> ratio 2.5; <abbrev xmlns:xlink="http://www.w3.org/1999/xlink" xlink:title="anterior lateral eye/s" id="ABBRID0EWJHM" xlink:type="simple">ALE</abbrev> almost contiguous; <abbrev xmlns:xlink="http://www.w3.org/1999/xlink" xlink:title="anterior median eye/s" id="ABBRID0E1JHM" xlink:type="simple">AME</abbrev> separated by approximately their own diameter; <abbrev xmlns:xlink="http://www.w3.org/1999/xlink" xlink:title="posterior median eye/s" id="ABBRID0E5JHM" xlink:type="simple">PME</abbrev> separated by 5.0 × their own diameter; <abbrev xmlns:xlink="http://www.w3.org/1999/xlink" xlink:title="posterior median eye/s" id="ABBRID0ECKHM" xlink:type="simple">PME</abbrev> and <abbrev xmlns:xlink="http://www.w3.org/1999/xlink" xlink:title="posterior lateral eye/s" id="ABBRID0EGKHM" xlink:type="simple">PLE</abbrev> separated by more than diameter of <abbrev xmlns:xlink="http://www.w3.org/1999/xlink" xlink:title="posterior median eye/s" id="ABBRID0EKKHM" xlink:type="simple">PME</abbrev>, <abbrev xmlns:xlink="http://www.w3.org/1999/xlink" xlink:title="posterior median eye/s" id="ABBRID0EOKHM" xlink:type="simple">PME</abbrev> positioned in line with level of <abbrev xmlns:xlink="http://www.w3.org/1999/xlink" xlink:title="posterior lateral eye/s" id="ABBRID0ESKHM" xlink:type="simple">PLE</abbrev>. Maxillae with field of cuspules confined to inner corner (Fig. <xref ref-type="fig" rid="F51">369</xref>); labium without cuspules. Abdomen (Figs <xref ref-type="fig" rid="F51">365</xref>, <xref ref-type="fig" rid="F51">368</xref>) truncate, tan, with reinforced dark brown-black corrugate ridges separated by longitudinal rows of less sclerotised cuticle, each ridge bearing row of modified stout setae. Posterior face of abdomen (Fig. <xref ref-type="fig" rid="F51">368</xref>) with rudimentary ‘shield-like’ morphology; SP3 sclerites circular with irregular margins, each surrounded by pad of unsclerotised cuticle; SP4 sclerites oval, each surrounded by chevron-like pad of unsclerotised cuticle laterally; SP5 sclerites obscured. Legs (Figs <xref ref-type="fig" rid="F51">370–371</xref>) variable shades of dark brown; scopulae present on tarsi and metatarsi I–II; tibia I with two stout pro-distal macrosetae and row of five longer retroventral macrosetae; metatarsus I with 10 stout macrosetae; tarsus I with distal cluster of short macrosetae. Leg I: femur 7.9; patella 4.9; tibia 4.5; metatarsus 3.9; tarsus 2.5; total 23.6. Leg I femur–tarsus/carapace length ratio 1.9. Pedipalp dark brown, spinose on tibia and tarsus, with thick tarsal scopula. Genitalia (Fig. <xref ref-type="fig" rid="F51">372</xref>) with pair of short, subtriangular spermathecae, each bearing dense field of glandular vesicles distally, and more sparsely distributed glandular field sub-distally.</p></tp:treatment-sec><tp:treatment-sec sec-type="distribution" id="SECID0EOLHM"><title>Distribution and remarks.</title><p>
            <italic><tp:taxon-name><tp:taxon-name-part taxon-name-part-type="genus" reg="Idiosoma">Idiosoma</tp:taxon-name-part> <tp:taxon-name-part taxon-name-part-type="species" reg="sigillatum">sigillatum</tp:taxon-name-part></tp:taxon-name></italic> (Figs <xref ref-type="fig" rid="F1">4–6</xref>), a member of the diverse <italic>sigillatum</italic>-clade (Fig. <xref ref-type="fig" rid="F3">25</xref>), has a relatively widespread although strictly bioregion- and substrate-specific distribution along the Swan Coastal Plain of south-western Western Australia, from Dalyellup north to at least Ledge Point (including Rottnest Island and Garden Island) (Fig. <xref ref-type="fig" rid="F54">375</xref>). The eastern limit of its range along the sandy foothills of the Darling Escarpment, from Boyanup north to at least Gingin, abuts the western limits of the ranges of <italic><tp:taxon-name><tp:taxon-name-part taxon-name-part-type="genus" reg="Idiosoma">I.</tp:taxon-name-part> <tp:taxon-name-part taxon-name-part-type="species" reg="jarrah">jarrah</tp:taxon-name-part></tp:taxon-name></italic> and <italic><tp:taxon-name><tp:taxon-name-part taxon-name-part-type="genus" reg="Idiosoma">I.</tp:taxon-name-part> <tp:taxon-name-part taxon-name-part-type="species" reg="mcclementsorum">mcclementsorum</tp:taxon-name-part></tp:taxon-name></italic>. <italic><tp:taxon-name><tp:taxon-name-part taxon-name-part-type="genus" reg="Idiosoma">Idiosoma</tp:taxon-name-part> <tp:taxon-name-part taxon-name-part-type="species" reg="sigillatum">sigillatum</tp:taxon-name-part></tp:taxon-name></italic> is the dominant idiopid trapdoor spider on the Swan Coastal Plain, with a previously ubiquitous distribution throughout the Greater Perth region, where it can still be found in remnant habitats (e.g., Kings Park, Bold Park, and Shenton Park bushland). Burrows of this species usually occur in <italic><tp:taxon-name><tp:taxon-name-part taxon-name-part-type="genus" reg="Banksia">Banksia</tp:taxon-name-part></tp:taxon-name></italic> woodland and heathland on sandy soils, and are adorned with a typical ‘moustache-like’ arrangement of twig-lines (Figs <xref ref-type="fig" rid="F2">16</xref>, <xref ref-type="fig" rid="F2">17</xref>). Thanks to a detailed collection record of males submitted to the <abbrev xmlns:xlink="http://www.w3.org/1999/xlink" content-type="institution" xlink:title="Western Australian Museum, Perth" id="ABBRID0E4NHM" xlink:type="simple">WAM</abbrev> since 1939, we now have a good understanding of the phenology of this species. The vast majority (85%) of males have been collected wandering in search of females in the cool (mostly winter) months of May–July, with a sudden peak in May corresponding to the first winter rains (Fig. <xref ref-type="fig" rid="F52">373</xref>).</p></tp:treatment-sec><tp:treatment-sec sec-type="Conservation assessment" id="SECID0EGOHM"><title>Conservation assessment.</title><p>In 2017, <italic><tp:taxon-name><tp:taxon-name-part taxon-name-part-type="genus" reg="Idiosoma">Idiosoma</tp:taxon-name-part> <tp:taxon-name-part taxon-name-part-type="species" reg="sigillatum">sigillatum</tp:taxon-name-part></tp:taxon-name></italic> was assessed as Vulnerable (B1ab[ii-iv] + B2ab[ii-iv]) according to <abbrev xmlns:xlink="http://www.w3.org/1999/xlink" content-type="institution" xlink:title="International Union for the Conservation of Nature" id="ABBRID0EXOHM" xlink:type="simple">IUCN</abbrev> criteria (see <xref ref-type="bibr" rid="B38">Rix et al. 2017c</xref>). It has a known extent of occurrence of nearly 7,500 km<sup>2</sup> [7,100 km<sup>2</sup>; with coastline as western margin <!--PageBreak-->including Rottnest and Garden Islands, and SWA bioregion boundary as eastern margin], and an area of occupancy within that range of &lt; 3,000 km<sup>2</sup> (see <xref ref-type="bibr" rid="B38">Rix et al. 2017c</xref>). Older museum records reflect the urban expansion of the Perth metropolitan region throughout the 20<sup>th</sup> Century (<xref ref-type="bibr" rid="B27">Main 1990</xref>), and the spiders continue to be collected as remnant woodland habitats are cleared for development. Indeed, throughout most of its range, <italic><tp:taxon-name><tp:taxon-name-part taxon-name-part-type="genus" reg="Idiosoma">I.</tp:taxon-name-part> <tp:taxon-name-part taxon-name-part-type="species" reg="sigillatum">sigillatum</tp:taxon-name-part></tp:taxon-name></italic> is now locally extinct due to extensive land clearing. Further close assessment under both Criteria A and B will be crucial to the continued survival of this species.</p></tp:treatment-sec><tp:treatment-sec><!--Section generated to contain objects referenced in tp:taxon-treatment.--><fig id="F1" position="float" orientation="portrait"><label>Figures 1–12.</label><caption><p>Live habitus images of shield-backed trapdoor spiders of the <italic><tp:taxon-name><tp:taxon-name-part taxon-name-part-type="genus" reg="Idiosoma">Idiosoma</tp:taxon-name-part> <tp:taxon-name-part taxon-name-part-type="species" reg="nigrum">nigrum</tp:taxon-name-part></tp:taxon-name></italic>-group. <bold>1–3</bold> Female <italic><tp:taxon-name><tp:taxon-name-part taxon-name-part-type="genus" reg="Idiosoma">I.</tp:taxon-name-part> <tp:taxon-name-part taxon-name-part-type="species" reg="nigrum">nigrum</tp:taxon-name-part></tp:taxon-name></italic> Main, 1952 (<abbrev xmlns:xlink="http://www.w3.org/1999/xlink" content-type="institution" xlink:title="Western Australian Museum, Perth" id="ABBRID0E6JJM" xlink:type="simple">WAM</abbrev> T132737) from Minnivale Nature Reserve (Western Australia) <bold>4</bold> Female <italic><tp:taxon-name><tp:taxon-name-part taxon-name-part-type="genus" reg="Idiosoma">I.</tp:taxon-name-part> <tp:taxon-name-part taxon-name-part-type="species" reg="sigillatum">sigillatum</tp:taxon-name-part></tp:taxon-name></italic> (O. P.-Cambridge, 1870) (<abbrev xmlns:xlink="http://www.w3.org/1999/xlink" content-type="institution" xlink:title="Western Australian Museum, Perth" id="ABBRID0ERKJM" xlink:type="simple">WAM</abbrev> T129191) from Karnup, Perth (Western Australia) <bold>5</bold> Male <italic><tp:taxon-name><tp:taxon-name-part taxon-name-part-type="genus" reg="Idiosoma">I.</tp:taxon-name-part> <tp:taxon-name-part taxon-name-part-type="species" reg="sigillatum">sigillatum</tp:taxon-name-part></tp:taxon-name></italic> (<abbrev xmlns:xlink="http://www.w3.org/1999/xlink" content-type="institution" xlink:title="Western Australian Museum, Perth" id="ABBRID0EDLJM" xlink:type="simple">WAM</abbrev> T132564) from Crawley, Perth (Western Australia) <bold>6</bold> Male <italic><tp:taxon-name><tp:taxon-name-part taxon-name-part-type="genus" reg="Idiosoma">I.</tp:taxon-name-part> <tp:taxon-name-part taxon-name-part-type="species" reg="sigillatum">sigillatum</tp:taxon-name-part></tp:taxon-name></italic> (<abbrev xmlns:xlink="http://www.w3.org/1999/xlink" content-type="institution" xlink:title="Western Australian Museum, Perth" id="ABBRID0EVLJM" xlink:type="simple">WAM</abbrev> T136936) from Wangara (Western Australia) <bold>7</bold> Female <italic><tp:taxon-name><tp:taxon-name-part taxon-name-part-type="genus" reg="Idiosoma">I.</tp:taxon-name-part> <tp:taxon-name-part taxon-name-part-type="species" reg="jarrah">jarrah</tp:taxon-name-part></tp:taxon-name></italic> (<abbrev xmlns:xlink="http://www.w3.org/1999/xlink" content-type="institution" xlink:title="Western Australian Museum, Perth" id="ABBRID0EHMJM" xlink:type="simple">WAM</abbrev> T136937) from Darlington (Western Australia) <bold>8</bold> Female <italic><tp:taxon-name><tp:taxon-name-part taxon-name-part-type="genus" reg="Idiosoma">I.</tp:taxon-name-part> <tp:taxon-name-part taxon-name-part-type="species" reg="mcclementsorum">mcclementsorum</tp:taxon-name-part></tp:taxon-name></italic> sp. n. (<abbrev xmlns:xlink="http://www.w3.org/1999/xlink" content-type="institution" xlink:title="Western Australian Museum, Perth" id="ABBRID0EZMJM" xlink:type="simple">WAM</abbrev> T139469) from Julimar State Forest (Western Australia) <bold>9</bold> Female <italic><tp:taxon-name><tp:taxon-name-part taxon-name-part-type="genus" reg="Idiosoma">I.</tp:taxon-name-part> <tp:taxon-name-part taxon-name-part-type="species" reg="kopejtkaorum">kopejtkaorum</tp:taxon-name-part></tp:taxon-name></italic> sp. n. from Charles Darwin Nature Reserve (Western Australia) <bold>10</bold> Female <italic><tp:taxon-name><tp:taxon-name-part taxon-name-part-type="genus" reg="Idiosoma">I.</tp:taxon-name-part> <tp:taxon-name-part taxon-name-part-type="species" reg="schoknechtorum">schoknechtorum</tp:taxon-name-part></tp:taxon-name></italic> sp. n. (<abbrev xmlns:xlink="http://www.w3.org/1999/xlink" content-type="institution" xlink:title="Western Australian Museum, Perth" id="ABBRID0EYNJM" xlink:type="simple">WAM</abbrev> T140765) from SW. of York (Western Australia) <bold>11–12</bold> Female <italic><tp:taxon-name><tp:taxon-name-part taxon-name-part-type="genus" reg="Idiosoma">I.</tp:taxon-name-part> <tp:taxon-name-part taxon-name-part-type="species" reg="arenaceum">arenaceum</tp:taxon-name-part></tp:taxon-name></italic> sp. n. (<abbrev xmlns:xlink="http://www.w3.org/1999/xlink" content-type="institution" xlink:title="Western Australian Museum, Perth" id="ABBRID0EKOJM" xlink:type="simple">WAM</abbrev> T141118) from Kalbarri National Park (Western Australia). Images 1–3, 6, 7, 9–12 by M. Harvey; 4 by Greg Anderson, used with permission; 5, 8 by M. Rix.</p></caption><graphic xmlns:xlink="http://www.w3.org/1999/xlink" xlink:href="zookeys-756-001-g026.jpg" position="float" orientation="portrait" xlink:type="simple" id="oo_201312.jpg"/></fig><fig id="F2" position="float" orientation="portrait"><label>Figures 13–24.</label><caption><p>Burrows of shield-backed trapdoor spiders of the <italic><tp:taxon-name><tp:taxon-name-part taxon-name-part-type="genus" reg="Idiosoma">Idiosoma</tp:taxon-name-part> <tp:taxon-name-part taxon-name-part-type="species" reg="nigrum">nigrum</tp:taxon-name-part></tp:taxon-name></italic>-group. <bold>13</bold> <italic><tp:taxon-name><tp:taxon-name-part taxon-name-part-type="genus" reg="Idiosoma">I.</tp:taxon-name-part> <tp:taxon-name-part taxon-name-part-type="species" reg="nigrum">nigrum</tp:taxon-name-part></tp:taxon-name></italic> from Minnivale Nature Reserve (Western Australia) <bold>14–15</bold> <italic><tp:taxon-name><tp:taxon-name-part taxon-name-part-type="genus" reg="Idiosoma">I.</tp:taxon-name-part> <tp:taxon-name-part taxon-name-part-type="species" reg="clypeatum">clypeatum</tp:taxon-name-part></tp:taxon-name></italic> sp. n. from Weld Range (Western Australia) <bold>16–17</bold> <italic><tp:taxon-name><tp:taxon-name-part taxon-name-part-type="genus" reg="Idiosoma">I.</tp:taxon-name-part> <tp:taxon-name-part taxon-name-part-type="species" reg="sigillatum">sigillatum</tp:taxon-name-part></tp:taxon-name></italic> (O. P.-Cambridge, 1870) from Shenton Park, Perth (Western Australia) <bold>18</bold> <italic><tp:taxon-name><tp:taxon-name-part taxon-name-part-type="genus" reg="Idiosoma">I.</tp:taxon-name-part> <tp:taxon-name-part taxon-name-part-type="species" reg="schoknechtorum">schoknechtorum</tp:taxon-name-part></tp:taxon-name></italic> sp. n. from Meenaar Nature Reserve (Western Australia) <bold>19–20</bold> <italic><tp:taxon-name><tp:taxon-name-part taxon-name-part-type="genus" reg="Idiosoma">I.</tp:taxon-name-part> <tp:taxon-name-part taxon-name-part-type="species" reg="arenaceum">arenaceum</tp:taxon-name-part></tp:taxon-name></italic> sp. n. from Kalbarri National Park (Western Australia) <bold>21</bold> <italic><tp:taxon-name><tp:taxon-name-part taxon-name-part-type="genus" reg="Idiosoma">I.</tp:taxon-name-part> <tp:taxon-name-part taxon-name-part-type="species" reg="kopejtkaorum">kopejtkaorum</tp:taxon-name-part></tp:taxon-name></italic> sp. n. from Charles Darwin Nature Reserve (Western Australia) <bold>22–23</bold> <italic><tp:taxon-name><tp:taxon-name-part taxon-name-part-type="genus" reg="Idiosoma">I.</tp:taxon-name-part> <tp:taxon-name-part taxon-name-part-type="species" reg="jarrah">jarrah</tp:taxon-name-part></tp:taxon-name></italic> sp. n. from N. of Arthur River (Western Australia) <bold>24</bold> <italic><tp:taxon-name><tp:taxon-name-part taxon-name-part-type="genus" reg="Idiosoma">I.</tp:taxon-name-part> <tp:taxon-name-part taxon-name-part-type="species" reg="mcclementsorum">mcclementsorum</tp:taxon-name-part></tp:taxon-name></italic> sp. n. from Julimar State Forest (Western Australia). Note the ‘moustache-like’ arrangement of twig-lines characteristic of the <italic>nigrum</italic>-group. Images 13, 19–23, 24 by M. Harvey; 14–15 by Astrid Heidrich, used with permission; 16–18 by M. Rix.</p></caption><graphic xmlns:xlink="http://www.w3.org/1999/xlink" xlink:href="zookeys-756-001-g027.jpg" position="float" orientation="portrait" xlink:type="simple" id="oo_201313.jpg"/></fig><fig id="F3" position="float" orientation="portrait"><label>Figure 25.</label><caption><p>Tamura-Nei neighbour-joining tree of the <abbrev xmlns:xlink="http://www.w3.org/1999/xlink" xlink:title="cytochrome c oxidase subunit I" id="ABBRID0E5SJM" xlink:type="simple">COI</abbrev> dataset (at left) and Bayesian 50% majority-rule consensus tree resulting from a partitioned phylogenetic analysis of the 7 gene FULL dataset (at right) (both datasets with 82 taxa; most outgroups removed for ease of presentation). Shield-backed trapdoor spiders of the <italic><tp:taxon-name><tp:taxon-name-part taxon-name-part-type="genus" reg="Idiosoma">Idiosoma</tp:taxon-name-part> <tp:taxon-name-part taxon-name-part-type="species" reg="nigrum">nigrum</tp:taxon-name-part></tp:taxon-name></italic>-group are coloured according to clade designations (with closely related outgroups in pale grey), and specimens of <italic><tp:taxon-name><tp:taxon-name-part taxon-name-part-type="genus" reg="Idiosoma">I.</tp:taxon-name-part> <tp:taxon-name-part taxon-name-part-type="species" reg="nigrum">nigrum</tp:taxon-name-part></tp:taxon-name></italic> and <italic><tp:taxon-name><tp:taxon-name-part taxon-name-part-type="genus" reg="Idiosoma">I.</tp:taxon-name-part> <tp:taxon-name-part taxon-name-part-type="species" reg="sigillatum">sigillatum</tp:taxon-name-part></tp:taxon-name></italic> from their respective type localities are highlighted (*). Seven species with highly sigillate (sclerotised) abdomens in the polyphyletic ‘sigillate complex’ are denoted by circular ‘SC’ icons on the FULL dataset tree. Congruent species lineages that are concordant with morphological species concepts are collapsed on both trees, and posterior probabilities &lt; 0.99 are shown adjacent to nodes on the FULL dataset tree (all other nodes have a posterior probability of 0.99–1.0). Note the erroneous position of 241_T99623 in the <abbrev xmlns:xlink="http://www.w3.org/1999/xlink" xlink:title="cytochrome c oxidase subunit I" id="ABBRID0EDUJM" xlink:type="simple">COI</abbrev> dataset tree; this species (‘MYG064’) is a close sister-lineage to the <italic>nigrum</italic>-group (as per the FULL dataset tree), and does not possess the morphological synapomorphies characteristic of other <italic>nigrum</italic>-group taxa. Note also that sequences were not available for <italic><tp:taxon-name><tp:taxon-name-part taxon-name-part-type="genus" reg="Idiosoma">I.</tp:taxon-name-part> <tp:taxon-name-part taxon-name-part-type="species" reg="corrugatum">corrugatum</tp:taxon-name-part></tp:taxon-name></italic> sp. n. (<italic>incertae sedis</italic>), <italic><tp:taxon-name><tp:taxon-name-part taxon-name-part-type="genus" reg="Idiosoma">I.</tp:taxon-name-part> <tp:taxon-name-part taxon-name-part-type="species" reg="gardneri">gardneri</tp:taxon-name-part></tp:taxon-name></italic> sp. n. (<italic>sigillatum</italic>-clade) or <italic><tp:taxon-name><tp:taxon-name-part taxon-name-part-type="genus" reg="Idiosoma">I.</tp:taxon-name-part> <tp:taxon-name-part taxon-name-part-type="species" reg="gutharuka">gutharuka</tp:taxon-name-part></tp:taxon-name></italic> sp. n. (<italic>intermedium</italic>-clade).</p></caption><graphic xmlns:xlink="http://www.w3.org/1999/xlink" xlink:href="zookeys-756-001-g028.jpg" position="float" orientation="portrait" xlink:type="simple" id="oo_201314.jpg"/></fig><fig id="F49" position="float" orientation="portrait"><label>Figures 351–360.</label><caption><p>
              <italic><tp:taxon-name><tp:taxon-name-part taxon-name-part-type="genus" reg="Idiosoma">Idiosoma</tp:taxon-name-part> <tp:taxon-name-part taxon-name-part-type="species" reg="sigillatum">sigillatum</tp:taxon-name-part></tp:taxon-name></italic> (O.P.-Cambridge, 1870), male (<abbrev xmlns:xlink="http://www.w3.org/1999/xlink" content-type="institution" xlink:title="Western Australian Museum, Perth" id="ABBRID0EITLM" xlink:type="simple">WAM</abbrev> T139480) from Duncraig, Perth (Western Australia; SWA), somatic morphology. <bold>351–352</bold> Carapace and abdomen, dorsal view <bold>353</bold> Carapace, lateral view <bold>354</bold> Eyes, dorsal view <bold>355</bold> Mouthparts, ventral view <bold>356</bold> Sternum, ventral view <bold>357</bold> Abdomen, posterior view <bold>358</bold> Leg I, prolateral view <bold>359</bold> Leg I tibia, clasping spurs, prolateral view <bold>360</bold> Leg I tibia, proventral view. Scale bars 2.0. SP2–4 = sigilla pairs 2–4.</p></caption><graphic xmlns:xlink="http://www.w3.org/1999/xlink" xlink:href="zookeys-756-001-g074.jpg" position="float" orientation="portrait" xlink:type="simple" id="oo_201367.jpg"/></fig><fig id="F50" position="float" orientation="portrait"><label>Figures 361–363.</label><caption><p>
              <italic><tp:taxon-name><tp:taxon-name-part taxon-name-part-type="genus" reg="Idiosoma">Idiosoma</tp:taxon-name-part> <tp:taxon-name-part taxon-name-part-type="species" reg="sigillatum">sigillatum</tp:taxon-name-part></tp:taxon-name></italic> (O.P.-Cambridge, 1870), male (<abbrev xmlns:xlink="http://www.w3.org/1999/xlink" content-type="institution" xlink:title="Western Australian Museum, Perth" id="ABBRID0EXULM" xlink:type="simple">WAM</abbrev> T139480) from Duncraig, Perth (Western Australia; SWA), pedipalp. <bold>361</bold> Retrolateral view <bold>362</bold> Retroventral view <bold>363</bold> Prolateral view. Scale bar 2.0.</p></caption><graphic xmlns:xlink="http://www.w3.org/1999/xlink" xlink:href="zookeys-756-001-g075.jpg" position="float" orientation="portrait" xlink:type="simple" id="oo_201368.jpg"/></fig><fig id="F51" position="float" orientation="portrait"><label>Figures 364–372.</label><caption><p>
              <italic><tp:taxon-name><tp:taxon-name-part taxon-name-part-type="genus" reg="Idiosoma">Idiosoma</tp:taxon-name-part> <tp:taxon-name-part taxon-name-part-type="species" reg="sigillatum">sigillatum</tp:taxon-name-part></tp:taxon-name></italic> (O.P.-Cambridge, 1870), female (<abbrev xmlns:xlink="http://www.w3.org/1999/xlink" content-type="institution" xlink:title="Western Australian Museum, Perth" id="ABBRID0E1VLM" xlink:type="simple">WAM</abbrev> T129191) from Karnup, Perth (Western Australia; SWA). <bold>364–365</bold> Carapace and abdomen, dorsal view <bold>366</bold> Carapace, lateral view <bold>367</bold> Eyes, dorsal view <bold>368</bold> Abdomen, posterior view <bold>369</bold> Sternum, ventral view <bold>370</bold> Leg I, prolateral view <bold>371</bold> Leg I, retrolateral view <bold>372</bold> Spermathecae, dorsal view. Scale bars 2.0 (<bold>364–365, 370–371</bold>), 0.5 (<bold>372</bold>). SP2–4 = sigilla pairs 2–4.</p></caption><graphic xmlns:xlink="http://www.w3.org/1999/xlink" xlink:href="zookeys-756-001-g076.jpg" position="float" orientation="portrait" xlink:type="simple" id="oo_201369.jpg"/></fig><fig id="F52" position="float" orientation="portrait"><label>Figure 373.</label><caption><p>Graph summarising phenology data for 113 male specimens of <italic><tp:taxon-name><tp:taxon-name-part taxon-name-part-type="genus" reg="Idiosoma">Idiosoma</tp:taxon-name-part> <tp:taxon-name-part taxon-name-part-type="species" reg="sigillatum">sigillatum</tp:taxon-name-part></tp:taxon-name></italic> for which an accurate collection month could be ascertained. The y-axis denotes the number of specimens collected per month. Note the peak of activity in the coolest, wettest months of May–July.</p></caption><graphic xmlns:xlink="http://www.w3.org/1999/xlink" xlink:href="zookeys-756-001-g077.jpg" position="float" orientation="portrait" xlink:type="simple" id="oo_201370.jpg"/></fig><fig id="F54" position="float" orientation="portrait"><label>Figure 375.</label><caption><p>Map showing collection records of non-‘sigillate complex’ <italic><tp:taxon-name><tp:taxon-name-part taxon-name-part-type="genus" reg="Idiosoma">Idiosoma</tp:taxon-name-part></tp:taxon-name></italic> species in the <italic>sigillatum</italic>-clade from south-western Australia; base map shows collection records for all other species in the <italic>nigrum</italic>-group as smaller grey dots. Specimens sequenced for the molecular analyses are denoted by open circles, and relevant <abbrev xmlns:xlink="http://www.w3.org/1999/xlink" xlink:title="Interim Biogeographic Regionalisation of Australia Version 7" id="ABBRID0E5YLM" xlink:type="simple">IBRA</abbrev> 7.0 bioregions are as follows: AVW, Avon Wheatbelt; CAR, Carnarvon; COO, Coolgardie; GES, Geraldton Sandplains; JAF, Jarrah Forest; MUR, Murchison; SWA, Swan Coastal Plain; YAL, Yalgoo.</p></caption><graphic xmlns:xlink="http://www.w3.org/1999/xlink" xlink:href="zookeys-756-001-g079.jpg" position="float" orientation="portrait" xlink:type="simple" id="oo_201372.jpg"/></fig><fig id="F20" position="float" orientation="portrait"><label>Figures 145–154.</label><caption><p>
              <italic><tp:taxon-name><tp:taxon-name-part taxon-name-part-type="genus" reg="Idiosoma">Idiosoma</tp:taxon-name-part> <tp:taxon-name-part taxon-name-part-type="species" reg="formosum">formosum</tp:taxon-name-part></tp:taxon-name></italic> sp. n., male holotype (<abbrev xmlns:xlink="http://www.w3.org/1999/xlink" content-type="institution" xlink:title="Western Australian Museum, Perth" id="ABBRID0EKMKM" xlink:type="simple">WAM</abbrev> T139470) from Mount Gibson Station (Western Australia; AVW), somatic morphology. <bold>145–146</bold> Carapace and abdomen, dorsal view <bold>147</bold> Carapace, lateral view <bold>148</bold> Eyes, dorsal view <bold>149</bold> Mouthparts, ventral view <bold>150</bold> Sternum, ventral view <bold>151</bold> Abdomen, posterior view <bold>152</bold> Leg I, prolateral view <bold>153</bold> Leg I tibia, clasping spurs, prolateral view <bold>154</bold> Leg I tibia, proventral view. Scale bars 2.0. SP1–4 = sigilla pairs 1–4.</p></caption><graphic xmlns:xlink="http://www.w3.org/1999/xlink" xlink:href="zookeys-756-001-g045.jpg" position="float" orientation="portrait" xlink:type="simple" id="oo_201335.jpg"/></fig><fig id="F29" position="float" orientation="portrait"><label>Figures 206–215.</label><caption><p>
              <italic><tp:taxon-name><tp:taxon-name-part taxon-name-part-type="genus" reg="Idiosoma">Idiosoma</tp:taxon-name-part> <tp:taxon-name-part taxon-name-part-type="species" reg="intermedium">intermedium</tp:taxon-name-part></tp:taxon-name></italic> sp. n., male holotype (<abbrev xmlns:xlink="http://www.w3.org/1999/xlink" content-type="institution" xlink:title="Western Australian Museum, Perth" id="ABBRID0EDYKM" xlink:type="simple">WAM</abbrev> T139520) from Bodallin (Western Australia; AVW), somatic morphology. <bold>206–207</bold> Carapace and abdomen, dorsal view <bold>208</bold> Carapace, lateral view <bold>209</bold> Eyes, dorsal view <bold>210</bold> Mouthparts, ventral view <bold>211</bold> Sternum, ventral view <bold>212</bold> Abdomen, posterior view <bold>213</bold> Leg I, prolateral view <bold>214</bold> Leg I tibia, clasping spurs, prolateral view <bold>215</bold> Leg I tibia, proventral view. Scale bars 2.0. SP2–4 = sigilla pairs 2–4.</p></caption><graphic xmlns:xlink="http://www.w3.org/1999/xlink" xlink:href="zookeys-756-001-g054.jpg" position="float" orientation="portrait" xlink:type="simple" id="oo_201344.jpg"/></fig><fig id="F32" position="float" orientation="portrait"><label>Figures 228–237.</label><caption><p>
              <italic><tp:taxon-name><tp:taxon-name-part taxon-name-part-type="genus" reg="Idiosoma">Idiosoma</tp:taxon-name-part> <tp:taxon-name-part taxon-name-part-type="species" reg="jarrah">jarrah</tp:taxon-name-part></tp:taxon-name></italic> sp. n., male holotype (<abbrev xmlns:xlink="http://www.w3.org/1999/xlink" content-type="institution" xlink:title="Western Australian Museum, Perth" id="ABBRID0EG3KM" xlink:type="simple">WAM</abbrev> T124143) from Lesmurdie (Western Australia; JAF), somatic morphology. <bold>228–229</bold> Carapace and abdomen, dorsal view <bold>230</bold> Carapace, lateral view <bold>231</bold> Eyes, dorsal view <bold>232</bold> Mouthparts, ventral view <bold>233</bold> Sternum, ventral view <bold>234</bold> Abdomen, posterior view <bold>235</bold> Leg I, prolateral view <bold>236</bold> Leg I tibia, clasping spurs, prolateral view <bold>237</bold> Leg I tibia, proventral view. Scale bars 2.0. SP2–4 = sigilla pairs 2–4.</p></caption><graphic xmlns:xlink="http://www.w3.org/1999/xlink" xlink:href="zookeys-756-001-g057.jpg" position="float" orientation="portrait" xlink:type="simple" id="oo_201347.jpg"/></fig><fig id="F22" position="float" orientation="portrait"><label>Figures 158–166.</label><caption><p>
              <italic><tp:taxon-name><tp:taxon-name-part taxon-name-part-type="genus" reg="Idiosoma">Idiosoma</tp:taxon-name-part> <tp:taxon-name-part taxon-name-part-type="species" reg="formosum">formosum</tp:taxon-name-part></tp:taxon-name></italic> sp. n., female paratype (<abbrev xmlns:xlink="http://www.w3.org/1999/xlink" content-type="institution" xlink:title="Western Australian Museum, Perth" id="ABBRID0E3OKM" xlink:type="simple">WAM</abbrev> T125751) from Mummaloo (Western Australia; AVW). <bold>158–159</bold> Carapace and abdomen, dorsal view <bold>160</bold> Carapace, lateral view <bold>161</bold> Eyes, dorsal view <bold>162</bold> Abdomen, posterior view <bold>163</bold> Sternum, ventral view <bold>164</bold> Leg I, prolateral view <bold>165</bold> Leg I, retrolateral view <bold>166</bold> Spermathecae, dorsal view. Scale bars 2.0 (<bold>158–159, 164–165</bold>), 0.5 (<bold>166</bold>). SP2–4 = sigilla pairs 2–4.</p></caption><graphic xmlns:xlink="http://www.w3.org/1999/xlink" xlink:href="zookeys-756-001-g047.jpg" position="float" orientation="portrait" xlink:type="simple" id="oo_201337.jpg"/></fig><fig id="F31" position="float" orientation="portrait"><label>Figures 219–227.</label><caption><p>
              <italic><tp:taxon-name><tp:taxon-name-part taxon-name-part-type="genus" reg="Idiosoma">Idiosoma</tp:taxon-name-part> <tp:taxon-name-part taxon-name-part-type="species" reg="intermedium">intermedium</tp:taxon-name-part></tp:taxon-name></italic> sp. n., female (<abbrev xmlns:xlink="http://www.w3.org/1999/xlink" content-type="institution" xlink:title="Western Australian Museum, Perth" id="ABBRID0EV1KM" xlink:type="simple">WAM</abbrev> T99749) from SE. of Koolyanobbing (Western Australia; COO). <bold>219–220</bold> Carapace and abdomen, dorsal view <bold>221</bold> Carapace, lateral view <bold>222</bold> Eyes, dorsal view <bold>223</bold> Abdomen, posterior view <bold>224</bold> Sternum, ventral view <bold>225</bold> Leg I, prolateral view <bold>226</bold> Leg I, retrolateral view <bold>227</bold> Spermathecae, dorsal view. Scale bars 2.0 (<bold>219–220, 225–226</bold>), 0.5 (<bold>227</bold>). SP2–4 = sigilla pairs 2–4.</p></caption><graphic xmlns:xlink="http://www.w3.org/1999/xlink" xlink:href="zookeys-756-001-g056.jpg" position="float" orientation="portrait" xlink:type="simple" id="oo_201346.jpg"/></fig><fig id="F34" position="float" orientation="portrait"><label>Figures 241–249.</label><caption><p>
              <italic><tp:taxon-name><tp:taxon-name-part taxon-name-part-type="genus" reg="Idiosoma">Idiosoma</tp:taxon-name-part> <tp:taxon-name-part taxon-name-part-type="species" reg="jarrah">jarrah</tp:taxon-name-part></tp:taxon-name></italic> sp. n., female paratype (<abbrev xmlns:xlink="http://www.w3.org/1999/xlink" content-type="institution" xlink:title="Western Australian Museum, Perth" id="ABBRID0EY5KM" xlink:type="simple">WAM</abbrev> T44390) from Lesmurdie (Western Australia; JAF). <bold>241–242</bold> Carapace and abdomen, dorsal view <bold>243</bold> Carapace, lateral view <bold>244</bold> Eyes, dorsal view <bold>245</bold> Abdomen, posterior view <bold>246</bold> Sternum, ventral view <bold>247</bold> Leg I, prolateral view <bold>248</bold> Leg I, retrolateral view <bold>249</bold> Spermathecae, dorsal view. Scale bars 2.0 (<bold>241–242, 247–248</bold>), 0.5 (<bold>249</bold>). SP2–4 = sigilla pairs 2–4.</p></caption><graphic xmlns:xlink="http://www.w3.org/1999/xlink" xlink:href="zookeys-756-001-g059.jpg" position="float" orientation="portrait" xlink:type="simple" id="oo_201349.jpg"/></fig><fig id="F25" position="float" orientation="portrait"><label>Figures 180–189.</label><caption><p>
              <italic><tp:taxon-name><tp:taxon-name-part taxon-name-part-type="genus" reg="Idiosoma">Idiosoma</tp:taxon-name-part> <tp:taxon-name-part taxon-name-part-type="species" reg="gutharuka">gutharuka</tp:taxon-name-part></tp:taxon-name></italic> sp. n., male holotype (<abbrev xmlns:xlink="http://www.w3.org/1999/xlink" content-type="institution" xlink:title="Western Australian Museum, Perth" id="ABBRID0E6SKM" xlink:type="simple">WAM</abbrev> T38517) from Gutha (Western Australia; AVW), somatic morphology. <bold>180–181</bold> Carapace and abdomen, dorsal view <bold>182</bold> Carapace, lateral view <bold>183</bold> Eyes, dorsal view <bold>184</bold> Mouthparts, ventral view <bold>185</bold> Sternum, ventral view <bold>186</bold> Abdomen, posterior view <bold>187</bold> Leg I, prolateral view <bold>188</bold> Leg I tibia, clasping spurs, prolateral view <bold>189</bold> Leg I tibia, proventral view. Scale bars 2.0. SP2–3 = sigilla pairs 2–3.</p></caption><graphic xmlns:xlink="http://www.w3.org/1999/xlink" xlink:href="zookeys-756-001-g050.jpg" position="float" orientation="portrait" xlink:type="simple" id="oo_201340.jpg"/></fig><fig id="F27" position="float" orientation="portrait"><label>Figures 193–202.</label><caption><p>
              <italic><tp:taxon-name><tp:taxon-name-part taxon-name-part-type="genus" reg="Idiosoma">Idiosoma</tp:taxon-name-part> <tp:taxon-name-part taxon-name-part-type="species" reg="incomptum">incomptum</tp:taxon-name-part></tp:taxon-name></italic> sp. n., male holotype (<abbrev xmlns:xlink="http://www.w3.org/1999/xlink" content-type="institution" xlink:title="Western Australian Museum, Perth" id="ABBRID0ERVKM" xlink:type="simple">WAM</abbrev> T99997) from Carnarvon (Western Australia; CAR), somatic morphology. <bold>193–194</bold> Carapace and abdomen, dorsal view <bold>195</bold> Carapace, lateral view <bold>196</bold> Eyes, dorsal view <bold>197</bold> Mouthparts, ventral view <bold>198</bold> Sternum, ventral view <bold>199</bold> Abdomen, posterior view <bold>200</bold> Leg I, prolateral view <bold>201</bold> Leg I tibia, clasping spurs, prolateral view <bold>202</bold> Leg I tibia, proventral view. Scale bars 2.0. SP2–3 = sigilla pairs 2–3.</p></caption><graphic xmlns:xlink="http://www.w3.org/1999/xlink" xlink:href="zookeys-756-001-g052.jpg" position="float" orientation="portrait" xlink:type="simple" id="oo_201342.jpg"/></fig><fig id="F40" position="float" orientation="portrait"><label>Figures 285–294.</label><caption><p>
              <italic><tp:taxon-name><tp:taxon-name-part taxon-name-part-type="genus" reg="Idiosoma">Idiosoma</tp:taxon-name-part> <tp:taxon-name-part taxon-name-part-type="species" reg="mcclementsorum">mcclementsorum</tp:taxon-name-part></tp:taxon-name></italic> sp. n., male holotype (<abbrev xmlns:xlink="http://www.w3.org/1999/xlink" content-type="institution" xlink:title="Western Australian Museum, Perth" id="ABBRID0E6GLM" xlink:type="simple">WAM</abbrev> T139471) from Julimar Conservation Park (Western Australia; JAF), somatic morphology. <bold>285–286</bold> Carapace and abdomen, dorsal view <bold>287</bold> Carapace, lateral view <bold>288</bold> Eyes, dorsal view <bold>289</bold> Mouthparts, ventral view <bold>290</bold> Sternum, ventral view <bold>291</bold> Abdomen, posterior view <bold>292</bold> Leg I, prolateral view <bold>293</bold> Leg I tibia, clasping spurs, prolateral view <bold>294</bold> Leg I tibia, proventral view. Scale bars 2.0. SP2–4 = sigilla pairs 2–4.</p></caption><graphic xmlns:xlink="http://www.w3.org/1999/xlink" xlink:href="zookeys-756-001-g065.jpg" position="float" orientation="portrait" xlink:type="simple" id="oo_201356.jpg"/></fig><fig id="F43" position="float" orientation="portrait"><label>Figures 307–316.</label><caption><p>
              <italic><tp:taxon-name><tp:taxon-name-part taxon-name-part-type="genus" reg="Idiosoma">Idiosoma</tp:taxon-name-part> <tp:taxon-name-part taxon-name-part-type="species" reg="mcnamarai">mcnamarai</tp:taxon-name-part></tp:taxon-name></italic> sp. n., male holotype (<abbrev xmlns:xlink="http://www.w3.org/1999/xlink" content-type="institution" xlink:title="Western Australian Museum, Perth" id="ABBRID0ECLLM" xlink:type="simple">WAM</abbrev> T26107) from Trayning (Western Australia; AVW), somatic morphology. <bold>307–308</bold> Carapace and abdomen, dorsal view <bold>309</bold> Carapace, lateral view <bold>310</bold> Eyes, dorsal view <bold>311</bold> Mouthparts, ventral view <bold>312</bold> Sternum, ventral view <bold>313</bold> Abdomen, posterior view <bold>314</bold> Leg I, prolateral view <bold>315</bold> Leg I tibia, clasping spurs, prolateral view <bold>316</bold> Leg I tibia, proventral view. Scale bars 2.0. SP2–4 = sigilla pairs 2–4.</p></caption><graphic xmlns:xlink="http://www.w3.org/1999/xlink" xlink:href="zookeys-756-001-g068.jpg" position="float" orientation="portrait" xlink:type="simple" id="oo_201360.jpg"/></fig><fig id="F23" position="float" orientation="portrait"><label>Figures 167–176.</label><caption><p>
              <italic><tp:taxon-name><tp:taxon-name-part taxon-name-part-type="genus" reg="Idiosoma">Idiosoma</tp:taxon-name-part> <tp:taxon-name-part taxon-name-part-type="species" reg="gardneri">gardneri</tp:taxon-name-part></tp:taxon-name></italic> sp. n., male holotype (<abbrev xmlns:xlink="http://www.w3.org/1999/xlink" content-type="institution" xlink:title="Western Australian Museum, Perth" id="ABBRID0ENQKM" xlink:type="simple">WAM</abbrev> T139528) from Lesueur National Park (Western Australia; GES), somatic morphology. <bold>167–168</bold> Carapace and abdomen, dorsal view <bold>169</bold> Carapace, lateral view <bold>170</bold> Eyes, dorsal view <bold>171</bold> Mouthparts, ventral view <bold>172</bold> Sternum, ventral view <bold>173</bold> Abdomen, posterior view <bold>174</bold> Leg I, prolateral view <bold>175</bold> Leg I tibia, clasping spurs, prolateral view <bold>176</bold> Leg I tibia, proventral view. Scale bars 2.0. SP2–4 = sigilla pairs 2–4.</p></caption><graphic xmlns:xlink="http://www.w3.org/1999/xlink" xlink:href="zookeys-756-001-g048.jpg" position="float" orientation="portrait" xlink:type="simple" id="oo_201338.jpg"/></fig><fig id="F45" position="float" orientation="portrait"><label>Figures 320–328.</label><caption><p>
              <italic><tp:taxon-name><tp:taxon-name-part taxon-name-part-type="genus" reg="Idiosoma">Idiosoma</tp:taxon-name-part> <tp:taxon-name-part taxon-name-part-type="species" reg="mcnamarai">mcnamarai</tp:taxon-name-part></tp:taxon-name></italic> sp. n., female (<abbrev xmlns:xlink="http://www.w3.org/1999/xlink" content-type="institution" xlink:title="Western Australian Museum, Perth" id="ABBRID0EUNLM" xlink:type="simple">WAM</abbrev> T139496) from N. of Cleary (Western Australia; AVW). <bold>320–321</bold> Carapace and abdomen, dorsal view <bold>322</bold> Carapace, lateral view <bold>323</bold> Eyes, dorsal view <bold>324</bold> Abdomen, posterior view <bold>325</bold> Sternum, ventral view <bold>326</bold> Leg I, prolateral view <bold>32</bold> Leg I, retrolateral view <bold>328</bold> Spermathecae, dorsal view. Scale bars 2.0 (<bold>320–321, 326–327</bold>), 0.5 (<bold>328</bold>). SP2–4 = sigilla pairs 2–4.</p></caption><graphic xmlns:xlink="http://www.w3.org/1999/xlink" xlink:href="zookeys-756-001-g070.jpg" position="float" orientation="portrait" xlink:type="simple" id="oo_201363.jpg"/></fig><fig id="F42" position="float" orientation="portrait"><label>Figures 298–306.</label><caption><p>
              <italic><tp:taxon-name><tp:taxon-name-part taxon-name-part-type="genus" reg="Idiosoma">Idiosoma</tp:taxon-name-part> <tp:taxon-name-part taxon-name-part-type="species" reg="mcclementsorum">mcclementsorum</tp:taxon-name-part></tp:taxon-name></italic> sp. n., female paratype (<abbrev xmlns:xlink="http://www.w3.org/1999/xlink" content-type="institution" xlink:title="Western Australian Museum, Perth" id="ABBRID0ERJLM" xlink:type="simple">WAM</abbrev> T139469) from Julimar Conservation Park (Western Australia; JAF). <bold>298–299</bold> Carapace and abdomen, dorsal view <bold>300</bold> Carapace, lateral view <bold>301</bold> Eyes, dorsal view <bold>302</bold> Abdomen, posterior view <bold>303</bold> Sternum, ventral view <bold>304</bold> Leg I, prolateral view <bold>305</bold> Leg I, retrolateral view <bold>306</bold> Spermathecae, dorsal view. Scale bars 2.0 (<bold>298–299, 304–305</bold>), 0.5 (<bold>306</bold>). SP2–5 = sigilla pairs 2–5.</p></caption><graphic xmlns:xlink="http://www.w3.org/1999/xlink" xlink:href="zookeys-756-001-g067.jpg" position="float" orientation="portrait" xlink:type="simple" id="oo_201358.jpg"/></fig><fig id="F14" position="float" orientation="portrait"><label>Figures 101–110.</label><caption><p>
              <italic><tp:taxon-name><tp:taxon-name-part taxon-name-part-type="genus" reg="Idiosoma">Idiosoma</tp:taxon-name-part> <tp:taxon-name-part taxon-name-part-type="species" reg="corrugatum">corrugatum</tp:taxon-name-part></tp:taxon-name></italic> sp. n., male holotype (<named-content xmlns:xlink="http://www.w3.org/1999/xlink" content-type="dwc:institutional_code" xlink:type="simple">SAM</named-content> NN29858) from SW. of Kimba (South Australia; EYB), somatic morphology. <bold>101–102</bold> Carapace and abdomen, dorsal view <bold>103</bold> Carapace, lateral view <bold>104</bold> Eyes, dorsal view <bold>105</bold> Mouthparts, ventral view <bold>106</bold> Sternum, ventral view <bold>107</bold> Abdomen, posterior view <bold>108</bold> Leg I, prolateral view <bold>109</bold> Leg I tibia, clasping spurs, prolateral view <bold>110</bold> Leg I tibia, proventral view. Scale bars 2.0. SP2–4 = sigilla pairs 2–4.</p></caption><graphic xmlns:xlink="http://www.w3.org/1999/xlink" xlink:href="zookeys-756-001-g039.jpg" position="float" orientation="portrait" xlink:type="simple" id="oo_201328.jpg"/></fig><fig id="F16" position="float" orientation="portrait"><label>Figures 114–122.</label><caption><p>
              <italic><tp:taxon-name><tp:taxon-name-part taxon-name-part-type="genus" reg="Idiosoma">Idiosoma</tp:taxon-name-part> <tp:taxon-name-part taxon-name-part-type="species" reg="corrugatum">corrugatum</tp:taxon-name-part></tp:taxon-name></italic> sp. n., female (<abbrev xmlns:xlink="http://www.w3.org/1999/xlink" content-type="institution" xlink:title="Western Australian Museum, Perth" id="ABBRID0EWGKM" xlink:type="simple">WAM</abbrev> T144634) from NW. of Cleve (South Australia; EYB). <bold>114–115</bold> Carapace and abdomen, dorsal view <bold>116</bold> Carapace, lateral view <bold>117</bold> Eyes, dorsal view <bold>118</bold> Abdomen, posterior view <bold>119</bold> Sternum, ventral view <bold>120</bold> Leg I, prolateral view <bold>121</bold> Leg I, retrolateral view <bold>122</bold> Spermathecae, dorsal view. Scale bars 2.0 (<bold>114–115, 120–121</bold>), 0.5 (<bold>122</bold>). SP3–4 = sigilla pairs 3–4.</p></caption><graphic xmlns:xlink="http://www.w3.org/1999/xlink" xlink:href="zookeys-756-001-g041.jpg" position="float" orientation="portrait" xlink:type="simple" id="oo_201330.jpg"/></fig><fig id="F48" position="float" orientation="portrait"><label>Figures 342–350.</label><caption><p>
              <italic><tp:taxon-name><tp:taxon-name-part taxon-name-part-type="genus" reg="Idiosoma">Idiosoma</tp:taxon-name-part> <tp:taxon-name-part taxon-name-part-type="species" reg="schoknechtorum">schoknechtorum</tp:taxon-name-part></tp:taxon-name></italic> sp. n., female (<abbrev xmlns:xlink="http://www.w3.org/1999/xlink" content-type="institution" xlink:title="Western Australian Museum, Perth" id="ABBRID0EXRLM" xlink:type="simple">WAM</abbrev> T140765) from SW. of York (Western Australia; AVW). <bold>342–343</bold> Carapace and abdomen, dorsal view <bold>344</bold> Carapace, lateral view <bold>345</bold> Eyes, dorsal view <bold>346</bold> Abdomen, posterior view <bold>347</bold> Sternum, ventral view <bold>348</bold> Leg I, prolateral view <bold>349</bold> Leg I, retrolateral view <bold>350</bold> Spermathecae, dorsal view. Scale bars 2.0 (<bold>342–343, 348–349</bold>), 0.5 (<bold>350</bold>). SP3–5 = sigilla pairs 3–5.</p></caption><graphic xmlns:xlink="http://www.w3.org/1999/xlink" xlink:href="zookeys-756-001-g073.jpg" position="float" orientation="portrait" xlink:type="simple" id="oo_201366.jpg"/></fig></tp:treatment-sec><ref-list><ref id="B1"><mixed-citation xmlns:xlink="http://www.w3.org/1999/xlink" xlink:type="simple">
          <person-group><name name-style="western"><surname>Ausserer</surname><given-names>A</given-names></name></person-group> (<year>1871</year>) <article-title>Beiträge zur Kenntniss der Arachniden-Familie der Territelariae Thorell (<tp:taxon-name><tp:taxon-name-part taxon-name-part-type="family">Mygalidae</tp:taxon-name-part></tp:taxon-name> Autor).</article-title> <source>Verhandlungen der Zoologisch-Botanischen Gesellschaft in Wien</source> <volume>21</volume>: <fpage>117</fpage>–<lpage>224</lpage>.</mixed-citation></ref><ref id="B41"><mixed-citation xmlns:xlink="http://www.w3.org/1999/xlink" xlink:type="simple">
          <person-group><name name-style="western"><surname>Simon</surname><given-names>E</given-names></name></person-group> (<year>1892</year>) <source>Histoire naturelle des araignées, Vol. 1.</source> <publisher-name>Roret</publisher-name>, <publisher-loc>Paris, France</publisher-loc>, <size units="page">256 pp</size>. <ext-link xlink:type="simple" ext-link-type="doi" xlink:href="10.5962/bhl.title.51973">https://doi.org/10.5962/bhl.title.51973</ext-link></mixed-citation></ref><ref id="B32"><mixed-citation xmlns:xlink="http://www.w3.org/1999/xlink" xlink:type="simple">
          <person-group><name name-style="western"><surname>Pocock</surname><given-names>RI</given-names></name></person-group> (<year>1897</year>) On some trapdoor spiders of the family <tp:taxon-name><tp:taxon-name-part taxon-name-part-type="family">Ctenizidae</tp:taxon-name-part></tp:taxon-name> from South and West Australia, contained in the collection of the British Museum. The Annals and Magazine of Natural History (6)19: 109–116. <ext-link xlink:type="simple" ext-link-type="doi" xlink:href="10.1080/00222939708680509">https://doi.org/10.1080/00222939708680509</ext-link></mixed-citation></ref><ref id="B17"><mixed-citation xmlns:xlink="http://www.w3.org/1999/xlink" xlink:type="simple">
          <person-group><name name-style="western"><surname>Main</surname><given-names>BY</given-names></name></person-group> (<year>1952</year>) <article-title>Notes on the genus <italic><tp:taxon-name><tp:taxon-name-part taxon-name-part-type="genus">Idiosoma</tp:taxon-name-part></tp:taxon-name></italic>, a supposedly rare Western Australian trap-door spider.</article-title> <source>Western Australian Naturalist</source> <volume>3</volume>: <fpage>130</fpage>–<lpage>137</lpage>.</mixed-citation></ref><ref id="B19"><mixed-citation xmlns:xlink="http://www.w3.org/1999/xlink" xlink:type="simple">
          <person-group><name name-style="western"><surname>Main</surname><given-names>BY</given-names></name></person-group> (<year>1957b</year>) <article-title>Biology of aganippine trapdoor spiders (<tp:taxon-name><tp:taxon-name-part taxon-name-part-type="suborder">Mygalomorphae</tp:taxon-name-part></tp:taxon-name>: <tp:taxon-name><tp:taxon-name-part taxon-name-part-type="family">Ctenizidae</tp:taxon-name-part></tp:taxon-name>).</article-title> <source>Australian Journal of Zoology</source> <volume>5</volume>: <fpage>402</fpage>–<lpage>473</lpage>. <ext-link xlink:type="simple" ext-link-type="doi" xlink:href="10.1071/ZO9570402">https://doi.org/10.1071/ZO9570402</ext-link></mixed-citation></ref><ref id="B21"><mixed-citation xmlns:xlink="http://www.w3.org/1999/xlink" xlink:type="simple">
          <person-group><name name-style="western"><surname>Main</surname><given-names>BY</given-names></name></person-group> (<year>1964</year>) <source>Spiders of Australia.</source> <publisher-name>Jacaranda Press</publisher-name>, <publisher-loc>Brisbane</publisher-loc>, <size units="page">124 pp</size>.</mixed-citation></ref><ref id="B24"><mixed-citation xmlns:xlink="http://www.w3.org/1999/xlink" xlink:type="simple">
          <person-group><name name-style="western"><surname>Main</surname><given-names>BY</given-names></name></person-group> (<year>1985</year>) <article-title>Further studies on the systematics of ctenizid trapdoor spiders: a review of the Australian genera (<tp:taxon-name><tp:taxon-name-part taxon-name-part-type="order">Araneae</tp:taxon-name-part></tp:taxon-name>: <tp:taxon-name><tp:taxon-name-part taxon-name-part-type="suborder">Mygalomorphae</tp:taxon-name-part></tp:taxon-name>: <tp:taxon-name><tp:taxon-name-part taxon-name-part-type="family">Ctenizidae</tp:taxon-name-part></tp:taxon-name>).</article-title> <source>Australian Journal of Zoology Supplementary Series</source> <volume>108</volume>: <fpage>1</fpage>–<lpage>84</lpage>. <ext-link xlink:type="simple" ext-link-type="doi" xlink:href="10.1071/AJZS108">https://doi.org/10.1071/AJZS108</ext-link></mixed-citation></ref><ref id="B6"><mixed-citation xmlns:xlink="http://www.w3.org/1999/xlink" xlink:type="simple">
          <person-group><name name-style="western"><surname>Castalanelli</surname><given-names>MA</given-names></name><name name-style="western"><surname>Teale</surname><given-names>R</given-names></name><name name-style="western"><surname>Rix</surname><given-names>MG</given-names></name><name name-style="western"><surname>Kennington</surname><given-names>WJ</given-names></name><name name-style="western"><surname>Harvey</surname><given-names>MS</given-names></name></person-group> (<year>2014</year>) <article-title>Barcoding of mygalomorph spiders (<tp:taxon-name><tp:taxon-name-part taxon-name-part-type="order">Araneae</tp:taxon-name-part></tp:taxon-name>: <tp:taxon-name><tp:taxon-name-part taxon-name-part-type="suborder">Mygalomorphae</tp:taxon-name-part></tp:taxon-name>) in the Pilbara bioregion of Western Australia reveals a highly diverse biota.</article-title> <source>Invertebrate Systematics</source> <volume>28</volume>: <fpage>375</fpage>–<lpage>385</lpage>.</mixed-citation></ref><ref id="B39"><mixed-citation xmlns:xlink="http://www.w3.org/1999/xlink" xlink:type="simple">
          <person-group><name name-style="western"><surname>Rix</surname><given-names>MG</given-names></name><name name-style="western"><surname>Raven</surname><given-names>RJ</given-names></name><name name-style="western"><surname>Main</surname><given-names>BY</given-names></name><name name-style="western"><surname>Harrison</surname><given-names>SE</given-names></name><name name-style="western"><surname>Austin</surname><given-names>SD</given-names></name><name name-style="western"><surname>Cooper</surname><given-names>SJB</given-names></name><name name-style="western"><surname>Harvey</surname><given-names>MS</given-names></name></person-group> (<year>2017d</year>) <article-title>The Australasian spiny trapdoor spiders of the family <tp:taxon-name><tp:taxon-name-part taxon-name-part-type="family">Idiopidae</tp:taxon-name-part></tp:taxon-name> (<tp:taxon-name><tp:taxon-name-part taxon-name-part-type="suborder">Mygalomorphae</tp:taxon-name-part></tp:taxon-name>: <tp:taxon-name><tp:taxon-name-part taxon-name-part-type="subfamily">Arbanitinae</tp:taxon-name-part></tp:taxon-name>): a relimitation and revision at the generic level.</article-title> <source>Invertebrate Systematics</source> <volume>31</volume>: <fpage>566</fpage>–<lpage>634</lpage>. <ext-link xlink:type="simple" ext-link-type="doi" xlink:href="10.1071/IS16065">https://doi.org/10.1071/IS16065</ext-link></mixed-citation></ref><ref id="B38"><mixed-citation xmlns:xlink="http://www.w3.org/1999/xlink" xlink:type="simple">
          <person-group><name name-style="western"><surname>Rix</surname><given-names>MG</given-names></name><name name-style="western"><surname>Huey</surname><given-names>J</given-names></name><name name-style="western"><surname>Main</surname><given-names>BY</given-names></name><name name-style="western"><surname>Waldock</surname><given-names>JM</given-names></name><name name-style="western"><surname>Harrison</surname><given-names>SE</given-names></name><name name-style="western"><surname>Comer</surname><given-names>S</given-names></name><name name-style="western"><surname>Austin</surname><given-names>AD</given-names></name><name name-style="western"><surname>Harvey</surname><given-names>MS</given-names></name></person-group> (<year>2017c</year>) <article-title>Where have all the spiders gone? The decline of a poorly known invertebrate fauna in the agricultural and arid zones of southern Australia.</article-title> <source>Austral Entomology</source> <volume>56</volume>: <fpage>14</fpage>–<lpage>22</lpage>. <ext-link xlink:type="simple" ext-link-type="doi" xlink:href="10.1111/aen.12258">https://doi.org/10.1111/aen.12258</ext-link></mixed-citation></ref><ref id="B27"><mixed-citation xmlns:xlink="http://www.w3.org/1999/xlink" xlink:type="simple">
          <person-group><name name-style="western"><surname>Main</surname><given-names>BY</given-names></name></person-group> (<year>1990</year>) <article-title>Restoration of biological scenarios: the role of museum collections.</article-title> <source>Proceedings of the Ecological Society of Australia</source> <volume>16</volume>: <fpage>397</fpage>–<lpage>409</lpage>.</mixed-citation></ref></ref-list></tp:taxon-treatment>
