# Supplementary material for: Conservation systematics of the shield-backed trapdoor spiders of the nigrum-group (Mygalomorphae, Idiopidae, Idiosoma): integrative taxonomy reveals a diverse and threatened fauna from south-western Australia
Source: Zookeys. 2018 May 9;(756):1–121. doi: 10.3897/zookeys.756.24397 (PMC5956031; doi:10.3897/zookeys.756.24397)
Supplement: Supplementary material 2 — GenBank data [file zookeys-756-001-s002.xlsx]

## Sheet: Sheet1
Taxon_Code	Museum	Accession_No	Family	Genus	group	species	Authority	Country	State	Collection_locality	Latitude	Longitude	COI_dataset	FULL_dataset	COI (GenBank)	CYB (GenBank)	MRPL45 (GenBank)	RPF2 (GenBank)	XPNPEP3 (GenBank)	ITS1-5.8S-ITS2 (GenBank)
NCB_006_T141118_F_ID_MYG478_ARENACEUM_Kalbarri_WA	WAM	T141118	Idiopidae	Idiosoma	nigrum-group	arenaceum	Rix & Harvey, 2018	Australia	W.A.	Kalbarri National Park, George Grey Drive, 18 km (by road) S. of Kalbarri	-27.8561	114.151	Y	Y	MH144662	MH144715	MH144724	MH144801	MH144825	MH144874
NCB_017_T41364_M_ID_MYG478_ARENACEUM_Zuytdorp_WA	WAM	T41364	Idiopidae	Idiosoma	nigrum-group	arenaceum	Rix & Harvey, 2018	Australia	W.A.	Zuytdorp, site ZU3	-27.2594	114.067	Y	Y	MH144663
125_T117996_F_ID_MYG018_CLYPEATUM_Blue_Hill_Rg_WA	WAM	T117996	Idiopidae	Idiosoma	nigrum-group	clypeatum	Rix & Harvey, 2018	Australia	W.A.	Blue Hill Range [not Blue Hills]	-29.144	116.885	Y	Y	MH144653	MH144706	MH144742	MH144793	MH144842	MH144893
126_T96452_M_ID_MYG018_CLYPEATUM_Albion_Downs_WA	WAM	T96452	Idiopidae	Idiosoma	nigrum-group	clypeatum	Rix & Harvey, 2018	Australia	W.A.	Albion Downs, 70.1 km NNW. of Leinster	-27.3583	120.359	Y	Y	MH144640	MH144696	MH144728	MH144792	MH144844	MH144885
132_T107368_M_ID_MYG018_CLYPEATUM_Glen_Stn_WA	WAM	T107368	Idiopidae	Idiosoma	nigrum-group	clypeatum	Rix & Harvey, 2018	Australia	W.A.	Glen Station	-26.5729	117.625	Y	Y	MH144646	MH144700	MH144726	MH144778	MH144807	MH144886
135_T103475_F_ID_MYG018_CLYPEATUM_Yeelirrie_WA	WAM	T103475	Idiopidae	Idiosoma	nigrum-group	clypeatum	Rix & Harvey, 2018	Australia	W.A.	Yeelirrie Station	-27.1374	119.889	Y	Y	MH144642	MH144695	MH144731	MH144779	MH144808	MH144894
136_T110581_F_ID_MYG018_CLYPEATUM_Yakabindie_WA	WAM	T110581	Idiopidae	Idiosoma	nigrum-group	clypeatum	Rix & Harvey, 2018	Australia	W.A.	Yakabindie	-27.4004	120.692	Y	Y	MH144641	MH144697	MH144737	MH144790	MH144806	MH144887
137_T78252_F_ID_MYG018_CLYPEATUM_Coolcalalaya_WA	WAM	T78252	Idiopidae	Idiosoma	nigrum-group	clypeatum	Rix & Harvey, 2018	Australia	W.A.	Coolcalalaya Homestead, ca. 21 km NE, Dampier- Bunbury Natural Gas Pipeline, site 6.05	-27.3731	115.185	Y	Y	MH144644	MH144699	MH144723	MH144787	MH144815	MH144891
138_T108032_F_ID_MYG018_CLYPEATUM_Woolgorong_WA	WAM	T108032	Idiopidae	Idiosoma	nigrum-group	clypeatum	Rix & Harvey, 2018	Australia	W.A.	Woolgarong	-27.6081	116.712	Y	Y	MH144645	MH144705	MH144727	MH144795	MH144813	MH144888
139_T108030_F_ID_MYG018_CLYPEATUM_Lakeside_Stn_WA	WAM	T108030	Idiopidae	Idiosoma	nigrum-group	clypeatum	Rix & Harvey, 2018	Australia	W.A.	Lakeside Station	-27.6197	117.432	Y	Y	MH144649	MH144703	MH144729	MH144794	MH144811	MH144889
140_T108517_F_ID_MYG018_CLYPEATUM_Dalgaranga_Stn_WA	WAM	T108517	Idiopidae	Idiosoma	nigrum-group	clypeatum	Rix & Harvey, 2018	Australia	W.A.	Dalgaranga Station	-27.8445	117.137	Y	Y	MH144652	MH144704	MH144730	MH144803	MH144820	MH144881
141_T108516_F_ID_MYG018_CLYPEATUM_Karara_WA	WAM	T108516	Idiopidae	Idiosoma	nigrum-group	clypeatum	Rix & Harvey, 2018	Australia	W.A.	Karara	-29.1785	116.692	Y	Y	MH144650	MH144708	MH144721	MH144788	MH144812	MH144895
142_T110279_J_ID_MYG018_CLYPEATUM_Kadji_Kadji_WA	WAM	T110279	Idiopidae	Idiosoma	nigrum-group	clypeatum	Rix & Harvey, 2018	Australia	W.A.	Kadji Kadji Nature Reserve, 35 km NE. of Morawa	-29.26	116.381	Y	Y	MH144651	MH144707	MH144722	MH144796	MH144814	MH144876
160_T101942_F_ID_MYG018_CLYPEATUM_Yeelirrie_WA	WAM	T101942	Idiopidae	Idiosoma	nigrum-group	clypeatum	Rix & Harvey, 2018	Australia	W.A.	Yeelirrie Station	-27.3173	120.205	Y	Y	MH144643	MH144698	MH144725	MH144791	MH144845	MH144890
63_T110576_F_ID_MYG018_CLYPEATUM_Yakabindie_WA	WAM	T110576	Idiopidae	Idiosoma	nigrum-group	clypeatum	Rix & Harvey, 2018	Australia	W.A.	Yakabindie	-27.4004	120.692	Y	Y	KY295316	KY295437	KY295557	KY295683	KY295811	KY295064
64_T78246_F_ID_MYG018_CLYPEATUM_Coolcalalaya_WA	WAM	T78246	Idiopidae	Idiosoma	nigrum-group	clypeatum	Rix & Harvey, 2018	Australia	W.A.	Coolcalalaya Homestead, ca. 16 km NE, Dampier- Bunbury Natural Gas Pipeline, site 6.07	-27.4325	115.184	Y	Y	KY295315	KY295436	KY295556	KY295682	KY295810	KY295063
NCB_021_T136250_F_ID_MYG018_CLYPEATUM_Boolardy_Stn_WA	WAM	T136250	Idiopidae	Idiosoma	nigrum-group	clypeatum	Rix & Harvey, 2018	Australia	W.A.	Boolardy Station	-27.0629	116.695	Y	Y	MH144647	MH144701
NCB_022_T136252_M_ID_MYG018_CLYPEATUM_Jack_Hills_WA	WAM	T136252	Idiopidae	Idiosoma	nigrum-group	clypeatum	Rix & Harvey, 2018	Australia	W.A.	Jack Hills, ca. 1 km SW. of Mt Hale	-26.0481	117.254	Y	Y	MH144648	MH144702				MH144892
148_T108031_J_ID_MYG477_DANDARAGAN_Watheroo_WA	WAM	T108031	Idiopidae	Idiosoma	nigrum-group	dandaragan	Rix & Harvey, 2018	Australia	W.A.	Watheroo National Park	-30.2546	116.004	Y	Y	MH144627	MH144692	MH144747	MH144768	MH144826	MH144865
152_T127017_F_ID_MYG477_DANDARAGAN_New_Norcia_WA	WAM	T127017	Idiopidae	Idiosoma	nigrum-group	dandaragan	Rix & Harvey, 2018	Australia	W.A.	12.9 km NE. of New Norcia	-30.9162	116.332	Y	Y	MH144626	MH144693	MH144749	MH144783	MH144841	MH144857
159_T125751_F_ID_MYG262_FORMOSUM_Mummaloo_WA	WAM	T125751	Idiopidae	Idiosoma	nigrum-group	formosum	Rix & Harvey, 2018	Australia	W.A.	Mummaloo, ca. 75 km NE. of Wubin	-29.6592	117.231	Y	Y	MH144628	MH144689		MH144786	MH144827	MH144870
NCB_012_T139470_M_ID_MYG262_FORMOSUM_Mt_Gibson_WA	WAM	T139470	Idiopidae	Idiosoma	nigrum-group	formosum	Rix & Harvey, 2018	Australia	W.A.	Mt Gibson Station, 93 km NE. of Wubin	-29.6992	117.408	Y	Y	MH144630	MH144690
NCB_013_T125754_F_ID_MYG262_FORMOSUM_Mummaloo_WA	WAM	T125754	Idiopidae	Idiosoma	nigrum-group	formosum	Rix & Harvey, 2018	Australia	W.A.	Mummaloo, ca. 75 km NE. of Wubin	-29.6711	117.228	Y	Y	MH144629	MH144691	MH144757	MH144773	MH144819	MH144863
58_T99997_M_ID_MYG_130_INCOMPTUM_Carnarvon_WA	WAM	T99997	Idiopidae	Idiosoma	nigrum-group	incomptum	Rix & Harvey, 2018	Australia	W.A.	Carnarvon, Police and Citizens Youth Centre	-24.869	113.683	Y	Y	KY295321	KY295442	KY295562	KY295688	KY295816	KY295069
133_T99749_F_ID_MYG475_INTERMEDIUM_Koolyanobbing_WA	WAM	T99749	Idiopidae	Idiosoma	nigrum-group	intermedium	Rix & Harvey, 2018	Australia	W.A.	Koolyanobbing, 5.5 km SE	-30.8518	119.562	Y	Y	KY295262	KY295384	KY295506	KY295628	KY295755	KY295007
310_T92079_J_ID_MYG475_INTERMEDIUM_Mt_Manning_WA	WAM	T92079	Idiopidae	Idiosoma	nigrum-group	intermedium	Rix & Harvey, 2018	Australia	W.A.	Mt Manning area, site CR4	-30.4814	119.995	Y	Y	MH144611	MH144669	MH144758	MH144804	MH144821	MH144852
NCB_005_T140940_F_ID_MYG475_INTERMEDIUM_Bullfinch_WA	WAM	T140940	Idiopidae	Idiosoma	nigrum-group	intermedium	Rix & Harvey, 2018	Australia	W.A.	North of J5, ca. 80 km NE. of Bullfinch	-30.3056	119.602	Y	Y	MH144612	MH144670	MH144759	MH144774	MH144818	MH144882
NCB_010_T139519_M_ID_MYG475_INTERMEDIUM_Warrachuppin_WA	WAM	T139519	Idiopidae	Idiosoma	nigrum-group	intermedium	Rix & Harvey, 2018	Australia	W.A.	Warrachuppin North Road, site MN 2	-31.0017	118.692	Y	Y	MH144610	MH144668
NCB_011_T139517_M_ID_MYG475_INTERMEDIUM_Mungarri_WA	WAM	T139517	Idiopidae	Idiosoma	nigrum-group	intermedium	Rix & Harvey, 2018	Australia	W.A.	Mungarri Nature Reserve, south, site BE 13	-30.3486	117.758	Y	Y	MH144613	MH144671
124_T124143_M_ID_MYG156_JARRAH_Lesmurdie_WA	WAM	T124143	Idiopidae	Idiosoma	nigrum-group	jarrah	Rix & Harvey, 2018	Australia	W.A.	Lesmurdie, 42 Wheelwright Road	-32.0055	116.05	Y	Y	MH144615	MH144683	MH144750	MH144764	MH144809	MH144858
129_T40601_M_ID_MYG156_JARRAH_Mt_Helena_WA	WAM	T40601	Idiopidae	Idiosoma	nigrum-group	jarrah	Rix & Harvey, 2018	Australia	W.A.	Mt Helena	-31.8833	116.2	Y	Y	MH144616	MH144684	MH144753	MH144785	MH144810	MH144855
130_T40632_M_ID_MYG156_JARRAH_Stoneville_WA	WAM	T40632	Idiopidae	Idiosoma	nigrum-group	jarrah	Rix & Harvey, 2018	Australia	W.A.	Stoneville	-31.8833	116.167	Y	Y	MH144617	MH144685	MH144754	MH144765	MH144837	MH144860
131_T99952_M_ID_MYG156_JARRAH_Boddington_WA	WAM	T99952	Idiopidae	Idiosoma	nigrum-group	jarrah	Rix & Harvey, 2018	Australia	W.A.	SW. of Boddington, Worsley Alumina Overland Conveyor Belt, conveyor #1, line stand 5527	-33.0333	116.267	Y	Y	MH144614	MH144682	MH144755	MH144766	MH144839	MH144853
90_T131632_J_ID_MYG156_JARRAH_Arthur_Rv_WA	WAM	T131632	Idiopidae	Idiosoma	nigrum-group	jarrah	Rix & Harvey, 2018	Australia	W.A.	off Albany Highway, just N. of Arthur River bridge	-33.2728	117.015	Y	Y	KY295292	KY295412	KY295536	KY295657	KY295785	KY295038
NCB_002_T136943_M_ID_MYG156_JARRAH_Bullsbrook_WA	WAM	T136943	Idiopidae	Idiosoma	nigrum-group	jarrah	Rix & Harvey, 2018	Australia	W.A.	Bullsbrook, Smith Road	-31.65	116.1	Y	Y	MH144618	MH144686	MH144751	MH144776	MH144843	MH144859
143_T125765_F_ID_MYG521_KOPEJTKAORUM_Mummaloo_WA	WAM	T125765	Idiopidae	Idiosoma	nigrum-group	kopejtkaorum	Rix & Harvey, 2018	Australia	W.A.	Mummaloo, ca. 75 km NE. of Wubin	-29.638	117.231	Y	Y	MH144654	MH144709	MH144732	MH144770	MH144848	MH144861
144_T108519_F_ID_MYG521_KOPEJTKAORUM_Charles_Darwin_NR_WA	WAM	T108519	Idiopidae	Idiosoma	nigrum-group	kopejtkaorum	Rix & Harvey, 2018	Australia	W.A.	Charles Darwin Nature Reserve	-29.6621	117.121	Y	Y	MH144656	MH144710		MH144771	MH144829	MH144883
145_T108523_F_ID_MYG521_KOPEJTKAORUM_Maya_NR_WA	WAM	T108523	Idiopidae	Idiosoma	nigrum-group	kopejtkaorum	Rix & Harvey, 2018	Australia	W.A.	Maya Nature Reserve	-29.8232	116.363	Y	Y	MH144658	MH144713	MH144735	MH144784	MH144816	MH144884
147_T108518_J_ID_MYG521_KOPEJTKAORUM_Buntine_NR_WA	WAM	T108518	Idiopidae	Idiosoma	nigrum-group	kopejtkaorum	Rix & Harvey, 2018	Australia	W.A.	Buntine Nature Reserve	-29.9995	116.635	Y	Y	MH144659	MH144714	MH144736	MH144780	MH144817	MH144864
NCB_003_T140751_F_ID_MYG521_KOPEJTKAORUM_Charles_Darwin_NR_WA	WAM	T140751	Idiopidae	Idiosoma	nigrum-group	kopejtkaorum	Rix & Harvey, 2018	Australia	W.A.	Charles Darwin Reserve	-29.5578	117.024	Y	Y	MH144655	MH144712	MH144734	MH144772	MH144823	MH144862
NCB_019_T126455_F_ID_MYG521_KOPEJTKAORUM_Mummaloo_WA	WAM	T126455	Idiopidae	Idiosoma	nigrum-group	kopejtkaorum	Rix & Harvey, 2018	Australia	W.A.	Mummaloo, ca. 72 km NE. of Wubin	-29.6716	117.183	Y	Y	MH144657	MH144711	MH144733	MH144802	MH144824	MH144877
NCB_007_T139468_M_ID_MYG472_KWONGAN_Mt_Lesueur_WA	WAM	T139468	Idiopidae	Idiosoma	nigrum-group	kwongan	Rix & Harvey, 2018	Australia	W.A.	ca. 4 km NE. of Mt Lesueur (Grid #7, UWA 53)	-30.15	115.233	Y	Y	MH144660	MH144716
NCB_018_T27117_M_ID_MYG472_KWONGAN_Eneabba_WA	WAM	T27117	Idiopidae	Idiosoma	nigrum-group	kwongan	Rix & Harvey, 2018	Australia	W.A.	Eneabba, AMC Minesite, area #5	-29.8166	115.267	Y	Y	MH144661
NCB_001_T139469_F_ID_MYG474_MCCLEMENTSORUM_Julimar_WA	WAM	T139469	Idiopidae	Idiosoma	nigrum-group	mcclementsorum	Rix & Harvey, 2018	Australia	W.A.	Julimar Conservation Park, Mortimer Road	-31.4794	116.205	Y	Y	MH144624	MH144687	MH144756	MH144767	MH144836	MH144872
NCB_015_T139832_F_ID_MYG474_MCCLEMENTSORUM_7_Mile_Well_WA	WAM	T139832	Idiopidae	Idiosoma	nigrum-group	mcclementsorum	Rix & Harvey, 2018	Australia	W.A.	S. of 7 Mile Well Nature Reserve	-31.0676	116.204	Y	Y	MH144625	MH144688	MH144752	MH144805	MH144838	MH144873
NCB_008_T139518_M_ID_MYG520_MCNAMARAI_Bruce_Rock_WA	WAM	T139518	Idiopidae	Idiosoma	nigrum-group	mcnamarai	Rix & Harvey, 2018	Australia	W.A.	Bruce Rock-Doodlakine Road, site KL 4	-31.8572	118.104	Y	Y	MH144631
NCB_009_T26107_M_ID_MYG520_MCNAMARAI_Trayning_WA	WAM	T26107	Idiopidae	Idiosoma	nigrum-group	mcnamarai	Rix & Harvey, 2018	Australia	W.A.	Trayning	-31.1	117.783	Y	Y	MH144633	MH144694
NCB_014_T139496_F_ID_MYG520_MCNAMARAI_Cleary_WA	WAM	T139496	Idiopidae	Idiosoma	nigrum-group	mcnamarai	Rix & Harvey, 2018	Australia	W.A.	7 km N. of Cleary	-30.3667	117.65	Y	Y	MH144632
149_T122017_J_ID_NIGRUM_Wongan_Hills_WA	WAM	T122017	Idiopidae	Idiosoma	nigrum-group	nigrum	Main, 1952	Australia	W.A.	Wongan Hills, Mt Matilda	-30.8206	116.637	Y	Y	MH144634	MH144672	MH144745	MH144769	MH144822	MH144878
150_T122018_J_ID_NIGRUM_Wongan_Hills_WA	WAM	T122018	Idiopidae	Idiosoma	nigrum-group	nigrum	Main, 1952	Australia	W.A.	Wongan Hills, Mt Matilda	-30.8208	116.637	Y	Y	MH144635	MH144673	MH144746	MH144775	MH144840	MH144879
151_T122019_J_ID_NIGRUM_Wongan_Hills_WA	WAM	T122019	Idiopidae	Idiosoma	nigrum-group	nigrum	Main, 1952	Australia	W.A.	1 km NW. of Wongan Hills	-30.8765	116.713	Y	Y	MH144636	MH144674	MH144743	MH144781	MH144828	MH144880
62_T132737_F_ID_NIGRUM_Minnivale_WA	WAM	T132737	Idiopidae	Idiosoma	nigrum-group	nigrum	Main, 1952	Australia	W.A.	Minnivale Nature Reserve, 19 km WNW.of Wyalkatchem	-31.1319	117.194	Y	Y	KY295317	KY295438	KY295558	KY295684	KY295812	KY295065
NCB_020_T127020_F_ID_NIGRUM_Calingiri_WA	WAM	T127020	Idiopidae	Idiosoma	nigrum-group	nigrum	Main, 1952	Australia	W.A.	20.9 km E. of New Norcia	-31.0136	116.427	Y	Y	MH144637	MH144675	MH144744	MH144782	MH144846	MH144856
154_T133465_F_ID_MYG518_SCHOKNECHTORUM_Meenaar_WA	WAM	T133465	Idiopidae	Idiosoma	nigrum-group	schoknechtorum	Rix & Harvey, 2018	Australia	W.A.	Meenaar Nature Reserve, 9 km E. of Grass Valley, off Great Eastern Highway	-31.6386	116.895	Y	Y	MH144638	MH144676				MH144854
NCB_004_T140765_F_ID_MYG518_SCHOKNECHTORUM_York_WA	WAM	T140765	Idiopidae	Idiosoma	nigrum-group	schoknechtorum	Rix & Harvey, 2018	Australia	W.A.	4.2 km SW. of York	-31.9175	116.742	Y	Y	MH144639	MH144677	MH144748	MH144777	MH144835	MH144866
127_T55925_M_ID_SIGILLATUM_Curtin_Uni_WA	WAM	T55925	Idiopidae	Idiosoma	nigrum-group	sigillatum	(O. P.-Cambridge, 1870)	Australia	W.A.	Curtin University of Technology, Biology Field Trial Area, corner of Townsing and Manning Roads	-32.0122	115.896	Y	Y	MH144619	MH144678		MH144797	MH144830	MH144867
128_T46054_M_ID_SIGILLATUM_Dalyellup_WA	WAM	T46054	Idiopidae	Idiosoma	nigrum-group	sigillatum	(O. P.-Cambridge, 1870)	Australia	W.A.	Dalyellup	-33.4	115.617	Y	Y	MH144621	MH144680	MH144738	MH144798	MH144831	MH144871
134_T129191_F_ID_SIGILLATUM_Karnup_WA	WAM	T129191	Idiopidae	Idiosoma	nigrum-group	sigillatum	(O. P.-Cambridge, 1870)	Australia	W.A.	Karnup, 301 Amarillo Drive	-32.4128	115.806	Y	Y	MH144620	MH144679	MH144740	MH144799	MH144833	MH144875
157_T123102_F_ID_SIGILLATUM_Leschenault_WA	WAM	T123102	Idiopidae	Idiosoma	nigrum-group	sigillatum	(O. P.-Cambridge, 1870)	Australia	W.A.	Leschenault, 41 Roberts Road, NE. of Bunbury	-33.2497	115.719	Y	Y	MH144622	MH144681	MH144741	MH144800	MH144832	MH144869
ID_T132564_M_ID_SIGILLATUM_Crawley_WA	WAM	T132564	Idiopidae	Idiosoma	nigrum-group	sigillatum	(O. P.-Cambridge, 1870)	Australia	W.A.	Crawley, Perth	-31.9833	115.817	Y	Y	KY295238	KY295362	KY295481	KY295604	KY295732	KY294980
NCB_016_T132756_J_ID_SIGILLATUM_Shenton_Park_WA	WAM	T132756	Idiopidae	Idiosoma	nigrum-group	sigillatum	(O. P.-Cambridge, 1870)	Australia	W.A.	Shenton Park Bushland, off Lemnos Street, Perth	-31.9608	115.8	Y	Y	MH144623		MH144739	MH144789	MH144834	MH144868
CE_Cethegus	WAM	T129260	Dipluridae	Cethegus	Outgroup	fugax	(Simon, 1908)	Australia	W.A.	John Forrest National Park, off Park Road	-31.8983	116.097	Y	Y	KY295227	KY295354	KY295476	KY295595	KY295722	MH144900
197_T126205_M_BU_biota_OUTGROUP	WAM	T126205	Idiopidae	Bungulla	Outgroup	biota	Rix, Raven & Harvey, 2018	Australia	W.A.	Mt Richardson, 222 km SE. of Mt Magnet	-28.7536	119.965	Y	Y	MG516830	MG516852	MG516868	MG516886	MG516891	MG516856
213_T72649_M_EP_bifida_OUTGROUP	WAM	T72649	Idiopidae	Eucanippe	Outgroup	bifida	Rix, Main, Raven & Harvey, 2017	Australia	W.A.	24.3 km E. of Ravensthorpe, site RNOCTS1	-33.5791	120.31	Y	Y	KY295250	KY295374	KY295498	KY295617	KY295744	KY294996
198_T104308_M_EC_latior_OUTGROUP	WAM	T104308	Idiopidae	Eucyrtops	Outgroup	latior	(O. P.-Cambridge, 1877)	Australia	W.A.	Wungong Dam	-32.195	116.059	Y	Y	KY295256	KY295378	KY295501	KY295623	KY295750	KY295002
AN_T132736_F_GA_villosus_OUTGROUP	WAM	T132736	Idiopidae	Gaius	Outgroup	villosus	(Rainbow, 1914)	Australia	W.A.	Minnivale Nature Reserve, 19 km WNW.of Wyalkatchem	-31.1364	117.189	Y	Y	KY295234	KY295359	KY295484	KY295600	KY295728	KY294978
249_T97339_M_ID_castellum	WAM	T97339	Idiopidae	Idiosoma	Outgroup	castellum	(Main, 1986)	Australia	W.A.	Koolyanobbing Airstrip	-30.8475	119.541	Y	Y	KY295247	KY295371	KY295495	KY295614	KY295741	KY294993
251_T97337_M_ID_castellum	WAM	T97337	Idiopidae	Idiosoma	Outgroup	castellum	(Main, 1986)	Australia	W.A.	Helena-Aurora Ranges, ca. 15 km NW. of Bungalbin Hill	-30.3447	119.556	Y	Y	MH144665	MH144718			MH144851	MH144896
297_T96285_F_ID_castellum	WAM	T96285	Idiopidae	Idiosoma	Outgroup	castellum	(Main, 1986)	Australia	W.A.	47 km N. of Merredin	-31.1345	117.996	Y	Y	MH144666	MH144719		MH144762	MH144849	MH144897
298_T96288_F_ID_castellum	WAM	T96288	Idiopidae	Idiosoma	Outgroup	castellum	(Main, 1986)	Australia	W.A.	66.2 km W. of Merredin	-31.505	117.582	Y	Y	MH144667	MH144720		MH144763	MH144850	MH144898
42_T133995_F_ID_cupulifex	WAM	T133995	Idiopidae	Idiosoma	Outgroup	cupulifex	(Main, 1957)	Australia	W.A.	Blackboy Ridge Park, off Chittering Road, Lower Chittering	-31.4811	116.113	Y	Y	KY295337	KY295458	KY295577	KY295704	KY295832	KY295085
214_T103391_J_ID_galeosomoides	WAM	T103391	Idiopidae	Idiosoma	Outgroup	galeosomoides	Rix, Main, Raven & Harvey, 2017	Australia	W.A.	Windarling, 93 km N. of Koolyanobbing	-30.0106	119.405	Y	Y	KY295249	KY295373	KY295497	KY295616	KY295743	KY294995
73_T109160_F_ID_galeosomoides	WAM	T109160	Idiopidae	Idiosoma	Outgroup	galeosomoides	Rix, Main, Raven & Harvey, 2017	Australia	W.A.	Deception Hill, 77.9 km SW. of Lake Barlee, 112.55 km NNW. of Koolyanobbing	-29.8553	119.263	Y	Y	KY295307	KY295427	KY295547	KY295673	KY295801	KY295054
115_T134180_F_ID	WAM	T134180	Idiopidae	Idiosoma	Outgroup	sp.		Australia	W.A.	track N. of Peak Charles National Park	-32.7722	121.12	Y	Y	KY295271	KY295393	KY295515	KY295637	KY295764	KY295016
30_T129259_J_ID	WAM	T129259	Idiopidae	Idiosoma	Outgroup	sp.		Australia	W.A.	John Forrest National Park, Park Road, N. of Great Eastern Highway	-31.8969	116.097	Y	Y	KY295349	KY295470	KY295589	KY295716	KY295844	KY295097
51_T132738_F_ID	WAM	T132738	Idiopidae	Idiosoma	Outgroup	sp.		Australia	W.A.	Yorkrakine Rock Nature Reserve	-31.4203	117.513	Y	Y	KY295328	KY295449	KY295569	KY295695	KY295823	KY295076
AG_T129362_F_ID	WAM	T129362	Idiopidae	Idiosoma	Outgroup	sp.		Australia	W.A.	Serpentine National Park, Serpentine Falls section, near carpark	-32.3681	116.007	Y	Y	KY295228	KY295355	KY295477	KY295596	KY295723	KY294976
241_T96623_M_ID_MYG064	WAM	T96623	Idiopidae	Idiosoma	Outgroup	sp. 'MYG064'		Australia	W.A.	Forrestania, 31.9 km SE. of Hyden	-32.7139	119.81	Y	Y	MH144664	MH144717	MH144760	MH144761	MH144847	MH144899
52_T132757_F_ID_MYG221	WAM	T132757	Idiopidae	Idiosoma	Outgroup	sp. 'MYG221'		Australia	W.A.	Shenton Park Bushland, off Lemnos Street, Perth	-31.9614	115.8	Y	Y	KY295327	KY295448	KY295568	KY295694	KY295822	KY295075
252_T110224_M_ID_MYG224	WAM	T110224	Idiopidae	Idiosoma	Outgroup	sp. 'MYG224'		Australia	W.A.	Mt Mason, 100 km WSW. of Leonora, site MM-1-1F	-29.1153	120.361	Y	Y	KY295246		KY295494	KY295613	KY295740	KY294992
48_T121489_F_ID_MYG224	WAM	T121489	Idiopidae	Idiosoma	Outgroup	sp. 'MYG224'		Australia	W.A.	Mt Mason, 90 km NW. of Menzies	-29.1186	120.366	Y	Y	KY295331	KY295452	KY295572	KY295698	KY295826	KY295079
PR_Prothemenops	WAM	T131517	Idiopidae	Prothemenops	Outgroup	sp.		Thailand	Chonburi Prov.	Si Racha District: Khao Khieo Wildlife Sanctuary, near Chantathen Waterfall	13.2419	101.047	Y	Y	KY295232	KY295358	KY295487	KY295606	KY295726	KY294975
