# Supplementary material for: Conservation systematics of the shield-backed trapdoor spiders of the nigrum-group (Mygalomorphae, Idiopidae, Idiosoma): integrative taxonomy reveals a diverse and threatened fauna from south-western Australia
Source: Zookeys. 2018 May 9;(756):1–121. doi: 10.3897/zookeys.756.24397 (PMC5956031; doi:10.3897/zookeys.756.24397)
Supplement: Supplementary material 3 — COI dataset [file zookeys-756-001-s003.nex]

#NEXUS
begin data;
dimensions ntax=82 nchar=658;
format datatype=dna missing=? gap=- interleave=yes;
	matrix
	30_T129259_J_ID	-------TATATTGTTTTAGGAGTGTGGTCGGCTATGTTAGGTACTGCAATGAGAGTTAT
	48_T121489_F_ID_MYG224	GACGTTATATATAGTTTTAGGAGTTTGATCAGCTATGTTGGGGACTGCGATGAGAGTGAT
	252_T110224_M_ID_MYG224	-------TATATAGTTTTAGGAGTTTGATCAGCTATGTTGGGGACTGCGATGAGAGTGAT
	42_T133995_F_ID_cupulifex	-------TATATTGTTTTAGGAGTGTGGTCGGCTATGTTTGGTACTGCAATGAGAGTAAT
	AG_T129362_F_ID	TACGTTGTATATTGTTTTAGGGGTATGGTCAGCTATGTTTGGTACTGCAATGAGTGTGAT
	51_T132738_F_ID	AACATTATATATTGTTTTAGGGGTGTGGTCAGCGATGTTTGGTACTGCCATGAGAGTGAT
	52_T132757_F_ID_MYG221	-----TGTATATTGTTTTAGGGGTGTGGTCAGCGATGTTTGGAACTGCAATAAGAGTTAT
	115_T134180_F_ID	-----TGTATATTGTTTTAGGAGTGTGGTCAGCTATATTTGGGACTGCGATGAGAGTGAT
	58_T99997_M_ID_MYG_130_INCOMPTUM_Carnarvon_WA	AACTTTATATATTGTTTTAGGTGCGTGGTCAGCTATGATTGGGACGGCGATAAGAGTGAT
	133_T99749_F_ID_MYG475_INTERMEDIUM_Koolyanobbing_WA	AACTTTATATATTATTTTAGGTGTATGGTCGGCTATGTTTGGGACTGCTATGAGAGTGAT
	NCB_010_T139519_M_ID_MYG475_INTERMEDIUM_Warrachuppin_WA	AACTTTATATATTATTTTAGGTGTATGGTCAGCTATGTTTGGAACTGCTATGAGAGTGAT
	310_T92079_J_ID_MYG475_INTERMEDIUM_Mt_Manning_WA	-------TATATTATTTTAGGTGTGTGGTCGGCTATGTTTGGGACTGCTATGAGAGTGAT
	NCB_005_T140940_F_ID_MYG475_INTERMEDIUM_Bullfinch_WA	AACTTTATATATTATTTTAGGTGTGTGGTCGGCTATGTTTGGGACTGCTATGAGAGTGAT
	NCB_011_T139517_M_ID_MYG475_INTERMEDIUM_Mungarri_WA	-ACTTTGTATATTGTTTTAGGGGTATGGTCGGCTATGTTTGGGACCGCAATAAGAGTGAT
	62_T132737_F_ID_NIGRUM_Minnivale_WA	AACTTTGTATATTATTTTAGGAGTGTGGTCTGCTATGTTTGGAACTGCGATAAGAGTGAT
	90_T131632_J_ID_MYG156_JARRAH_Arthur_Rv_WA	AACTTTATATATTATTTTAGGAGTGTGGTCTGCTATGTTCGGGACTGCGATGAGAGTGGT
	131_T99952_M_ID_MYG156_JARRAH_Boddington_WA	-ACTTTGTATATTATTTTAGGGGTGTGATCTGCTATGTTTGGGACTGCGATGAGAGTGAT
	124_T124143_M_ID_MYG156_JARRAH_Lesmurdie_WA	AACTTTGTATATCATTTTAGGGGTGTGGTCTGCGATGTTCGGGACTGCTATGAGAGTGAT
	129_T40601_M_ID_MYG156_JARRAH_Mt_Helena_WA	AACTTTGTATATTATTTTAGGGGTGTGGTCTGCGATGTTTGGGACTGCGATGAGAGTGAT
	130_T40632_M_ID_MYG156_JARRAH_Stoneville_WA	AACTTTGTATATTATTTTAGGGGTGTGGTCTGCGATGTTTGGGACTGCGATGAGAGTGAT
	NCB_002_T136943_M_ID_MYG156_JARRAH_Bullsbrook_WA	GACTTTGTATATTATTTTAGGGGTGTGGTCTGCGATGTTCGGGACTGCGATGAGAGTGAT
	127_T55925_M_ID_SIGILLATUM_Curtin_Uni_WA	AACTTTGTATATTATTTTAGGGGTGTGGTCTGCTATGTTTGGGACTGCAATAAGAGTTAT
	134_T129191_F_ID_SIGILLATUM_Karnup_WA	AACTTTGTATATTATTTTAGGGGTGTGATCTGCAATGTTTGGGACTGCAATAAGAGTTAT
	128_T46054_M_ID_SIGILLATUM_Dalyellup_WA	AACTTTGTATATTATTTTGGGAGTGTGATCTGCTATGTTTGGGACTGCAATAAGAGTTAT
	157_T123102_F_ID_SIGILLATUM_Leschenault_WA	AACTTTGTATATTATTTTGGGAGTGTGATCTGCTATGTTTGGGACTGCAATAAGAGTTAT
	ID_T132564_M_ID_SIGILLATUM_Crawley_WA	AACTTTGTATATTGTTTTAGGTGTGTGATCTGCTATGTTTGGGACTGCAATAAGAGTGAT
	NCB_016_T132756_J_ID_SIGILLATUM_Shenton_Park_WA	------GTATATTGTTTTAGGAGTGTGATCTGCTATGTTTGGGACTGCAATAAGAGTGAT
	NCB_001_T139469_F_ID_MYG474_MCCLEMENTSORUM_Julimar_WA	AACTTTGTATGTTATTTTAGGGGTGTGGTCTGCTATGTTTGGAACTGCGATGAGAGTGAT
	NCB_015_T139832_F_ID_MYG474_MCCLEMENTSORUM_7_Mile_Well_WA	----------GTTATTTTAGGGGTGTGGTCTGCTATGTTTGGAACTGCGATGAGAGTGAT
	152_T127017_F_ID_MYG477_DANDARAGAN_New_Norcia_WA	AACTTTGTATATTATTTTAGGGGTGTGATCTGCTATGTTTGGAACTGCAATAAGAGTGAT
	148_T108031_J_ID_MYG477_DANDARAGAN_Watheroo_WA	GACTTTATATATTATTTTAGGGGTGTGATCCGCCATGTTTGGGACTGCAATAAGAGTAAT
	159_T125751_F_ID_MYG262_FORMOSUM_Mummaloo_WA	AACTTTGTATATTATTTTAGGTGTTTGGTCTGCTATATTTGGGACTGCAATAAGAGTTAT
	NCB_013_T125754_F_ID_MYG262_FORMOSUM_Mummaloo_WA	-----TGTATATTATTTTAGGTGTTTGGTCTGCCATATTTGGGACTGCAATAAGAGTTAT
	NCB_012_T139470_M_ID_MYG262_FORMOSUM_Mt_Gibson_WA	AACTTTGTATATTATTTTGGGTGTTTGGTCTGCTATGTTTGGGACTGCAATAAGAGTTAT
	NCB_008_T139518_M_ID_MYG520_MCNAMARAI_Bruce_Rock_WA	--------ATATTATTTTAGGAACGTGGTCTGCTATGTTTGGGACTGCGATAAGAGTGAT
	NCB_014_T139496_F_ID_MYG520_MCNAMARAI_Cleary_WA	GACTTTGTATATTATTTTAGGGGTGTGGTCTGCTATGTTTGGGACTGCAATAAGAGTGAT
	NCB_009_T26107_M_ID_MYG520_MCNAMARAI_Trayning_WA	AACTTTGTATATTGTTTTAGGAGTGTGGTCTGCTATGTTTGGAACTGCAATAAGAGTAAT
	149_T122017_J_ID_NIGRUM_Wongan_Hills_WA	AACTTTGTATATTGTTTTAGGAGTATGGTCTGCTATGTTTGGTACTGCAATGAGAGTAAT
	150_T122018_J_ID_NIGRUM_Wongan_Hills_WA	AACTTTGTATATTGTTTTAGGAGTATGGTCTGCTATGTTTGGTACTGCAATGAGAGTAAT
	151_T122019_J_ID_NIGRUM_Wongan_Hills_WA	AACTTTGTATATTATTTTAGGAGTGTGGTCTGCTATGTTTGGTACTGCAATAAGAGTGAT
	NCB_020_T127020_F_ID_NIGRUM_Calingiri_WA	AACTTTGTATATTGTTTTAGGGGTGTGGTCTGCTATATTTGGTACTGCAATGAGAGTGAT
	154_T133465_F_ID_MYG518_SCHOKNECHTORUM_Meenaar_WA	AACTTTGTATATTATTTTAGGAGTGTGGTCTGCTATGTTTGGTACTGCAATAAGAGTAAT
	NCB_004_T140765_F_ID_MYG518_SCHOKNECHTORUM_York_WA	GACTTTGTATATTATTTTAGGGGTATGGTCTGCTATGTTTGGTACTGCAATAAGAGTAAT
	63_T110576_F_ID_MYG018_CLYPEATUM_Yakabindie_WA	AACTTTGTATATTATTTTAGGGGTATGGTCTGCTATGTTTGGTACTGCAATGAGAGTCAT
	126_T96452_M_ID_MYG018_CLYPEATUM_Albion_Downs_WA	AACTTTGTATATTATTTTAGGGGTATGGTCTGCTATGTTTGGTACTGCAATGAGAGTTAT
	136_T110581_F_ID_MYG018_CLYPEATUM_Yakabindie_WA	AACTTTGTATATTATTTTAGGGGTATGGTCTGCTATGTTTGGTACTGCAATGAGAGTCAT
	135_T103475_F_ID_MYG018_CLYPEATUM_Yeelirrie_WA	AACTTTGTATATTATTTTAGGGGTATGGTCTGCTATGTTTGGTACTGCAATGAGAGTTAT
	160_T101942_F_ID_MYG018_CLYPEATUM_Yeelirrie_WA	AACTTTGTATATTATTTTAGGGGTATGGTCTGCTATGTTTGGTACTGCAATGAGAGTTGT
	64_T78246_F_ID_MYG018_CLYPEATUM_Coolcalalaya_WA	AACTTTGTATATTATTTTTGGGGTGTGGTCTGCTATGTTTGGCACTGCAATGAGAGTCAT
	137_T78252_F_ID_MYG018_CLYPEATUM_Coolcalalaya_WA	AACTTTGTATATTATTTTTGGGGTGTGGTCTGCTATGTTTGGCACTGCAATGAGAGTCAT
	138_T108032_F_ID_MYG018_CLYPEATUM_Woolgorong_WA	AACTTTGTATATTATTTTAGGGGTGTGGTCTGCTATGTTTGGTACTGCAATAAGAGTCAT
	132_T107368_M_ID_MYG018_CLYPEATUM_Glen_Stn_WA	GACTTTGTATATTATTTTAGGGGTGTGATCTGCTATGTTTGGAACTGCAATAAGAGTTAT
	NCB_021_T136250_F_ID_MYG018_CLYPEATUM_Boolardy_Stn_WA	-----------TTATTTTAGGGGTGTGGTCTGCTATGTTTGGTACTGCAATAAGAGTCAT
	NCB_022_T136252_M_ID_MYG018_CLYPEATUM_Jack_Hills_WA	GACTTTGTATATTATTTTAGGGGTGTGGTCTGCTATGTTTGGTACTGCAATAAGAGTCAT
	139_T108030_F_ID_MYG018_CLYPEATUM_Lakeside_Stn_WA	AACTTTGTATATTATTTTAGGGGTGTGGTCTGCTATGTTTGGTACTGCAATAAGAGTCAT
	141_T108516_F_ID_MYG018_CLYPEATUM_Karara_WA	AACTATGTATATTATTTTAGGGGTGTGGTCTGCTATGTTTGGTACTGCAATAAGAGTCAT
	142_T110279_J_ID_MYG018_CLYPEATUM_Kadji_Kadji_WA	-ACTATATATATTATTTTAGGGGTATGGTCTGCTATGTTTGGAACTGCAATGAGAGTCAT
	140_T108517_F_ID_MYG018_CLYPEATUM_Dalgaranga_Stn_WA	AACTTTGTATATTATTTTGGGAGTGTGGTCTGCTATGTTCGGTACTGCAATGAGAGTTAT
	125_T117996_F_ID_MYG018_CLYPEATUM_Blue_Hill_Rg_WA	AACTATATATATTATTTTAGGGGTGTGGTCAGCTATGTTTGGAACTGCAATAAGAGTCAT
	143_T125765_F_ID_MYG521_KOPEJTKAORUM_Mummaloo_WA	-ACTTTGTATATTATGTTAGGGGTGTGGTCTGCTATGTTTGGTACTGCAATAAGAGTCAT
	NCB_003_T140751_F_ID_MYG521_KOPEJTKAORUM_Charles_Darwin_NR_WA	AACTTTGTATATTATTTTAGGGGTGTGGTCTGCTATGTTTGGTACTGCAATAAGAGTTAT
	144_T108519_F_ID_MYG521_KOPEJTKAORUM_Charles_Darwin_NR_WA	AACTTTGTATATTGTTTTAGGGGTGTGGTCTGCTATGTTTGGTACTGCAATAAGAGTTAT
	NCB_019_T126455_F_ID_MYG521_KOPEJTKAORUM_Mummaloo_WA	----------ATTGTTTTAGGGGTGTGGTCTGCTATGTTTGGTACTGCAATAAGAGTTAT
	145_T108523_F_ID_MYG521_KOPEJTKAORUM_Maya_NR_WA	AACTTTGTATATTATTTTAGGGGTGTGGTCTGCTATGTTTGGAACTGCAATAAGAGTTAT
	147_T108518_J_ID_MYG521_KOPEJTKAORUM_Buntine_NR_WA	AACTTTGTATATTATTTTAGGGGTGTGGTCTGCTATGTTTGGGACTGCAATAAGAGTTAT
	NCB_007_T139468_M_ID_MYG472_KWONGAN_Mt_Lesueur_WA	GACTTTGTATATTATTTTAGGGGTGTGGTCTGCTATGTTTGGGACTGCAATAAGAGTCAT
	NCB_018_T27117_M_ID_MYG472_KWONGAN_Eneabba_WA	GACTTTATATATTATTTTAGGGGTGTGGTCTGCCATGTTTGGAACTGCAATAAGAGTCAT
	NCB_006_T141118_F_ID_MYG478_ARENACEUM_Kalbarri_WA	TACTTTATATATTATTTTAGGAGTGTGGTCTGCTATGTTTGGAACTGCAATAAGAGTCAT
	NCB_017_T41364_M_ID_MYG478_ARENACEUM_Zuytdorp_WA	GACTTTATATATTATTTTAGGAGTGTGGTCTGCTATGTTTGGAACTGCAATAAGAGTCAT
	241_T96623_M_ID_MYG064	-ACTTTGTATATTATTTTGGGGGTGTGGTCAGCTATGTTTGGGACTGCGATGAGAGTGAT
	249_T97339_M_ID_castellum	-ACTTTATATATCGTTATAGGGGTGTGGTCGGCTATGTTTGGTACTGCAATGAGAGTGGT
	251_T97337_M_ID_castellum	-ACTTTATATATTATTATAGGGGTATGGTCGGCTATGTTTGGTACCGCAATGAGAGTGAT
	297_T96285_F_ID_castellum	-ACTTTATATATTATTATAGGGGTGTGGTCGGCTATGTTTGGAACTGCAATGAGAGTGAT
	298_T96288_F_ID_castellum	-------TATATTGTTATAGGAGTATGGTCGGCTATGTTTGGTACTGCAATGAGAGTGAT
	73_T109160_F_ID_galeosomoides	GACCTTATATATGGTGTTGGGTGTGTGGTCAGCTATGTTGGGTACGGCAATAAGAGTAAT
	214_T103391_J_ID_galeosomoides	----TTGTATATGGTGTTGGGTGTGTGGTCAGCTATGTTGGGGACAGCAATAAGAGTAAT
	213_T72649_M_EP_bifida_OUTGROUP	AACCTTATATCTTATTTTAGGTGTGTGGTCTGCTATAATAGGAACTGCAATAAGTGTAAT
	AN_T132736_F_GA_villosus_OUTGROUP	GACTTTATATTTTATTTTAGGAGTGTGATCTGCTATAGTGGGTACAGCAATAAGTGTAAT
	PR_Prothemenops	AACTTTATATTTAATTTTTGGGGTGTGGGCTGCTATAGTAGGAACAGCTATAAGATTTAT
	197_T126205_M_BU_biota_OUTGROUP	--CTTTGTATATTATTTTAGGGGTTTGATCAGCTATAGTGGGGACTGCAATAAGAGTAAT
	198_T104308_M_EC_latior_OUTGROUP	AACTTTGTATATTGTATTTGGAATTTGATCAGCGATGGTAGGGACAGCGATGAGAGTGGT
	CE_Cethegus	AACATTATATATAATTTTTGGAATTTGGTCTTCAATAATAGGAACTGCGATAAGAGTAAT
	30_T129259_J_ID	TGTTCGTACGGAGTTGGGTCAGGTTGGGAGATTGTTGGGGGATGATCATTTATATAATGT
	48_T121489_F_ID_MYG224	TGTTCGAATAGAGTTGGGGCAGGTCGGGAGATTGTTAGGGGATGATCATTTATATAATGT
	252_T110224_M_ID_MYG224	TGTTCGAATAGAGTTGGGGCAGGTCGGGAGATTGTTAGGGGATGATCATTTATATAATGT
	42_T133995_F_ID_cupulifex	TGTTCGTACTGAGTTGGGGCAGGTTGGTAGACTGTTAGGAGATGATCATTTGTATAATGT
	AG_T129362_F_ID	TGTTCGGACAGAGTTGGGGCAGGTTGGTAGATTGTTGGGGGATGACCATTTGTATAATGT
	51_T132738_F_ID	TGTTCGAACTGAGTTAGGGCAGGTTGGGAGAATGTTAGGAGATGATCATTTATATAATGT
	52_T132757_F_ID_MYG221	TATTCGGACTGAGTTAGGACAGGTTGGGAGATTGTTATTGGATGATCATTTGTATAATGT
	115_T134180_F_ID	TGTTCGGACTGAATTGGGGCAGGTTGGAAGATTATTAGGGGATGATCATTTGTATAATGT
	58_T99997_M_ID_MYG_130_INCOMPTUM_Carnarvon_WA	TGTTCGGACTGAGTTAGGGCAGGTAGGAAGATTATTATTAGATGATCATTTGTATAATGT
	133_T99749_F_ID_MYG475_INTERMEDIUM_Koolyanobbing_WA	TGTTCGGACTGAGTTGGGACAGGTTGGGAGATTACTATTGGATGATCATTTGTATAATGT
	NCB_010_T139519_M_ID_MYG475_INTERMEDIUM_Warrachuppin_WA	TGTTCGGACTGAGTTGGGACAGGTTGGGAGATTATTATTAGATGATCATTTGTATAATGT
	310_T92079_J_ID_MYG475_INTERMEDIUM_Mt_Manning_WA	TGTTCGGACTGAGTTGGGACAGGTTGGGAGATTATTATTAGATGATCAATTGTATAATGT
	NCB_005_T140940_F_ID_MYG475_INTERMEDIUM_Bullfinch_WA	TGTTCGGACTGAGTTGGGACAGGTTGGGAGATTATTATTAGATGATCATTTGTATAATGT
	NCB_011_T139517_M_ID_MYG475_INTERMEDIUM_Mungarri_WA	TGTTCGGACTGAGTTGGGTCAGGTTGGGAGATTATTAATAGACGATCATTTGTATAATGT
	62_T132737_F_ID_NIGRUM_Minnivale_WA	TGTTCGAACAGAGTTAGGTCAAGTTGGGAGATTGTTATTGGATGATCATTTGTATAATGT
	90_T131632_J_ID_MYG156_JARRAH_Arthur_Rv_WA	TGTTCGTACAGAGTTGGGACAGGTTGGTAGATTGTTATTGGATGACCATTTGTATAATGT
	131_T99952_M_ID_MYG156_JARRAH_Boddington_WA	TGTTCGAACAGAGTTGGGGCAGGTTGGGAGATTGTTATTGGATGATCATTTATATAATGT
	124_T124143_M_ID_MYG156_JARRAH_Lesmurdie_WA	TGTTCGTACAGAGTTGGGTCAGGTTGGGAGATTATTATTGGATGATCATTTGTATAATGT
	129_T40601_M_ID_MYG156_JARRAH_Mt_Helena_WA	TGTTCGTACAGAGTTGGGTCAGGTTGGGAGATTATTATTGGATGATCATTTGTATAATGT
	130_T40632_M_ID_MYG156_JARRAH_Stoneville_WA	TGTTCGTACAGAGTTGGGTCAGGTTGGGAGATTATTATTGGATGATCATTTGTATAATGT
	NCB_002_T136943_M_ID_MYG156_JARRAH_Bullsbrook_WA	TGTTCGTACAGAGTTGGGTCAGGTTGGGAGAATATTATTGGATGATCATTTGTATAATGT
	127_T55925_M_ID_SIGILLATUM_Curtin_Uni_WA	TGTTCGTACAGAATTAGGGCAGGTTGGAAGATTATTATTAGATGACCATTTATATAATGT
	134_T129191_F_ID_SIGILLATUM_Karnup_WA	TGTTCGTACAGAATTAGGACAGGTTGGAAGATTATTATTAGATGATCATTTATATAATGT
	128_T46054_M_ID_SIGILLATUM_Dalyellup_WA	TGTTCGTATAGAGTTAGGGCAGGTTGGCAGAATATTACTAGATGATCATTTGTATAATGT
	157_T123102_F_ID_SIGILLATUM_Leschenault_WA	TGTTCGTATGGAGTTAGGGCAGGTTGGCAGAATATTACTAGATGATCATTTATATAATGT
	ID_T132564_M_ID_SIGILLATUM_Crawley_WA	TGTTCGTACGGAATTAGGGCAGGTTGGAAGATTATTGTTGGATGATCATTTGTATAATGT
	NCB_016_T132756_J_ID_SIGILLATUM_Shenton_Park_WA	TGTTCGCACGGAATTAGGGCAGGTTGGAAGATTATTGTTGGATGATCATTTGTATAATGT
	NCB_001_T139469_F_ID_MYG474_MCCLEMENTSORUM_Julimar_WA	TGTTCGTATGGAGTTAGGGCAGGTTGGAAGAATGTTATTAGATGATCATTTATATAATGT
	NCB_015_T139832_F_ID_MYG474_MCCLEMENTSORUM_7_Mile_Well_WA	TGTTCGTATGGAGTTAGGGCAGGTTGGTAGAATGTTATTAGATGACCATTTATATAATGT
	152_T127017_F_ID_MYG477_DANDARAGAN_New_Norcia_WA	TATTCGCACAGAATTAGGTCAAGTTGGAAGATTGTTATTGGATGACCATTTGTATAATGT
	148_T108031_J_ID_MYG477_DANDARAGAN_Watheroo_WA	TGTTCGTACGGAGTTGGGTCAAGTTGGGAGATTGTTATTGGATGATCATTTGTATAATGT
	159_T125751_F_ID_MYG262_FORMOSUM_Mummaloo_WA	TGTTCGAACGGAGTTGGGCCAAGTTGGAAGACTATTATTAGATGATCATTTATATAATGT
	NCB_013_T125754_F_ID_MYG262_FORMOSUM_Mummaloo_WA	TGTTCGAACGGAGTTAGGCCAAGTTGGAAGACTATTATTAGATGACCATTTATATAATGT
	NCB_012_T139470_M_ID_MYG262_FORMOSUM_Mt_Gibson_WA	TGTTCGAACGGAGTTGGGTCAAGTTGGAAGACTATTATTAGATGATCATTTATATAATGT
	NCB_008_T139518_M_ID_MYG520_MCNAMARAI_Bruce_Rock_WA	TGTTCGAACTGAATTAGGGCAGGTTGGGAGAATGTTGTTAGATGATCATTTGTATAATGT
	NCB_014_T139496_F_ID_MYG520_MCNAMARAI_Cleary_WA	TGTTCGAACGGAGTTAGGACAAGTTGGGAGATTATTGTTGGATGATCATTTGTATAATGT
	NCB_009_T26107_M_ID_MYG520_MCNAMARAI_Trayning_WA	TGTTCGAACGGAGTTGGGGCAGGTTGGGAGATTGTTGTTAGATGACCATTTATATAATGT
	149_T122017_J_ID_NIGRUM_Wongan_Hills_WA	TATTCGAACGGAATTAGGTCAAGTTGGAAGATTGTTGTTGGATGATCATTTGTATAATGT
	150_T122018_J_ID_NIGRUM_Wongan_Hills_WA	TATTCGAACGGAATTAGGTCAAGTTGGAAGATTGTTGTTGGATGATCATTTGTATAATGT
	151_T122019_J_ID_NIGRUM_Wongan_Hills_WA	TATTCGAACGGAATTAGGTCAGGTAGGAAGATTGTTATTGGATGATCATTTGTATAATGT
	NCB_020_T127020_F_ID_NIGRUM_Calingiri_WA	TATTCGAACGGAATTAGGTCAGGTAGGGAGATTGTTATTGGATGACCATTTGTATAATGT
	154_T133465_F_ID_MYG518_SCHOKNECHTORUM_Meenaar_WA	TATTCGTACCGAGTTAGGTCAGGTTGGGAGACTATTGTTAGATGATCATTTGTATAACGT
	NCB_004_T140765_F_ID_MYG518_SCHOKNECHTORUM_York_WA	TATTCGTACCGAGTTAGGTCAGGTTGGGAGATTATTGTTAGATGATCATTTGTATAATGT
	63_T110576_F_ID_MYG018_CLYPEATUM_Yakabindie_WA	TATTCGAACAGAATTAGGCCAGGTTGGGAGATTGTTATTGGATGATCATTTATATAATGT
	126_T96452_M_ID_MYG018_CLYPEATUM_Albion_Downs_WA	TATTCGAACAGAATTAGGCCAGGTTGGGAGATTGTTATTGGATGATCATTTATATAATGT
	136_T110581_F_ID_MYG018_CLYPEATUM_Yakabindie_WA	TATTCGAACAGAATTAGGCCAGGTTGGGAGATTGTTATTGGATGATCATTTATATAATGT
	135_T103475_F_ID_MYG018_CLYPEATUM_Yeelirrie_WA	TATTCGAACAGAATTAGGTCAGGTTGGGAGATTGTTATTGGATGATCATTTATATAATGT
	160_T101942_F_ID_MYG018_CLYPEATUM_Yeelirrie_WA	TATTCGAACAGAATTAGGCCAGGTTGGGAGATTGTTATTGGATGATCATTTATATAATGT
	64_T78246_F_ID_MYG018_CLYPEATUM_Coolcalalaya_WA	TATTCGGACGGAATTGGGTCAGGTTGGAAGATTGTTATTGGATGATCATTTGTATAATGT
	137_T78252_F_ID_MYG018_CLYPEATUM_Coolcalalaya_WA	TATTCGGACGGAATTGGGTCAGGTTGGAAGATTGTTATTGGATGATCATTTGTATAATGT
	138_T108032_F_ID_MYG018_CLYPEATUM_Woolgorong_WA	TATTCGGACAGAATTAGGTCAGGTTGGAAGATTGTTATTAGATGATCATTTATATAATGT
	132_T107368_M_ID_MYG018_CLYPEATUM_Glen_Stn_WA	TATTCGAACAGAATTAGGTCAGGTTGGAAGATTATTATTAGATGATCATTTGTATAATGT
	NCB_021_T136250_F_ID_MYG018_CLYPEATUM_Boolardy_Stn_WA	TATTCGAACAGAATTAGGTCAGGTTGGAAGATTATTATTAGATGATCATTTGTATAATGT
	NCB_022_T136252_M_ID_MYG018_CLYPEATUM_Jack_Hills_WA	TATTCGAACAGAATTAGGTCAGGTTGGAAGATTATTATTAGATGATCATTTGTATAATGT
	139_T108030_F_ID_MYG018_CLYPEATUM_Lakeside_Stn_WA	TATTCGAACAGAATTAGGTCAGGTTGGAAGATTATTGTTGGATGATCATTTATACAATGT
	141_T108516_F_ID_MYG018_CLYPEATUM_Karara_WA	TATTCGAACGGAATTAGGGCAGGTTGGAAGATTATTATTAGATGATCATTTGTATAATGT
	142_T110279_J_ID_MYG018_CLYPEATUM_Kadji_Kadji_WA	TATTCGAATAGAGTTAGGGCAGGTTGGGAGATTGTTATTAGATGATCATTTGTATAATGT
	140_T108517_F_ID_MYG018_CLYPEATUM_Dalgaranga_Stn_WA	TATTCGAACAGAATTAGGCCAGGTTGGGAGATTGTTATTAGACGATCATTTGTATAATGT
	125_T117996_F_ID_MYG018_CLYPEATUM_Blue_Hill_Rg_WA	TATTCGAACGGAATTGGGGCAGGTTGGAAGATTATTATTGGATGATCATTTGTATAATGT
	143_T125765_F_ID_MYG521_KOPEJTKAORUM_Mummaloo_WA	TATTCGAACAGAATTAGGTCAGGTTGGTAGATTGTTGTTGGATGATCACTTATATAATGT
	NCB_003_T140751_F_ID_MYG521_KOPEJTKAORUM_Charles_Darwin_NR_WA	TATTCGAACAGAGTTAGGTCAGGTTGGTAGATTGTTGTTGGATGATCATTTATATAATGT
	144_T108519_F_ID_MYG521_KOPEJTKAORUM_Charles_Darwin_NR_WA	TATTCGAACGGAGTTAGGTCAGGTTGGCAGATTGTTGTTGGATGACCACCTATATAATGT
	NCB_019_T126455_F_ID_MYG521_KOPEJTKAORUM_Mummaloo_WA	TATTCGAACGGAGTTAGGTCAGGTTGGCAGATTGTTGTTGGATGACCATCTATATAATGT
	145_T108523_F_ID_MYG521_KOPEJTKAORUM_Maya_NR_WA	TATTCGAACGGAATTGGGTCAGGTTGGTAGATTGTTGTTAGATGATCATTTGTATAATGT
	147_T108518_J_ID_MYG521_KOPEJTKAORUM_Buntine_NR_WA	CATTCGAACGGAATTAGGTCAGGTTGGTAGATTGTTGTTGGATGATCATTTGTATAATGT
	NCB_007_T139468_M_ID_MYG472_KWONGAN_Mt_Lesueur_WA	TATCCGAACGGAATTGGGTCAGGTTGGAAGATTATTATTAGATGATCATTTGTACAATGT
	NCB_018_T27117_M_ID_MYG472_KWONGAN_Eneabba_WA	TATCCGGACGGAATTAGGTCAAGTTGGAAGATTATTATTAGATGATCATTTGTATAATGT
	NCB_006_T141118_F_ID_MYG478_ARENACEUM_Kalbarri_WA	TATTCGAACAGAACTAGGTCAAGTTGGTAGATTATTATTAGATGATCATTTGTATAATGT
	NCB_017_T41364_M_ID_MYG478_ARENACEUM_Zuytdorp_WA	TATTCGAACGGAATTGGGTCAAGTTGGTAGATTGTTGTTAGATGACCATTTGTATAATGT
	241_T96623_M_ID_MYG064	TGTTCGAACAGAGTTGGGTCAGGTTGGTAGATTATTGTTGGATGATCATTTGTATAATGT
	249_T97339_M_ID_castellum	TATCCGGACTGAGTTGGGTCAGGTTGGTAGATTGTTGTTGGATGATCATCTGTATAATGT
	251_T97337_M_ID_castellum	TATTCGGTCTGAGTTAGGTCAGGTTGGTAGATTGTTGTTGGATGATCATTTGTATAATGT
	297_T96285_F_ID_castellum	TATTCGGACTGAGTTAGGTCAGGTTGGTAGATTGTTGTTGGATGATCATTTGTATAATGT
	298_T96288_F_ID_castellum	TATTCGGATGGAGTTAGGTCAGATTGGTAGATTGTTGTTAGATGATCATTTGTATAATGT
	73_T109160_F_ID_galeosomoides	TATCCGAACGGAATTAGGACAAGTGGGGAGAATGTTGGGTGATGACCATTTGTATAATGT
	214_T103391_J_ID_galeosomoides	TATCCGAACGGAATTAGGACAAGTGGGGAGAATGTTAGGTGATGACCATTTGTATAATGT
	213_T72649_M_EP_bifida_OUTGROUP	TATCCGAATTGAATTAGGGCAAGTGGGGAGATTGCTGGGTGATGGACATTTGTATAATGT
	AN_T132736_F_GA_villosus_OUTGROUP	TGTTCGCATTGAATTGGGCCAGGTAGGAAGATTGTTAGGGAATGATCATTTATATAATGT
	PR_Prothemenops	TATTCGAATGGAACTTGGTCAGGTAGGAAGATTGTTAGGGGATGATCATTTATATAATGT
	197_T126205_M_BU_biota_OUTGROUP	TGTACGGATTGAGTTGGGACAGATTGGAAGATTATTAGGTGATGATCACCTGTATAATGT
	198_T104308_M_EC_latior_OUTGROUP	TGTTCGTGTAGAATTGGGACAGGTTGGAAGATTGTTAGGAGATGATCATTTATATAATGT
	CE_Cethegus	TATTCGGGTAGAATTAGGTCAATTAGGGAGATTGTTAGGAGATGATCATTTGTATAATGT
	30_T129259_J_ID	GGTAGTAACGGTTCATGCTTTGGTGATAATTTTTTTTATGGTGATACCTATTATAATCGG
	48_T121489_F_ID_MYG224	GGTAGTAACGGTTCATGCTTTAGTGATGATTTTTTTTATAGTGATGCCTATTATGATTGG
	252_T110224_M_ID_MYG224	GGTAGTAACGGTTCATGCTTTAGTGATGATTTTTTTTATAGTGATGCCTATTATGATTGG
	42_T133995_F_ID_cupulifex	AGTGGTTACGGTTCATGCTTTGGTGATGATTTTTTTTATGGTGATGCCTATCATAATTGG
	AG_T129362_F_ID	GGTGGTGACTGTTCATGCTTTGGTGATGATTTTTTTTATAGTGATGCCTATTATGATTGG
	51_T132738_F_ID	TGTGGTAACGGTTCATGCTTTGGTTATAATTTTTTTTATGGTTATACCTATTATGATTGG
	52_T132757_F_ID_MYG221	GGTGGTAACGGTTCATGCTTTAGTGATGATTTTTTTTATAGTGATGCCTATTATGATTGG
	115_T134180_F_ID	TGTAGTGACAGTGCATGCTTTGGTAATGATTTTTTTTATGGTGATGCCAATCATGATTGG
	58_T99997_M_ID_MYG_130_INCOMPTUM_Carnarvon_WA	GGTGGTTACTGTTCATGCTTTGGTGATGATTTTTTTCATGGTTATGCCCATTATAATTGG
	133_T99749_F_ID_MYG475_INTERMEDIUM_Koolyanobbing_WA	AGTGGTAACTGTTCATGCTTTGGTGATGATTTTTTTTATGGTTATACCAATTATAATTGG
	NCB_010_T139519_M_ID_MYG475_INTERMEDIUM_Warrachuppin_WA	AGTGGTTACTGTTCATGCTTTGGTGATGATTTTTTTTATAGTTATACCAATTATGATTGG
	310_T92079_J_ID_MYG475_INTERMEDIUM_Mt_Manning_WA	GGTGGTTACTGTTCATGCTTTGGTGATGATTTTTTTTATGGTTATACCAATTATGATTGG
	NCB_005_T140940_F_ID_MYG475_INTERMEDIUM_Bullfinch_WA	GGTGGTTACTGTTCATGCTTTGGTTATGATTTTTTTTATGGTCATACCAATTATGATTGG
	NCB_011_T139517_M_ID_MYG475_INTERMEDIUM_Mungarri_WA	GGTGGTTACTGTTCATGCTTTGGTGATGATTTTTTTTATGGTTATACCAATTATGATTGG
	62_T132737_F_ID_NIGRUM_Minnivale_WA	GGTAGTGACTGTTCATGCTTTGGTGATAATTTTTTTTATAGTGATACCTATTATGATTGG
	90_T131632_J_ID_MYG156_JARRAH_Arthur_Rv_WA	AGTGGTAACCGTACACGCTTTGGTAATGATCTTTTTTATAGTGATACCTATTATAATTGG
	131_T99952_M_ID_MYG156_JARRAH_Boddington_WA	AGTAGTTACTGTTCACGCTTTGGTGATAATCTTTTTTATAGTGATGCCAATTATAATTGG
	124_T124143_M_ID_MYG156_JARRAH_Lesmurdie_WA	AGTAGTAACTGTGCATGCTTTGGTTATGATCTTTTTTATGGTGATGCCAATTATAATTGG
	129_T40601_M_ID_MYG156_JARRAH_Mt_Helena_WA	AGTAGTAACTGTGCATGCTTTGGTTATGATCTTTTTTATGGTGATGCCAATTATAATTGG
	130_T40632_M_ID_MYG156_JARRAH_Stoneville_WA	AGTAGTAACTGTGCATGCTTTGGTTATGATCTTTTTTATGGTGATGCCAATTATAATTGG
	NCB_002_T136943_M_ID_MYG156_JARRAH_Bullsbrook_WA	AGTAGTAACTGTGCATGCTTTGGTTATGATCTTTTTTATGGTGATGCCAATTATAATTGG
	127_T55925_M_ID_SIGILLATUM_Curtin_Uni_WA	GGTAGTGACTGTTCATGCTTTGGTGATGATCTTTTTTATAGTTATGCCGATTATAATTGG
	134_T129191_F_ID_SIGILLATUM_Karnup_WA	GGTAGTGACTGTTCATGCTTTGGTGATGATTTTTTTTATAGTTATGCCGATTATGATTGG
	128_T46054_M_ID_SIGILLATUM_Dalyellup_WA	GGTAGTTACTGTTCATGCTTTGGTGATGATTTTTTTTATAGTTATGCCGATTATAATTGG
	157_T123102_F_ID_SIGILLATUM_Leschenault_WA	GGTAGTTACTGTTCATGCTTTGGTGATGATTTTTTTTATAGTTATGCCGATTATAATTGG
	ID_T132564_M_ID_SIGILLATUM_Crawley_WA	GGTAGTGACTGTTCATGCTTTGGTGATGATTTTTTTTATAGTTATGCCGATTATAATTGG
	NCB_016_T132756_J_ID_SIGILLATUM_Shenton_Park_WA	GGTAGTGACTGTTCATGCTTTGGTGATGATTTTTTTTATAGTTATGCCGATTATAATTGG
	NCB_001_T139469_F_ID_MYG474_MCCLEMENTSORUM_Julimar_WA	GGTGGTGACTGTTCATGCTTTGGTGATGATTTTTTTTATAGTTATGCCTATTATAATTGG
	NCB_015_T139832_F_ID_MYG474_MCCLEMENTSORUM_7_Mile_Well_WA	GGTGGTGACTGTTCATGCTTTGGTGATAATCTTTTTTATAGTGATGCCTATTATGATTGG
	152_T127017_F_ID_MYG477_DANDARAGAN_New_Norcia_WA	GGTAGTGACTGTTCATGCTTTGGTGATGATTTTTTTTATAGTTATACCGATTATAATTGG
	148_T108031_J_ID_MYG477_DANDARAGAN_Watheroo_WA	GGTAGTGACTGTGCATGCTTTGGTGATGATTTTTTTTATAGTGATACCTATTATAATTGG
	159_T125751_F_ID_MYG262_FORMOSUM_Mummaloo_WA	AGTAGTGACTGTTCATGCTTTGGTGATAATTTTTTTTATGGTTATGCCTATTATAATTGG
	NCB_013_T125754_F_ID_MYG262_FORMOSUM_Mummaloo_WA	GGTAGTGACTGTTCATGCTTTGGTGATAATTTTTTTTATGGTTATGCCTATTATAATTGG
	NCB_012_T139470_M_ID_MYG262_FORMOSUM_Mt_Gibson_WA	GGTGGTGACTGTTCATGCTTTGGTGATAATTTTTTTTATGGTTATGCCTATTATAATTGG
	NCB_008_T139518_M_ID_MYG520_MCNAMARAI_Bruce_Rock_WA	GGTAGTGACTGTTCATGCTTTGGTGATGATTTTTTTTATAGTGATGCCAATTATAATTGG
	NCB_014_T139496_F_ID_MYG520_MCNAMARAI_Cleary_WA	AGTAGTGACTGTTCATGCTTTAGTGATGATTTTTTTTATAGTGATACCAATTATAATTGG
	NCB_009_T26107_M_ID_MYG520_MCNAMARAI_Trayning_WA	AGTAGTGACTGTTCATGCTTTGGTAATGATTTTTTTTATGGTGATGCCAATTATAATTGG
	149_T122017_J_ID_NIGRUM_Wongan_Hills_WA	AGTAGTAACTGTTCATGCTTTGGTTATGATTTTTTTTATAGTGATGCCAATTATAATTGG
	150_T122018_J_ID_NIGRUM_Wongan_Hills_WA	AGTAGTAACTGTTCATGCTTTGGTTATGATTTTTTTTATAGTGATGCCAATTATAATTGG
	151_T122019_J_ID_NIGRUM_Wongan_Hills_WA	AGTAGTGACTGTTCATGCTTTGGTTATGATTTTTTTTATAGTGATACCAATCATGATTGG
	NCB_020_T127020_F_ID_NIGRUM_Calingiri_WA	AGTAGTGACTGTTCATGCTTTGGTTATGATTTTTTTTATAGTGATACCAATCATGATTGG
	154_T133465_F_ID_MYG518_SCHOKNECHTORUM_Meenaar_WA	TGTAGTGACTGTTCATGCTTTAGTGATGATTTTTTTTATAGTGATGCCAATTATAATTGG
	NCB_004_T140765_F_ID_MYG518_SCHOKNECHTORUM_York_WA	GGTAGTGACTGTTCATGCTTTAGTGATGATTTTTTTTATAGTGATGCCAATTATGATTGG
	63_T110576_F_ID_MYG018_CLYPEATUM_Yakabindie_WA	GGTGGTTACTGTTCATGCTTTGGTGATAATTTTTTTTATAGTGATGCCTATTATGATTGG
	126_T96452_M_ID_MYG018_CLYPEATUM_Albion_Downs_WA	GGTGGTTACTGTTCATGCTTTGGTGATAATTTTTTTTATAGTGATGCCTATTATGATTGG
	136_T110581_F_ID_MYG018_CLYPEATUM_Yakabindie_WA	GGTGGTTACTGTTCATGCTTTGGTGATAATTTTTTTTATAGTGATGCCTATTATGATTGG
	135_T103475_F_ID_MYG018_CLYPEATUM_Yeelirrie_WA	GGTGGTTACTGTTCATGCTTTGGTGATAATTTTTTTTATAGTGATGCCTATTATGATTGG
	160_T101942_F_ID_MYG018_CLYPEATUM_Yeelirrie_WA	GGTGGTTACTGTTCATGCTTTGGTGATAATTTTTTTTATAGTGATGCCTATTATGATTGG
	64_T78246_F_ID_MYG018_CLYPEATUM_Coolcalalaya_WA	GGTGGTGACTGCTCATGCTTTGGTGATGATTTTTTTTATAGTGATGCCTATTATGATTGG
	137_T78252_F_ID_MYG018_CLYPEATUM_Coolcalalaya_WA	GGTGGTGACTGCTCATGCTTTGGTGATGATTTTTTTTATAGTGATGCCTATTATGATTGG
	138_T108032_F_ID_MYG018_CLYPEATUM_Woolgorong_WA	GGTGGTGACTGTTCATGCTTTGGTGATGATTTTTTTTATAGTGATGCCTATTATGATTGG
	132_T107368_M_ID_MYG018_CLYPEATUM_Glen_Stn_WA	GGTGGTGACTGCTCATGCTTTGGTGATGATTTTTTTTATAGTGATACCTATTATGATTGG
	NCB_021_T136250_F_ID_MYG018_CLYPEATUM_Boolardy_Stn_WA	GGTGGTGACTGCTCATGCTTTGGTGATGATTTTTTTTATAGTGATGCCTATTATGATTGG
	NCB_022_T136252_M_ID_MYG018_CLYPEATUM_Jack_Hills_WA	GGTGGTGACTGCTCATGCTTTGGTGATGATTTTTTTTATAGTGATGCCTATTATGATTGG
	139_T108030_F_ID_MYG018_CLYPEATUM_Lakeside_Stn_WA	GGTGGTAACTGCACATGCTTTGGTAATGATTTTTTTTATAGTGATGCCTATTATGATTGG
	141_T108516_F_ID_MYG018_CLYPEATUM_Karara_WA	GGTGGTAACTGTTCATGCTTTAGTGATGATTTTTTTTATAGTGATGCCAATTATGATTGG
	142_T110279_J_ID_MYG018_CLYPEATUM_Kadji_Kadji_WA	GGTAGTAACTGTTCATGCTTTGGTGATGATTTTTTTTATAGTGATGCCTATTATGATTGG
	140_T108517_F_ID_MYG018_CLYPEATUM_Dalgaranga_Stn_WA	GGTAGTGACTGCTCATGCTTTGGTGATGATTTTTTTTATAGTGATACCTATTATGATTGG
	125_T117996_F_ID_MYG018_CLYPEATUM_Blue_Hill_Rg_WA	GGTGGTAACTGTTCATGCTTTGGTGATGATTTTTTTTATAGTTATACCTATCATGATTGG
	143_T125765_F_ID_MYG521_KOPEJTKAORUM_Mummaloo_WA	GGTGGTGACTGTTCATGCTCTGGTTATGATTTTTTTTATAGTGATGCCTATTATGATTGG
	NCB_003_T140751_F_ID_MYG521_KOPEJTKAORUM_Charles_Darwin_NR_WA	GGTGGTGACTGTTCATGCTCTGGTGATGATTTTTTTTATAGTGATGCCTATTATGATTGG
	144_T108519_F_ID_MYG521_KOPEJTKAORUM_Charles_Darwin_NR_WA	GGTGGTAACAGTTCATGCTCTGGTGATGATTTTTTTTATAGTGATGCCTATTATGATTGG
	NCB_019_T126455_F_ID_MYG521_KOPEJTKAORUM_Mummaloo_WA	GGTGGTAACAGTTCATGCTCTGGTGATGATTTTTTTTATAGTGATGCCTATTATGATTGG
	145_T108523_F_ID_MYG521_KOPEJTKAORUM_Maya_NR_WA	GGTAGTGACTGTTCATGCTCTGGTGATGATTTTTTTTATAGTGATGCCTATTATGATTGG
	147_T108518_J_ID_MYG521_KOPEJTKAORUM_Buntine_NR_WA	AGTAGTGACTGTTCATGCTTTGGTGATGATTTTTTTTATAGTGATGCCTATTATGATTGG
	NCB_007_T139468_M_ID_MYG472_KWONGAN_Mt_Lesueur_WA	GGTAGTGACTGTGCATGCTTTGGTGATGATTTTTTTTATAGTGATGCCTATTATAATTGG
	NCB_018_T27117_M_ID_MYG472_KWONGAN_Eneabba_WA	GGTGGTGACTGTGCATGCTTTGGTGATAATTTTTTTTATAGTGATGCCTATTATAATTGG
	NCB_006_T141118_F_ID_MYG478_ARENACEUM_Kalbarri_WA	GGTAGTGACTGTTCATGCTTTGGTGATGATTTTCTTTATGGTGATGCCTATTATAATTGG
	NCB_017_T41364_M_ID_MYG478_ARENACEUM_Zuytdorp_WA	GGTGGTGACTGTTCATGCTTTGGTGATGATTTTTTTTATAGTGATACCTATTATGATTGG
	241_T96623_M_ID_MYG064	GGTGGTGACTGTTCATGCTTTGGTTATGATTTTTTTTATGGTGATGCCAATTATGATTGG
	249_T97339_M_ID_castellum	TGTAGTAACAGTGCATGCTTTGGTGATGATTTTTTTTATAGTGATGCCTATTATGATTGG
	251_T97337_M_ID_castellum	TGTAGTGACAGTGCATGCTTTGGTGATGATTTTTTTTATAGTGATGCCTATTATAATTGG
	297_T96285_F_ID_castellum	TGTAGTGACAGTGCATGCTTTGGTGATGATCTTTTTTATAGTGATACCAATTATAATTGG
	298_T96288_F_ID_castellum	TGTAGTGACAGTGCATGCTTTGGTGATGATTTTCTTTATAGTGATGCCTATAATAATTGG
	73_T109160_F_ID_galeosomoides	TGTGGTAACGGCTCATGCTTTGGTGATGATTTTTTTTATGGTGATGCCTATGATGATTGG
	214_T103391_J_ID_galeosomoides	TGTGGTAACGGCTCATGCTTTGGTGATGATTTTTTTTATGGTGATGCCAATTATGATTGG
	213_T72649_M_EP_bifida_OUTGROUP	AGTAGTGACTGCTCATGCTTTAGTTATAATTTTTTTTATGGTTATGCCAGTAATGATTGG
	AN_T132736_F_GA_villosus_OUTGROUP	AATTGTTAGAGCTCATGCGTTAGTAATGATCTTTTTTATAGTGATACCAATTATAATTGG
	PR_Prothemenops	AATTGTTACTGCTCATGCTTTGGTGATGATTTTTTTTATAGTGATGCCTATTATAATTGG
	197_T126205_M_BU_biota_OUTGROUP	GATGGTGACTGCTCATGCATTAGTGATGATTTTTTTTATAGTAATGCCTATTATAATTGG
	198_T104308_M_EC_latior_OUTGROUP	TATGGTTACCGCTCATGCTTTAGTGATGATTTTTTTTATAGTTATGCCGATTATAATCGG
	CE_Cethegus	TGTAGTAACTTCTCATGCTTTAGTAATAATTTTTTTTATAGTAATGCCTATTATGATCGG
	30_T129259_J_ID	AGGTTTTGGAAATTGGTTAGTTCCTTTGATACTAGGTGCACCAGATATGGCTTTTCCTCG
	48_T121489_F_ID_MYG224	AGGCTTTGGAAATTGGTTGGTTCCATTAATGTTGGGTGCGCCAGATATAGCTTTTCCTCG
	252_T110224_M_ID_MYG224	AGGCTTTGGAAATTGGTTGGTTCCATTAATGTTGGGTGCGCCAGATATAGCTTTTCCTCG
	42_T133995_F_ID_cupulifex	TGGGTTTGGAAACTGACTGGTTCCTTTGATGTTAGGAGCACCTGATATGGCTTTTCCTCG
	AG_T129362_F_ID	TGGTTTTGGTAATTGATTGGTTCCTTTAATGCTTGGTGCACCCGATATAGCTTTTCCTCG
	51_T132738_F_ID	GGGTTTTGGGAATTGATTGGTTCCTTTGATGTTAGGTGCACCTGATATAGCTTTTCCTCG
	52_T132757_F_ID_MYG221	TGGTTTTGGAAATTGATTAGTTCCTTTGATGCTAGGAGCACCAGATATAGCTTTTCCTCG
	115_T134180_F_ID	TGGTTTTGGAAATTGGCTGGTTCCTTTGATGTTAGGTGCCCCAGATATGGCTTTTCCTCG
	58_T99997_M_ID_MYG_130_INCOMPTUM_Carnarvon_WA	AGGGTTTGGTAATTGGTTGGTGCCTTTAATGTTAGGGGCGCCTGATATGGCGTTCCCTCG
	133_T99749_F_ID_MYG475_INTERMEDIUM_Koolyanobbing_WA	AGGGTTCGGTAACTGGTTAGTGCCTTTAATGTTAGGGGCGCCTGATATAGCGTTTCCTCG
	NCB_010_T139519_M_ID_MYG475_INTERMEDIUM_Warrachuppin_WA	AGGGTTCGGTAACTGGTTAGTGCCTTTAATGTTAGGGGCGCCTGATATAGCGTTTCCTCG
	310_T92079_J_ID_MYG475_INTERMEDIUM_Mt_Manning_WA	AGGGTTTGGAAATTGGTTAGTGCCTTTAATGTTAGGAGCGCCTGATATAGCATTTCCTCG
	NCB_005_T140940_F_ID_MYG475_INTERMEDIUM_Bullfinch_WA	TGGGTTTGGGAATTGATTAGTGCCTTTAATGTTAGGAGCACCTGATATAGCGTTTCCTCG
	NCB_011_T139517_M_ID_MYG475_INTERMEDIUM_Mungarri_WA	GGGATTTGGTAATTGGTTGGTGCCTTTAATGTTAGGAGCGCCTGATATAGCGTTTCCTCG
	62_T132737_F_ID_NIGRUM_Minnivale_WA	AGGATTTGGAAATTGGCTGGTTCCTCTAATATTAGGAGCGCCTGATATGGCTTTTCCTCG
	90_T131632_J_ID_MYG156_JARRAH_Arthur_Rv_WA	TGGGTTTGGGAATTGGTTGGTCCCTTTAATATTAGGAGCGCCTGATATGGCTTTTCCTCG
	131_T99952_M_ID_MYG156_JARRAH_Boddington_WA	TGGGTTTGGGAATTGGTTAGTCCCTTTAATGTTAGGAGCACCTGATATGGCTTTTCCTCG
	124_T124143_M_ID_MYG156_JARRAH_Lesmurdie_WA	CGGGTTTGGAAATTGGTTGGTTCCTTTAATATTAGGGGCTCCTGATATGGCTTTTCCTCG
	129_T40601_M_ID_MYG156_JARRAH_Mt_Helena_WA	CGGGTTTGGAAATTGGTTGGTTCCTTTAATATTAGGAGCACCTGATATAGCTTTTCCCCG
	130_T40632_M_ID_MYG156_JARRAH_Stoneville_WA	CGGGTTTGGAAATTGGTTGGTTCCTTTAATATTAGGAGCACCTGATATAGCTTTTCCCCG
	NCB_002_T136943_M_ID_MYG156_JARRAH_Bullsbrook_WA	CGGTTTTGGAAATTGATTGGTTCCTTTAATATTAGGAGCGCCTGATATGGCTTTTCCTCG
	127_T55925_M_ID_SIGILLATUM_Curtin_Uni_WA	GGGGTTTGGAAATTGGTTGGTTCCTTTAATATTAGGGGCTCCTGATATGGCTTTTCCTCG
	134_T129191_F_ID_SIGILLATUM_Karnup_WA	GGGGTTTGGAAATTGGTTGGTTCCTTTAATATTAGGGGCTCCTGATATGGCTTTTCCTCG
	128_T46054_M_ID_SIGILLATUM_Dalyellup_WA	AGGGTTTGGAAATTGGTTGGTCCCTTTAATATTGGGGGCTCCTGATATGGCTTTTCCTCG
	157_T123102_F_ID_SIGILLATUM_Leschenault_WA	AGGGTTTGGAAATTGGTTGGTTCCTTTAATATTAGGGGCTCCTGATATGGCTTTTCCTCG
	ID_T132564_M_ID_SIGILLATUM_Crawley_WA	GGGGTTTGGAAATTGGTTGGTTCCTTTAATATTGGGGGCTCCTGATATAGCTTTTCCTCG
	NCB_016_T132756_J_ID_SIGILLATUM_Shenton_Park_WA	GGGGTTTGGAAATTGGTTGGTTCCTTTAATATTGGGGGCTCCTGATATAGCTTTTCCTCG
	NCB_001_T139469_F_ID_MYG474_MCCLEMENTSORUM_Julimar_WA	AGGGTTTGGAAATTGATTGGTTCCTTTAATGCTGGGAGCTCCTGACATGGCTTTTCCTCG
	NCB_015_T139832_F_ID_MYG474_MCCLEMENTSORUM_7_Mile_Well_WA	GGGGTTTGGAAATTGATTGGTTCCTTTAATACTGGGAGCTCCTGATATGGCTTTTCCTCG
	152_T127017_F_ID_MYG477_DANDARAGAN_New_Norcia_WA	TGGGTTTGGTAATTGGTTGGTTCCTTTAATGTTAGGAGCACCTGATATAGCTTTTCCTCG
	148_T108031_J_ID_MYG477_DANDARAGAN_Watheroo_WA	GGGGTTTGGAAATTGGTTGGTTCCTTTGATGTTAGGAGCACCTGATATGGCTTTTCCCCG
	159_T125751_F_ID_MYG262_FORMOSUM_Mummaloo_WA	AGGGTTTGGGAATTGGTTGGTTCCTTTGATGTTAGGAGCTCCTGATATAGCTTTTCCTCG
	NCB_013_T125754_F_ID_MYG262_FORMOSUM_Mummaloo_WA	AGGGTTTGGGAATTGGTTGGTTCCTTTGATGTTAGGGGCTCCTGATATAGCTTTTCCTCG
	NCB_012_T139470_M_ID_MYG262_FORMOSUM_Mt_Gibson_WA	AGGGTTTGGGAATTGGTTGGTTCCTTTGATGTTAGGGGCTCCTGATATAGCTTTTCCTCG
	NCB_008_T139518_M_ID_MYG520_MCNAMARAI_Bruce_Rock_WA	AGGGTTTGGAAACTGATTAGTCCCTTTAATGTTGGGGGCGCCTGATATGGCTTTCCCTCG
	NCB_014_T139496_F_ID_MYG520_MCNAMARAI_Cleary_WA	GGGGTTTGGAAATTGGTTGGTTCCCTTAATGTTAGGGGCGCCGGATATGGCTTTTCCTCG
	NCB_009_T26107_M_ID_MYG520_MCNAMARAI_Trayning_WA	TGGGTTTGGAAATTGGTTGGTGCCTTTAATATTAGGAGCACCTGATATGGCCTTTCCTCG
	149_T122017_J_ID_NIGRUM_Wongan_Hills_WA	AGGGTTTGGAAATTGATTAGTTCCTTTAATATTAGGGGCTCCAGATATGGCTTTTCCTCG
	150_T122018_J_ID_NIGRUM_Wongan_Hills_WA	AGGGTTTGGAAATTGATTAGTTCCTTTAATATTAGGGGCTCCAGATATGGCTTTTCCTCG
	151_T122019_J_ID_NIGRUM_Wongan_Hills_WA	AGGATTTGGAAATTGATTGGTTCCTTTAATATTAGGGGCTCCAGATATGGCTTTTCCTCG
	NCB_020_T127020_F_ID_NIGRUM_Calingiri_WA	GGGGTTTGGAAATTGATTAGTCCCTTTAATATTGGGAGCTCCAGATATGGCCTTTCCTCG
	154_T133465_F_ID_MYG518_SCHOKNECHTORUM_Meenaar_WA	TGGGTTTGGAAATTGATTGGTCCCTTTGATGTTAGGTGCACCAGATATAGCTTTTCCTCG
	NCB_004_T140765_F_ID_MYG518_SCHOKNECHTORUM_York_WA	TGGGTTTGGAAATTGGTTGGTTCCTTTGATGTTAGGGGCACCGGATATAGCTTTTCCTCG
	63_T110576_F_ID_MYG018_CLYPEATUM_Yakabindie_WA	AGGATTTGGAAATTGGTTGGTTCCTTTGATGTTAGGGGCGCCTGATATGGCGTTTCCTCG
	126_T96452_M_ID_MYG018_CLYPEATUM_Albion_Downs_WA	AGGATTTGGAAATTGGTTGGTTCCTTTGATGTTAGGGGCGCCTGATATGGCGTTTCCTCG
	136_T110581_F_ID_MYG018_CLYPEATUM_Yakabindie_WA	AGGATTTGGAAATTGGTTGGTTCCTTTGATGTTAGGGGCGCCTGATATGGCGTTTCCTCG
	135_T103475_F_ID_MYG018_CLYPEATUM_Yeelirrie_WA	AGGATTTGGAAATTGATTGGTTCCTTTGATGTTAGGGGCGCCTGATATGGCGTTTCCTCG
	160_T101942_F_ID_MYG018_CLYPEATUM_Yeelirrie_WA	GGGATTTGGAAATTGGTTGGTTCCTTTGATGCTAGGGGCGCCTGATATGGCATTTCCTCG
	64_T78246_F_ID_MYG018_CLYPEATUM_Coolcalalaya_WA	GGGGTTTGGAAATTGATTGGTTCCTTTGATGTTAGGAGCGCCAGATATGGCATTTCCTCG
	137_T78252_F_ID_MYG018_CLYPEATUM_Coolcalalaya_WA	GGGGTTTGGAAATTGATTGGTTCCTTTGATGTTAGGAGCACCAGATATGGCATTTCCTCG
	138_T108032_F_ID_MYG018_CLYPEATUM_Woolgorong_WA	AGGGTTTGGAAATTGGTTGGTTCCTTTGATGTTAGGAGCGCCTGATATGGCATTTCCTCG
	132_T107368_M_ID_MYG018_CLYPEATUM_Glen_Stn_WA	GGGGTTTGGGAATTGGTTGGTTCCTTTGATGTTAGGGGCACCTGATATAGCGTTTCCTCG
	NCB_021_T136250_F_ID_MYG018_CLYPEATUM_Boolardy_Stn_WA	AGGGTTTGGGAATTGGTTGGTTCCTTTGATGTTAGGGGCACCTGATATAGCGTTTCCTCG
	NCB_022_T136252_M_ID_MYG018_CLYPEATUM_Jack_Hills_WA	AGGGTTTGGGAATTGGTTGGTTCCTTTGATGTTAGGGGCACCTGATATAGCGTTTCCTCG
	139_T108030_F_ID_MYG018_CLYPEATUM_Lakeside_Stn_WA	GGGGTTTGGGAATTGGTTGGTTCCTTTGATGTTAGGGGCACCTGATATAGCGTTTCCTCG
	141_T108516_F_ID_MYG018_CLYPEATUM_Karara_WA	AGGGTTTGGAAATTGGCTGGTCCCTTTGATGTTAGGGGCGCCTGATATGGCGTTTCCTCG
	142_T110279_J_ID_MYG018_CLYPEATUM_Kadji_Kadji_WA	GGGGTTTGGGAATTGATTAGTTCCTTTGATGTTGGGAGCGCCTGATATAGCGTTTCCTCG
	140_T108517_F_ID_MYG018_CLYPEATUM_Dalgaranga_Stn_WA	AGGGTTTGGAAATTGGTTGGTTCCTTTGATGTTAGGGGCACCTGATATGGCATTTCCTCG
	125_T117996_F_ID_MYG018_CLYPEATUM_Blue_Hill_Rg_WA	AGGGTTTGGAAATTGGTTGGTTCCTTTGATGTTAGGGGCGCCTGATATAGCGTTTCCTCG
	143_T125765_F_ID_MYG521_KOPEJTKAORUM_Mummaloo_WA	GGGGTTTGGAAATTGGTTGGTTCCCTTGATGTTAGGGGCGCCTGATATAGCGTTTCCTCG
	NCB_003_T140751_F_ID_MYG521_KOPEJTKAORUM_Charles_Darwin_NR_WA	GGGGTTTGGAAATTGGTTAGTTCCCTTGATGTTAGGGGCACCTGATATAGCTTTTCCTCG
	144_T108519_F_ID_MYG521_KOPEJTKAORUM_Charles_Darwin_NR_WA	GGGGTTTGGAAATTGGTTGGTTCCCTTGATGTTAGGGGCGCCTGATATGGCGTTTCCTCG
	NCB_019_T126455_F_ID_MYG521_KOPEJTKAORUM_Mummaloo_WA	GGGGTTTGGAAATTGGTTGGTTCCCTTGATGTTAGGGGCGCCTGATATGGCGTTTCCTCG
	145_T108523_F_ID_MYG521_KOPEJTKAORUM_Maya_NR_WA	AGGGTTTGGAAATTGGTTGGTCCCCTTGATGTTAGGGGCGCCTGATATAGCGTTTCCTCG
	147_T108518_J_ID_MYG521_KOPEJTKAORUM_Buntine_NR_WA	GGGGTTTGGAAATTGGTTGGTTCCCTTAATGTTAGGGGCGCCTGATATAGCGTTTCCTCG
	NCB_007_T139468_M_ID_MYG472_KWONGAN_Mt_Lesueur_WA	GGGGTTTGGAAATTGGTTGGTTCCTTTGATGTTAGGAGCACCTGATATAGCGTTTCCTCG
	NCB_018_T27117_M_ID_MYG472_KWONGAN_Eneabba_WA	GGGGTTTGGAAATTGGTTGGTTCCCTTGATGTTAGGGGCACCTGATATGGCATTTCCTCG
	NCB_006_T141118_F_ID_MYG478_ARENACEUM_Kalbarri_WA	GGGGTTTGGAAACTGGTTGGTTCCTTTGATGTTAGGGGCCCCTGATATGGCATTTCCTCG
	NCB_017_T41364_M_ID_MYG478_ARENACEUM_Zuytdorp_WA	GGGGTTTGGAAATTGGTTGGTTCCTTTGATGTTAGGGGCTCCTGATATGGCTTTTCCTCG
	241_T96623_M_ID_MYG064	GGGGTTTGGCAATTGGTTGATTCCTTTGATGTTAGGGGCGCCGGATATGGCGTTTCCTCG
	249_T97339_M_ID_castellum	TGGGTTTGGGAATTGGTTGGTTCCTTTGATGTTAGGGGCTCCTGATATAGCTTTTCCTCG
	251_T97337_M_ID_castellum	TGGGTTTGGGAATTGGTTGGTTCCTTTGATGTTAGGGGCTCCTGATATAGCTTTTCCTCG
	297_T96285_F_ID_castellum	TGGGTTTGGAAATTGGTTGGTTCCTTTGATGTTAGGGGCTCCTGATATAGCTTTTCCTCG
	298_T96288_F_ID_castellum	AGGGTTTGGGAATTGGTTGGTTCCTTTGATGTTAGGGGCTCCTGATATAGCTTTTCCTCG
	73_T109160_F_ID_galeosomoides	TGGTTTTGGAAATTGGATAGTTCCTTTGATGTTAGGGGCTCCGGATATGGCTTTTCCTCG
	214_T103391_J_ID_galeosomoides	TGGTTTTGGAAACTGGATAGTTCCTTTGATGTTAGGAGCTCCGGATATGGCTTTTCCTCG
	213_T72649_M_EP_bifida_OUTGROUP	AGGGTTCGGAAATTGATTGATTCCTTTAATGATTGGGGCCCCGGATATAGCTTTTCCTCG
	AN_T132736_F_GA_villosus_OUTGROUP	AGGGTTTGGAAATTGATTAATTCCTTTAATATTAGGTGCTCCAGATATGGCTTTTCCTCG
	PR_Prothemenops	GGGTTTTGGAAATTGATTACTTCCTTTAATGATTGGTGCTCCCGATATGGCTTTTCCTCG
	197_T126205_M_BU_biota_OUTGROUP	GGGATTTGGAAATTGAATAGTTCCAATAATGTTAGGTGCTCCTGATATAGCTTTTCCTCG
	198_T104308_M_EC_latior_OUTGROUP	AGGTTTTGGAAATTGGTTGATTCCTTTAATATTGGGTGCAGCGGATATAGCTTTTCCACG
	CE_Cethegus	GGGATTCGGGAACTGGCTAATTCCTTTAATAATGGGAGCGCCAGATATAGCTTTTCCTCG
	30_T129259_J_ID	AATGAATAATTTGAGATTTTGATTATTGCCCCCTTCTTTGTTTTTTTTGATGGCTTCTTC
	48_T121489_F_ID_MYG224	AATAAATAATTTGAGATTTTGGTTATTACCTCCTTCTTTGTTTTTTTTGGTGGTTTCTTC
	252_T110224_M_ID_MYG224	AATAAATAATTTGAGATTTTGGTTATTACCTCCTTCTTTGTTTTTTTTGGTGGTTTCTTC
	42_T133995_F_ID_cupulifex	GATAAATAATTTGAGATTTTGATTGTTGCCTCCATCTTTGTTTTTTTTAGTGGTTTCTTC
	AG_T129362_F_ID	GATAAATAATTTGAGATTTTGATTGTTGCCTCCTTCTTTGTTTTTTTTAGTGGTTTCTTC
	51_T132738_F_ID	GATGAATAATTTGAGATTTTGATTGTTGCCCCCTTCTTTGTTTTTTTTAGTGGTATCTTC
	52_T132757_F_ID_MYG221	GATAAATAATTTGAGATTTTGATTGTTGCCCCCTTCTTTATTTTTTTTAGTGATTTCTTC
	115_T134180_F_ID	GATGAATAATTTGAGATTTTGGTTGTTGCCACCCTCTTTGTTTTTTTTGATAGTTTCTTC
	58_T99997_M_ID_MYG_130_INCOMPTUM_Carnarvon_WA	TATGAATAATTTGAGATTTTGATTGTTGCCTTCTTCCTTATTTTTTCTTATGGTGTCTTC
	133_T99749_F_ID_MYG475_INTERMEDIUM_Koolyanobbing_WA	TATGAATAATTTGAGATTTTGATTGTTACCTTCTTCTTTGTTTTTTCTTATAGTGTCTTC
	NCB_010_T139519_M_ID_MYG475_INTERMEDIUM_Warrachuppin_WA	CATGAATAATTTGAGATTTTGATTGTTACCTTCTTCTTTGTTTTTTCTTATAGTGTCTTC
	310_T92079_J_ID_MYG475_INTERMEDIUM_Mt_Manning_WA	TATGAATAATTTGAGATTTTGATTGTTGCCTTCTTCTCTGTTTTTCCTTATAGTGTCTTC
	NCB_005_T140940_F_ID_MYG475_INTERMEDIUM_Bullfinch_WA	TATGAATAATTTGAGATTTTGATTGTTGCCTTCTTCTCTGTTTTTTCTTATAGTGTCTTC
	NCB_011_T139517_M_ID_MYG475_INTERMEDIUM_Mungarri_WA	TATGAATAATTTGAGATTTTGATTGTTGCCTTCTTCTTTGTTTTTTCTTATGGTGTCTTC
	62_T132737_F_ID_NIGRUM_Minnivale_WA	TATGAATAATTTGAGATTTTGACTGCTACCTTCTTCTTTGTTTTTTTTGATGATTTCTTC
	90_T131632_J_ID_MYG156_JARRAH_Arthur_Rv_WA	GATAAATAATTTGAGATTTTGGTTGTTGCCTTCTTCTTTGTTTTTTTTGATGGTTTCTTC
	131_T99952_M_ID_MYG156_JARRAH_Boddington_WA	GATAAATAATTTGAGATTTTGGTTGTTGCCTTCTTCTTTGTTTTTTTTGATGGTTTCTTC
	124_T124143_M_ID_MYG156_JARRAH_Lesmurdie_WA	TATAAATAATTTGAGATTTTGGTTGTTGCCCTCTTCTCTGTTTTTTTTAATGATTTCTTC
	129_T40601_M_ID_MYG156_JARRAH_Mt_Helena_WA	GATAAATAATTTGAGATTTTGGTTGTTGCCTTCTTCTCTGTTTTTTTTAATGATTTCTTC
	130_T40632_M_ID_MYG156_JARRAH_Stoneville_WA	GATAAATAATTTGAGATTTTGGTTGTTGCCTTCTTCTCTGTTTTTTTTAATGATTTCTTC
	NCB_002_T136943_M_ID_MYG156_JARRAH_Bullsbrook_WA	GATAAATAATTTGAGATTTTGGTTGTTGCCTTCCTCTCTGTTTTTTTTAATGATTTCTTC
	127_T55925_M_ID_SIGILLATUM_Curtin_Uni_WA	AATAAATAATTTGAGATTTTGGTTGTTGCCTTCTTCTTTGTTTTTTTTGATAGTTTCTTC
	134_T129191_F_ID_SIGILLATUM_Karnup_WA	AATAAATAATTTGAGATTTTGGTTGTTGCCTTCTTCTTTGTTTTTTTTGATAGTTTCTTC
	128_T46054_M_ID_SIGILLATUM_Dalyellup_WA	AATAAATAATTTGAGATTTTGGTTGTTGCCTTCTTCTTTGTTTTTTTTGATAGTTTCTTC
	157_T123102_F_ID_SIGILLATUM_Leschenault_WA	AATAAATAATTTGAGATTTTGGTTGTTGCCTTCTTCTTTGTTTTTTTTGATAGTTTCTTC
	ID_T132564_M_ID_SIGILLATUM_Crawley_WA	AATAAATAATTTGAGATTTTGGTTGTTGCCTTCTTCTTTGTTTTTTTTGATGGTTTCTTC
	NCB_016_T132756_J_ID_SIGILLATUM_Shenton_Park_WA	AATAAATAATTTGAGATTTTGGTTGTTGCCTTCTTCTTTGTTTTTTTTGATAGTTTCTTC
	NCB_001_T139469_F_ID_MYG474_MCCLEMENTSORUM_Julimar_WA	GATAAATAATTTGAGATTTTGGTTATTGCCTTCTTCTTTGTTTTTTTTGATGGTTTCTTC
	NCB_015_T139832_F_ID_MYG474_MCCLEMENTSORUM_7_Mile_Well_WA	GATAAATAATTTGAGATTTTGGTTATTGCCTTCTTCTTTGTTTTTTTTGATGGTTTCTTC
	152_T127017_F_ID_MYG477_DANDARAGAN_New_Norcia_WA	TATAAATAATTTGAGATTTTGGTTGTTACCTTCTTCTTTGTTCTTTTTGATGGTTTCTTC
	148_T108031_J_ID_MYG477_DANDARAGAN_Watheroo_WA	AATAAATAATTTGAGATTTTGGTTGTTACCTTCTTCTTTGTTTTTTTTGATAGTTTCTTC
	159_T125751_F_ID_MYG262_FORMOSUM_Mummaloo_WA	AATAAATAATTTGAGATTTTGGTTGTTACCTTCTTCTTTGTTTTTTTTGGTGGTTTCTTC
	NCB_013_T125754_F_ID_MYG262_FORMOSUM_Mummaloo_WA	GATAAATAATTTGAGATTTTGGTTGTTACCTTCTTCTTTGTTTTTTTTGGTGGTTTCTTC
	NCB_012_T139470_M_ID_MYG262_FORMOSUM_Mt_Gibson_WA	AATAAATAATTTGAGATTTTGGTTGTTACCTTCTTCTTTGTTTTTTTTGATGGTTTCTTC
	NCB_008_T139518_M_ID_MYG520_MCNAMARAI_Bruce_Rock_WA	AATAAATAATTTAAGATTTTGGTTGTTGCCTTCTTCTTTGTTTTTTTTGATGGTTTCTTC
	NCB_014_T139496_F_ID_MYG520_MCNAMARAI_Cleary_WA	AATGAATAATTTGAGATTTTGATTGTTGCCTTCTTCTTTGTTTTTTTTAATGGTTTCTTC
	NCB_009_T26107_M_ID_MYG520_MCNAMARAI_Trayning_WA	TATAAATAATTTGAGATTTTGGTTGTTGCCTTCTTCTTTGTTTTTTTTAATGGTTTCTTC
	149_T122017_J_ID_NIGRUM_Wongan_Hills_WA	TATAAATAACTTGAGATTTTGATTGTTACCTTCTTCTTTGTTTTTTTTAATGGTTTCTTC
	150_T122018_J_ID_NIGRUM_Wongan_Hills_WA	TATAAATAACTTGAGATTTTGATTGTTACCTTCTTCTTTGTTTTTTTTAATGGTTTCTTC
	151_T122019_J_ID_NIGRUM_Wongan_Hills_WA	AATAAATAATTTGAGATTTTGATTATTGCCTTCTTCTCTGTTTTTTTTGATGGTTTCTTC
	NCB_020_T127020_F_ID_NIGRUM_Calingiri_WA	TATAAATAATTTGAGATTTTGATTATTACCTTCTTCTTTGTTTTTTTTGATGGTCTCTTC
	154_T133465_F_ID_MYG518_SCHOKNECHTORUM_Meenaar_WA	TATAAATAATTTGAGATTTTGATTGTTACCTTCTTCTTTGTTTTTTTTAATGGTTTCTTC
	NCB_004_T140765_F_ID_MYG518_SCHOKNECHTORUM_York_WA	TATAAATAATTTGAGATTTTGATTGTTACCTTCTTCTTTGTTTTTTTTGATGGTTTCTTC
	63_T110576_F_ID_MYG018_CLYPEATUM_Yakabindie_WA	TATGAATAATTTGAGATTTTGGTTGTTACCTTCTTCTTTGTTTTTTTTGGTAGTTTCTTC
	126_T96452_M_ID_MYG018_CLYPEATUM_Albion_Downs_WA	TATGAATAATTTGAGATTTTGGTTGTTACCTTCTTCTTTGTTTTTTTTGGTGGTTTCTTC
	136_T110581_F_ID_MYG018_CLYPEATUM_Yakabindie_WA	TATGAATAATTTGAGATTTTGGTTGTTACCTTCTTCTTTGTTTTTTTTGGTAGTTTCTTC
	135_T103475_F_ID_MYG018_CLYPEATUM_Yeelirrie_WA	TATGAATAATTTGAGATTTTGGTTGTTACCTTCTTCTTTGTTTTTTTTGGTAGTTTCTTC
	160_T101942_F_ID_MYG018_CLYPEATUM_Yeelirrie_WA	TATGAATAATTTGAGATTTTGGTTGTTACCTTCTTCTTTGTTTTTTTTAGTAGTTTCTTC
	64_T78246_F_ID_MYG018_CLYPEATUM_Coolcalalaya_WA	TATGAATAATTTGAGATTTTGGTTGTTGCCTTCTTCTTTGTTTTTTTTGGTAGTTTCTTC
	137_T78252_F_ID_MYG018_CLYPEATUM_Coolcalalaya_WA	TATGAATAATTTGAGATTTTGGTTGTTGCCTTCTTCTTTGTTTTTTTTGGTAGTTTCTTC
	138_T108032_F_ID_MYG018_CLYPEATUM_Woolgorong_WA	TATGAATAATTTGAGATTTTGGTTGTTGCCTTCTTCTTTGTTTTTTTTGGTAGTTTCTTC
	132_T107368_M_ID_MYG018_CLYPEATUM_Glen_Stn_WA	TATGAATAATTTGAGATTTTGGTTGTTGCCTTCTTCTTTGTTTTTTTTGGTAGTTTCTTC
	NCB_021_T136250_F_ID_MYG018_CLYPEATUM_Boolardy_Stn_WA	TATGAATAATTTGAGATTTTGGTTGTTGCCTTCTTCTTTGTTTTTTTTGGTAGTTTCTTC
	NCB_022_T136252_M_ID_MYG018_CLYPEATUM_Jack_Hills_WA	TATGAATAATTTGAGATTTTGGTTGTTGCCTTCTTCTTTGTTTTTTTTGGTAGTTTCTTC
	139_T108030_F_ID_MYG018_CLYPEATUM_Lakeside_Stn_WA	TATGAATAATTTGAGATTTTGGTTGTTGCCTTCTTCTTTGTTTTTTTTGGTGGTTTCTTC
	141_T108516_F_ID_MYG018_CLYPEATUM_Karara_WA	TATGAATAATTTGAGATTTTGGTTGTTGCCTTCTTCTTTGTTTTTTTTAGTGGTTTCTTC
	142_T110279_J_ID_MYG018_CLYPEATUM_Kadji_Kadji_WA	TATGAATAATTTGAGATTCTGGTTGTTGCCTTCTTCTTTGTTTTTTTTGGTAGTTTCTTC
	140_T108517_F_ID_MYG018_CLYPEATUM_Dalgaranga_Stn_WA	AATAAATAATTTGAGATTTTGGTTGTTGCCTTCTTCTTTGTTTTTTTTGGTGGTTTCTTC
	125_T117996_F_ID_MYG018_CLYPEATUM_Blue_Hill_Rg_WA	TATAAATAATTTGAGATTTTGGTTGTTGCCTTCTTCTTTGTTTTTTTTGGTAGTTTCTTC
	143_T125765_F_ID_MYG521_KOPEJTKAORUM_Mummaloo_WA	TATGAATAATTTGAGATTTTGGTTGTTGCCTTCTTCTTTGTTTTTTTTGATGGTTTCTTC
	NCB_003_T140751_F_ID_MYG521_KOPEJTKAORUM_Charles_Darwin_NR_WA	TATGAATAATTTGAGATTTTGGTTGTTGCCTTCTTCTTTGTTTTTTTTGATAGTTTCTTC
	144_T108519_F_ID_MYG521_KOPEJTKAORUM_Charles_Darwin_NR_WA	TATGAATAATTTGAGATTTTGGTTGTTGCCTTCTTCTTTGTTTTTTTTGATGGTTTCTTC
	NCB_019_T126455_F_ID_MYG521_KOPEJTKAORUM_Mummaloo_WA	TATGAATAATTTGAGATTTTGGTTGTTGCCTTCTTCTTTGTTTTTTTTGATGGTTTCTTC
	145_T108523_F_ID_MYG521_KOPEJTKAORUM_Maya_NR_WA	TATGAATAATTTGAGATTTTGGTTGTTACCTTCTTCTTTGTTTTTTTTGTTGGTTTCTTC
	147_T108518_J_ID_MYG521_KOPEJTKAORUM_Buntine_NR_WA	AATGAATAACTTGAGATTTTGGTTGTTACCTTCTTCTTTGTTTTTTTTGTTGGTTTCTTC
	NCB_007_T139468_M_ID_MYG472_KWONGAN_Mt_Lesueur_WA	TATGAACAATTTGAGATTTTGGTTGTTGCCTTCTTCTTTGTTTTTTTTGATAGTTTCTTC
	NCB_018_T27117_M_ID_MYG472_KWONGAN_Eneabba_WA	TATAAACAATTTGAGATTTTGGTTGTTGCCCTCTTCTTTGTTTTTTTTAATAGTTTCTTC
	NCB_006_T141118_F_ID_MYG478_ARENACEUM_Kalbarri_WA	TATGAATAATTTGAGATTTTGGTTATTGCCTTCTTCTTTGTTTTTTTTGATGGTTTCTTC
	NCB_017_T41364_M_ID_MYG478_ARENACEUM_Zuytdorp_WA	TATGAATAATTTGAGATTTTGGTTGTTGCCTTCTTCTTTGTTTTTTTTGATAGTTTCTTC
	241_T96623_M_ID_MYG064	AATAAATAATTTAAGTTTTTGATTGTTACCTTCTTCTCTGTTTTTTTTGATAGTTTCTTC
	249_T97339_M_ID_castellum	GATGAATAATTTGAGATTTTGATTGTTACCTCCTTCTTTGTTTTTTTTAATGGTTTCCTC
	251_T97337_M_ID_castellum	GATGAATAATTTGAGATTTTGATTGTTACCTCCTTCTTTGTTTTTTTTAATGGTTTCTTC
	297_T96285_F_ID_castellum	GATAAATAATTTGAGATTTTGATTGTTACCTCCTTCTTTGTTTTTTTTAATGGTTTCTTC
	298_T96288_F_ID_castellum	GATAAATAATTTAAGATTTTGATTGTTGCCTCCTTCTTTGTTTTTTTTAATGGTTTCTTC
	73_T109160_F_ID_galeosomoides	AATGAATAATTTGAGATTTTGGTTGTTGCCTCCTTCTTTGTTTTTTTTGATGGTTTCTAT
	214_T103391_J_ID_galeosomoides	AATGAATAATTTGAGATTTTGGTTGTTGCCTCCTTCTTTGTTTTTTTTGATGGTTTCTAT
	213_T72649_M_EP_bifida_OUTGROUP	TATAAATAATTTGAGATTTTGGTTGTTACCTCCTTCTTTGTTTTTTTTGGTGGTATCTTC
	AN_T132736_F_GA_villosus_OUTGROUP	AATAAATAATTTGAGATATTGGTTGCTTCCACCTTCCTTATTTTTTCTTTTGGTTTCTTC
	PR_Prothemenops	AATAAATAATTTAAGATTTTGATTACTGCCTCCTTCTTTGTTGATATTGGTTGCTTCCTC
	197_T126205_M_BU_biota_OUTGROUP	AATAAACAATTTGAGTTTTTGGTTGTTACCTCCTTCTTTGTTTTTTTTAGTTATGTCCTC
	198_T104308_M_EC_latior_OUTGROUP	AATGAATAACTTGAGATTTTGATTGTTGCCGCCTTCTTTGTTCTTTTTAGTATTATCTTC
	CE_Cethegus	AATAAATAATTTGAGATTTTGACTTCTCCCCCCTTCTTTATTTTTATTACTTTTATCTTC
	30_T129259_J_ID	TTTAATGGAGGTTGGGGTAGGAGCAGGATGAACAATTTACCCTCCTCTATCGTCGAGAGA
	48_T121489_F_ID_MYG224	TTTAATAGAGGTAGGGGTTGGAGCAGGATGAACTATTTATCCCCCTTTATCGTCAGGGGT
	252_T110224_M_ID_MYG224	TTTAATAGAGGTAGGGGTTGGAGCAGGATGAACTATTTATCCCCCTTTATCGTCAGGGGT
	42_T133995_F_ID_cupulifex	TTTGGTGGAGGTTGGGGTAGGAGCGGGGTGGACTATTTATCCTCCTTTATCGTCAGGAGT
	AG_T129362_F_ID	TTTGATGGAGGTTGGGGTTGGGGCTGGGTGAACTATTTATCCTCCTTTGTCTTCTGGAGT
	51_T132738_F_ID	TTTAATGGAGGTAGGGGTGGGGGCAGGTTGAACTATTTATCCCCCTTTGTCGTCAGGGTT
	52_T132757_F_ID_MYG221	TTTGATGGAGGTTGGAGTGGGGGCAGGATGGACTATTTATCCTCCTTTGTCTTCGGGTTT
	115_T134180_F_ID	TTTGGTGGAAGTAGGGGTGGGAGCAGGATGGACTATTTATCCTCCTTTGTCGTCGGGTAT
	58_T99997_M_ID_MYG_130_INCOMPTUM_Carnarvon_WA	CTTGTTAGGGATTGGTGTTGGAGCAGGATGAACTATTTATCCTCCTTTGTCTTCTGGTGT
	133_T99749_F_ID_MYG475_INTERMEDIUM_Koolyanobbing_WA	TTTGATAGGGATTGGTGTTGGGGCAGGGTGGACTATTTATCCACCTTTATCGTCTAGTGT
	NCB_010_T139519_M_ID_MYG475_INTERMEDIUM_Warrachuppin_WA	TTTGATAGGGGTTGGTGTTGGAGCAGGGTGAACTATTTATCCACCTCTATCATCTAGTGT
	310_T92079_J_ID_MYG475_INTERMEDIUM_Mt_Manning_WA	TTTAATGGGGATTGGTGTTGGAGCAGGGTGAACTATTTATCCACCTTTATCATCTAGTGT
	NCB_005_T140940_F_ID_MYG475_INTERMEDIUM_Bullfinch_WA	TTTAATGGGAATTGGTGTTGGAGCAGGGTGAACTATTTATCCACCTTTATCATCTAGTGT
	NCB_011_T139517_M_ID_MYG475_INTERMEDIUM_Mungarri_WA	TTTGATGGGRATTGGTGTTGGAGCAGGGTGAACTATTTATCCTCCTTTGTCATCTAGTGT
	62_T132737_F_ID_NIGRUM_Minnivale_WA	TCTGATAGGGGTTGGTGTAGGTGCTGGGTGGACTATTTATCCTCCTTTATCTTCTAGTGT
	90_T131632_J_ID_MYG156_JARRAH_Arthur_Rv_WA	TTTGGTAGGGGTTGGAGTTGGAGCTGGGTGAACTATTTATCCTCCTTTGTCTTCTGGTGT
	131_T99952_M_ID_MYG156_JARRAH_Boddington_WA	TTTGGTAGGGGTTGGAGTTGGAGCTGGATGGACTATTTATCCCCCTTTGTCTTCTGGTGT
	124_T124143_M_ID_MYG156_JARRAH_Lesmurdie_WA	TTTGGTAGGGGTTGGAGTTGGAGCTGGGTGGACTATTTATCCTCCTTTGTCTTCTAGTGT
	129_T40601_M_ID_MYG156_JARRAH_Mt_Helena_WA	TTTAGTAGGGGTAGGAGTCGGAGCTGGGTGGACTATTTATCCTCCTTTGTCTTCTAGTGT
	130_T40632_M_ID_MYG156_JARRAH_Stoneville_WA	TTTAGTAGGGGTAGGAGTCGGAGCTGGGTGGACTATTTATCCTCCTTTGTCTTCTAGTGT
	NCB_002_T136943_M_ID_MYG156_JARRAH_Bullsbrook_WA	TTTGGTGGGGGTTGGAGTTGGAGCTGGGTGGACAATTTATCCTCCTTTGTCTTCTAGTGT
	127_T55925_M_ID_SIGILLATUM_Curtin_Uni_WA	TTTGGTGGGGGTTGGTGTTGGGGCTGGGTGGACTATTTATCCTCCTTTATCTTCTAGTGT
	134_T129191_F_ID_SIGILLATUM_Karnup_WA	TTTGGTGGGGGTTGGTGTTGGGGCTGGATGAACTATTTATCCTCCTTTGTCTTCTAGTGT
	128_T46054_M_ID_SIGILLATUM_Dalyellup_WA	TTTGGTGGGAGTTGGTGTTGGGGCCGGATGAACTATTTATCCCCCTTTGTCTTCTAGTGT
	157_T123102_F_ID_SIGILLATUM_Leschenault_WA	TTTGGTGGGGGTTGGTGTTGGGGCTGGATGAACTATTTATCCTCCTTTGTCTTCTAGTGT
	ID_T132564_M_ID_SIGILLATUM_Crawley_WA	TTTGGTGGGGGTTGGTGTGGGGGCTGGTTGAACTATTTATCCTCCTTTGTCTTCTAGTGT
	NCB_016_T132756_J_ID_SIGILLATUM_Shenton_Park_WA	TTTAGTGGGGGTTGGTGTTGGGGCTGGTTGGACTATTTATCCTCCTTTGTCTTCTAGTGT
	NCB_001_T139469_F_ID_MYG474_MCCLEMENTSORUM_Julimar_WA	TTTGGTTGGTGTAGGTGTTGGAGCCGGGTGAACTATTTATCCTCCTTTGTCTTCTGGTGT
	NCB_015_T139832_F_ID_MYG474_MCCLEMENTSORUM_7_Mile_Well_WA	TTTGGTTGGTGTTGGTGTTGGAGCCGGGTGAACTATTTATCCCCCTTTGTCTTCTGGTGT
	152_T127017_F_ID_MYG477_DANDARAGAN_New_Norcia_WA	TTTGATTGGGGTTGGGGTTGGAGCTGGGTGAACTATTTATCCTCCTTTGTCTTCTGGGGT
	148_T108031_J_ID_MYG477_DANDARAGAN_Watheroo_WA	TATAATAGGGGTGGGTGTTGGAGCTGGGTGGACGATTTATCCTCCTTTGTCTTCTGGGGT
	159_T125751_F_ID_MYG262_FORMOSUM_Mummaloo_WA	TTTAGTAGGGGTTGGTGTTGGTGCTGGATGAACTATTTATCCTCCTTTATCTTCTGGTGT
	NCB_013_T125754_F_ID_MYG262_FORMOSUM_Mummaloo_WA	TTTAGTAGGGGTTGGTGTTGGTGCTGGATGAACTATTTATCCTCCTTTATCTTCTGGTGT
	NCB_012_T139470_M_ID_MYG262_FORMOSUM_Mt_Gibson_WA	TTTAGTAGGGGTTGGTGTTGGTGCTGGATGAACTATTTATCCTCCTTTATCTTCTGGTGT
	NCB_008_T139518_M_ID_MYG520_MCNAMARAI_Bruce_Rock_WA	TTTAATAGGGATTGGTGTTGGTGCTGGATGAACTATTTATCCACCTTTATCTTCTGGTGT
	NCB_014_T139496_F_ID_MYG520_MCNAMARAI_Cleary_WA	TTTAATAGGGATTGGTGTAGGTGCTGGATGAACTATTTATCCTCCTTTGTCTTCTGGTGT
	NCB_009_T26107_M_ID_MYG520_MCNAMARAI_Trayning_WA	TTTAATAGGAATTGGTGTTGGTGCTGGGTGGACTATTTACCCCCCCTTGTCTTCTAGTGT
	149_T122017_J_ID_NIGRUM_Wongan_Hills_WA	TTTGATGGGGATTGGTGTTGGTGCTGGGTGAACTATTTATCCTCCTTTATCTTCTAGTGT
	150_T122018_J_ID_NIGRUM_Wongan_Hills_WA	TTTGATAGGGATTGGTGTTGGTGCTGGGTGAACTATTTATCCTCCTTTATCTTCTAGTGT
	151_T122019_J_ID_NIGRUM_Wongan_Hills_WA	TTTGATAGGGATTGGTGTTGGTGCTGGATGGACTATTTATCCTCCTTTGTCTTCTAGTGT
	NCB_020_T127020_F_ID_NIGRUM_Calingiri_WA	TTTGATAGGGATTGGTGTTGGTGCTGGATGAACTATTTATCCTCCTTTGTCTTCTAGTGT
	154_T133465_F_ID_MYG518_SCHOKNECHTORUM_Meenaar_WA	TTTGATAGGGATTGGGGTAGGTGCTGGGTGGACAATTTATCCTCCTTTGTCTTCTGGTGT
	NCB_004_T140765_F_ID_MYG518_SCHOKNECHTORUM_York_WA	TTTGATAGGGATTGGGGTAGGTGCTGGGTGGACGATTTATCCTCCTTTGTCTTCTGGTGT
	63_T110576_F_ID_MYG018_CLYPEATUM_Yakabindie_WA	TTTAATAGGGGTGGGTGTTGGGGCTGGATGAACTATTTATCCTCCTTTGTCTTCTGGTAT
	126_T96452_M_ID_MYG018_CLYPEATUM_Albion_Downs_WA	TTTAATAGGGGTGGGTGTTGGGGCTGGATGAACTATTTATCCTCCTTTGTCTTCTGGTAT
	136_T110581_F_ID_MYG018_CLYPEATUM_Yakabindie_WA	CTTAATAGGGGTGGGTGTTGGGGCTGGATGAACTATTTATCCTCCTTTGTCTTCTGGTAT
	135_T103475_F_ID_MYG018_CLYPEATUM_Yeelirrie_WA	TTTAATAGGGGTGGGTGTTGGGGCTGGATGAACTATTTATCCTCCTTTGTCTTCTGGTAT
	160_T101942_F_ID_MYG018_CLYPEATUM_Yeelirrie_WA	TCTAATAGGGGTGGGTGTTGGGGCTGGATGAACTATTTATCCTCCTTTGTCTTCTGGTAT
	64_T78246_F_ID_MYG018_CLYPEATUM_Coolcalalaya_WA	TTTAATAGGGGTGGGTGTTGGGGCTGGATGAACTATTTATCCTCCTTTATCTTCTGGTGT
	137_T78252_F_ID_MYG018_CLYPEATUM_Coolcalalaya_WA	TTTAATAGGGGTGGGTGTTGGGGCTGGATGAACTATTTATCCTCCTTTATCTTCTGGTGT
	138_T108032_F_ID_MYG018_CLYPEATUM_Woolgorong_WA	TTTAATAGGGGTGGGTGTTGGGGCTGGATGAACTATTTATCCTCCTTTGTCTTCTGGTGT
	132_T107368_M_ID_MYG018_CLYPEATUM_Glen_Stn_WA	TTTAATAGGGGTGGGTGTTGGGGCTGGATGAACAATTTATCCTCCTTTGTCTTCTGGTGT
	NCB_021_T136250_F_ID_MYG018_CLYPEATUM_Boolardy_Stn_WA	TTTAATAGGGGTGGGTGTTGGAGCTGGATGAACGATTTATCCTCCCTTGTCTTCTGGTGT
	NCB_022_T136252_M_ID_MYG018_CLYPEATUM_Jack_Hills_WA	TTTAATAGGGGTGGGTGTTGGAGCTGGATGAACGATTTATCCTCCCTTGTCTTCTGGTGT
	139_T108030_F_ID_MYG018_CLYPEATUM_Lakeside_Stn_WA	TTTAATAGGGGTAGGTGTTGGTGCTGGATGAACTATTTATCCTCCTTTGTCTTCTGGTGT
	141_T108516_F_ID_MYG018_CLYPEATUM_Karara_WA	TTTAATAGGGGTGGGTGTTGGGGCTGGATGAACTATTTATCCTCCTTTGTCTTCTGGTGT
	142_T110279_J_ID_MYG018_CLYPEATUM_Kadji_Kadji_WA	TTTAATAGGGGTGGGTGTTGGAGCTGGATGAACTATTTATCCTCCTTTGTCTTCTGGTGT
	140_T108517_F_ID_MYG018_CLYPEATUM_Dalgaranga_Stn_WA	TTTAATAGGAGTGGGTGTTGGGGCTGGATGGACCATTTATCCTCCTTTGTCTTCTGGTGT
	125_T117996_F_ID_MYG018_CLYPEATUM_Blue_Hill_Rg_WA	TTTAATAGGAGTAGGTGTTGGGGCTGGATGAACTATTTATCCTCCTTTGTCTTCTGGTGT
	143_T125765_F_ID_MYG521_KOPEJTKAORUM_Mummaloo_WA	TTTGATAGGAGTAGGCGTTGGGGCAGGATGAACTATTTATCCTCCTTTGTCTTCTGGTGT
	NCB_003_T140751_F_ID_MYG521_KOPEJTKAORUM_Charles_Darwin_NR_WA	TTTAATAGGGGTAGGCGTTGGGGCAGGATGAACTATTTATCCTCCTTTGTCTTCTGGTGT
	144_T108519_F_ID_MYG521_KOPEJTKAORUM_Charles_Darwin_NR_WA	TTTAATAGGGGTAGGGGTTGGGGCAGGATGAACTATTTATCCTCCTTTGTCTTCTGGTGT
	NCB_019_T126455_F_ID_MYG521_KOPEJTKAORUM_Mummaloo_WA	TTTAATAGGGGTAGGGGTTGGGGCAGGATGAACTATTTATCCTCCTTTGTCTTCTGGTGT
	145_T108523_F_ID_MYG521_KOPEJTKAORUM_Maya_NR_WA	TTTAATAGGGGTAGGCGTTGGGGCAGGATGAACTATTTATCCCCCTTTGTCTTCTGGTGT
	147_T108518_J_ID_MYG521_KOPEJTKAORUM_Buntine_NR_WA	TTTAATAGGGGTAGGTGTTGGGGCAGGGTGAACTATTTATCCCCCTTTATCTTCTGGTGT
	NCB_007_T139468_M_ID_MYG472_KWONGAN_Mt_Lesueur_WA	TTTGATGGGAGTGGGTGTTGGTGCTGGATGAACTATTTATCCTCCTTTATCTTCTGGAGT
	NCB_018_T27117_M_ID_MYG472_KWONGAN_Eneabba_WA	TTTGATGGGAGTGGGTGTTGGTGCTGGATGAACTATTTATCCCCCCTTGTCTTCTGGAGT
	NCB_006_T141118_F_ID_MYG478_ARENACEUM_Kalbarri_WA	TTTAATAGGGGTGGGTGTTGGTGCTGGATGAACTATTTATCCTCCTTTGTCTTCTGGTGT
	NCB_017_T41364_M_ID_MYG478_ARENACEUM_Zuytdorp_WA	TTTAATTGGGGTAGGTGTTGGGGCTGGATGAACTATTTATCCTCCTTTGTCTTCAGGTGT
	241_T96623_M_ID_MYG064	TTTGGTTGGTGTTGGGGTTGGTGCAGGGTGGACTATTTATCCTCCATTATCTTCCGGAGT
	249_T97339_M_ID_castellum	GTTGATTGAAATTGGGGTTGGGGCTGGGTGAACTATTTATCCTCCTTTATCTTCGGGTGT
	251_T97337_M_ID_castellum	GTTGATTGAAATTGGGGTTGGAGCTGGGTGAACTATTTATCCTCCTTTGTCTTCCGGTGT
	297_T96285_F_ID_castellum	ATTGATTGAGATTGGGGTTGGAGCTGGGTGAACTATTTATCCTCCTTTGTCTTCTGGTGT
	298_T96288_F_ID_castellum	ATTGATTGAGGTTGGGGTTGGGGCTGGATGAACTATTTATCCTCCTTTGTCTTCTGGTGT
	73_T109160_F_ID_galeosomoides	GATGATGGAGGTTGGGGTGGGGGCAGGGTGAACAATTTACCCTCCTTTGTCTTCAGGGGT
	214_T103391_J_ID_galeosomoides	GATAATGGAGGTTGGGGTGGGGGCAGGGTGAACAATTTACCCTCCTTTGTCTTCAGGGGT
	213_T72649_M_EP_bifida_OUTGROUP	TTTGGAGAGAGTAGGTGTTGGTGCAGGGTGAACTATTTATCCTCCTTTATCATCAGGTGT
	AN_T132736_F_GA_villosus_OUTGROUP	TATAATAGAGATTGGGGCTGGAGCCGGATGAACTATTTATCCTCCTTTATCTTCTGGGTT
	PR_Prothemenops	TATGGTAGAGGTTGGAGTGGGTGCTGGATGAACAATTTATCCACCTTTATCGTCTAGTTT
	197_T126205_M_BU_biota_OUTGROUP	TTTAACAGAGATTGGTGTAGGGACTGGATGAACTATTTATCCACCTTTATCTTCTAGAGT
	198_T104308_M_EC_latior_OUTGROUP	TTTGATTGAGATTGGTGTAGGAGCTGGATGAACTATTTATCCTCCTTTGTCTTCTAGTGT
	CE_Cethegus	TCTTTCTGATGTGGGTGTAGGAGCGGGGTGAACGATTTATCCCCCTTTATCTAGAGGGGT
	30_T129259_J_ID	AGGACATAGAGGAGGAGGTATAGATTTTGTTATTTTTTCTTTGCATTTGGCTGGTGCTTC
	48_T121489_F_ID_MYG224	AGGACATAGAGGAGGAGGAATGGATTTTGTTATTTTTTCTTTACATTTAGCGGGTGCTTC
	252_T110224_M_ID_MYG224	AGGACATAGAGGAGGAGGAATGGATTTTGTTATTTTTTCTTTACATTTAGCGGGTGCTTC
	42_T133995_F_ID_cupulifex	AGGGCATAGAAGTGGGGGGATGGATTTTGTTGTTTTCTCTTTGCATTTAGCTGGTGCTTC
	AG_T129362_F_ID	CGGACATAGAGGGGGAGGGATGGATTTTGTTATTTTTTCTTTACATTTAGCGGGAGCTTC
	51_T132738_F_ID	AGGACATAGAGGTGGAGGGATGGATTTTGTTATTTTTTCTTTACATTTGGCTGGTGCTTC
	52_T132757_F_ID_MYG221	AGGGCATAGAGGTGGAGGGATGGATTTTGTTGTATTTTCTTTGCATTTGGCGGGTGTTTC
	115_T134180_F_ID	CGGTCATAGAAGAATGGGAATAGATTTTGTTATTTTTTCTTTGCACTTAGCGGGTGCTTC
	58_T99997_M_ID_MYG_130_INCOMPTUM_Carnarvon_WA	AGGGCATAGAGGGGGTGGGATGGATTTTGTTATTTTTTCTTTGCATTTGGCTGGTGCTTC
	133_T99749_F_ID_MYG475_INTERMEDIUM_Koolyanobbing_WA	AGGACATAGAGGGGGTAGAATGGATTTTGTTATTTTTTCTTTACATTTAGCTGGTGCTTC
	NCB_010_T139519_M_ID_MYG475_INTERMEDIUM_Warrachuppin_WA	AGGGCATAGAGAGGGTAGAATGGATTTTGTTATTTTTTCTTTACATTTAGCTGGTGCTTC
	310_T92079_J_ID_MYG475_INTERMEDIUM_Mt_Manning_WA	AGGGCACAGAGGGGGTAGAATGGATTTTGTTATTTTTTCTTTACATTTAGCTGGTGCTTC
	NCB_005_T140940_F_ID_MYG475_INTERMEDIUM_Bullfinch_WA	AGGGCACAGAGGGGGTAGAATGGATTTTGTTATTTTTTCTTTACATTTAGCTGGTGCTTC
	NCB_011_T139517_M_ID_MYG475_INTERMEDIUM_Mungarri_WA	AGGACATAGAGGGGGGGGGATGGATTTTGTTATTTTTTCTTTGCATTTAGCTGGTGCTTC
	62_T132737_F_ID_NIGRUM_Minnivale_WA	TGGTCATAGAGGAGGGGGGATAGATTTTGTAATTTTTTCTTTGCACTTGGCGGGTGCTTC
	90_T131632_J_ID_MYG156_JARRAH_Arthur_Rv_WA	TGGACATAGAGGAGGGGGGATAGATTTTGTTATTTTTTCTTTACATTTGGCTGGTGCTTC
	131_T99952_M_ID_MYG156_JARRAH_Boddington_WA	TGGGCATAGAGGGGGTGGGATAGATTTTGTTATTTTTTCTTTACATTTGGCTGGTGCTTC
	124_T124143_M_ID_MYG156_JARRAH_Lesmurdie_WA	TGGGCATAGAGGGGGTGGGATAGATTTTGTTATTTTTTCTTTACATTTGGCTGGTGCTTC
	129_T40601_M_ID_MYG156_JARRAH_Mt_Helena_WA	CGGGCATAGAGGGGGTGGGATAGATTTTGTCATCTTTTCTTTACATTTGGCTGGTGCTTC
	130_T40632_M_ID_MYG156_JARRAH_Stoneville_WA	CGGGCATAGAGGGGGTGGGATAGATTTTGTCATCTTTTCTTTACATTTGGCTGGTGCTTC
	NCB_002_T136943_M_ID_MYG156_JARRAH_Bullsbrook_WA	TGGACATAGAGGGGGTGGGATAGATTTTGTTATCTTTTCTTTACATTTGGCTGGTGCTTC
	127_T55925_M_ID_SIGILLATUM_Curtin_Uni_WA	AGGCCATAGAGGAGGAGGAATAGATTTTGTTATTTTTTCTTTGCATTTGGCTGGTGCTTC
	134_T129191_F_ID_SIGILLATUM_Karnup_WA	AGGTCATAGAGGAGGAGGAATAGATTTTGTTATTTTTTCTTTACATTTGGCTGGTGCCTC
	128_T46054_M_ID_SIGILLATUM_Dalyellup_WA	AGGACATAGAGGGGGGGGAATAGATTTTGTTATTTTTTCTTTACATTTGGCTGGTGCTTC
	157_T123102_F_ID_SIGILLATUM_Leschenault_WA	AGGACATAGAGGAGGGGGAATAGATTTTGTTATTTTTTCTTTACATTTGGCTGGTGCTTC
	ID_T132564_M_ID_SIGILLATUM_Crawley_WA	AGGACATAGAGGAGGAGGAATGGATTTTGTTATTTTTTCTTTACATTTGGCTGGTGCCTC
	NCB_016_T132756_J_ID_SIGILLATUM_Shenton_Park_WA	AGGACATAGAGGAGGAGGAATGGATTTTGTTATTTTTTCTTTACATTTGGCTGGCGCTTC
	NCB_001_T139469_F_ID_MYG474_MCCLEMENTSORUM_Julimar_WA	TGGGCATAGAGGAGGGGGGATGGATTTTGTTATTTTTTCTTTACATTTGGCTGGTGCCTC
	NCB_015_T139832_F_ID_MYG474_MCCLEMENTSORUM_7_Mile_Well_WA	TGGGCATAGAGAAGGGGGGATAGATTTTGTTATTTTTTCTTTACATTTGGCTGGTGCTTC
	152_T127017_F_ID_MYG477_DANDARAGAN_New_Norcia_WA	TGGACATAGAGGAGGAAGAATGGATTTTGTTATTTTTTCTTTACATTTGGCTGGTGCTTC
	148_T108031_J_ID_MYG477_DANDARAGAN_Watheroo_WA	TGGACATAGAGGAGGAAGAATGGATTTTGTTATTTTTTCTTTGCATTTAGCTGGGGCTTC
	159_T125751_F_ID_MYG262_FORMOSUM_Mummaloo_WA	AGGACATAGAGGGGGAGGGATGGATTTTGTTATTTTTTCTTTACATTTGGCGGGAGCATC
	NCB_013_T125754_F_ID_MYG262_FORMOSUM_Mummaloo_WA	AGGACATAGAGGGGGAGGGATGGATTTTGTTATTTTTTCTTTACATTTGGCGGGAGCATC
	NCB_012_T139470_M_ID_MYG262_FORMOSUM_Mt_Gibson_WA	AGGACATAGAGGGGGAGGGATGGATTTTGTTATTTTTTCTTTACATTTGGCGGGAGCATC
	NCB_008_T139518_M_ID_MYG520_MCNAMARAI_Bruce_Rock_WA	AGGGCATAGAGGAGGAGGGATGGATTTTGTTATTTTTTCTTTGCATTTGGCTGGAGCGTC
	NCB_014_T139496_F_ID_MYG520_MCNAMARAI_Cleary_WA	GGGTCATAGAGGGGGGGGTATGGATTTTGTTATTTTTTCTTTGCATTTGGCTGGTGCGTC
	NCB_009_T26107_M_ID_MYG520_MCNAMARAI_Trayning_WA	GGGGCATAGAGGAGGAGGGATGGATTTTGTTATTTTTTCTTTACATTTGGCTGGTGCGTC
	149_T122017_J_ID_NIGRUM_Wongan_Hills_WA	AGGACATAGAGGAGGGGGGATGGATTTTGTGATTTTTTCTTTGCATTTGGCTGGTGCTTC
	150_T122018_J_ID_NIGRUM_Wongan_Hills_WA	AGGACATAGAGGAGGGGGGATGGATTTTGTGATTTTTTCTTTGCATTTGGCTGGTGCTTC
	151_T122019_J_ID_NIGRUM_Wongan_Hills_WA	AGGGCATAGAGGAGGGGGGATGGATTTTGTGATTTTTTCTTTGCATTTGGCTGGTGCTTC
	NCB_020_T127020_F_ID_NIGRUM_Calingiri_WA	GGGGCATAGAGGAGGGGGGATGGATTTTGTGATTTTTTCTTTGCATTTGGCTGGTGCTTC
	154_T133465_F_ID_MYG518_SCHOKNECHTORUM_Meenaar_WA	TGGACATAGAGGAGGAGGAATGGATTTTGTGATTTTTTCTTTACATTTGGCTGGGGCTTC
	NCB_004_T140765_F_ID_MYG518_SCHOKNECHTORUM_York_WA	TGGGCATAGAGGAGGAGGAATGGATTTTGTGATTTTTTCTTTACATTTAGCTGGGGCTTC
	63_T110576_F_ID_MYG018_CLYPEATUM_Yakabindie_WA	TGGTCATAGAGGGGGAGGTATAGATTTCGTTATTTTCTCTTTACATTTGGCTGGAGCTTC
	126_T96452_M_ID_MYG018_CLYPEATUM_Albion_Downs_WA	TGGTCATAGAGGGGGAGGTATAGATTTCGTTATTTTCTCTTTACATTTGGCTGGAGCTTC
	136_T110581_F_ID_MYG018_CLYPEATUM_Yakabindie_WA	TGGTCATAGAGGGGGAGGTATAGATTTCGTTATTTTCTCTTTACATTTGGCTGGAGCTTC
	135_T103475_F_ID_MYG018_CLYPEATUM_Yeelirrie_WA	TGGTCATAGAGGGGGAGGTATAGATTTCGTTATTTTCTCTTTACATTTGGCTGGAGCTTC
	160_T101942_F_ID_MYG018_CLYPEATUM_Yeelirrie_WA	TGGTCATAGTGGGGGAGGTATGGATTTCGTTATTTTCTCTTTACATTTGGCTGGAGCTTC
	64_T78246_F_ID_MYG018_CLYPEATUM_Coolcalalaya_WA	TGGCCATAGAGGGGGAGGTATAGATTTTGTTATTTTCTCTTTGCATTTGGCTGGAGCTTC
	137_T78252_F_ID_MYG018_CLYPEATUM_Coolcalalaya_WA	TGGCCATAGAGGGGGAGGTATAGATTTTGTTATTTTCTCTTTGCATTTGGCTGGAGCTTC
	138_T108032_F_ID_MYG018_CLYPEATUM_Woolgorong_WA	TGGTCATAGAGGAGGAGGTATAGATTTTGTTATTTTATCTTTGCATTTGGCTGGGGCTTC
	132_T107368_M_ID_MYG018_CLYPEATUM_Glen_Stn_WA	TGGTCATAGAGGGGGAGGAATAGATTTTGTTATTTTCTCTTTGCATTTGGCTGGAGCTTC
	NCB_021_T136250_F_ID_MYG018_CLYPEATUM_Boolardy_Stn_WA	TGGTCATAGAGGGGGAGGAATAGATTTTGTTATTTTCTCTTTGCATTTGGCTGGAGCTTC
	NCB_022_T136252_M_ID_MYG018_CLYPEATUM_Jack_Hills_WA	TGGTCATAGAGGGGGAGGAATAGATTTTGTTATTTTCTCTTTGCATTTGGCTGGAGCTTC
	139_T108030_F_ID_MYG018_CLYPEATUM_Lakeside_Stn_WA	TGGTCATAGAGGGGGAGGAATAGATTTTGTTATTTTTTCTTTGCATTTAGCTGGGGCTTC
	141_T108516_F_ID_MYG018_CLYPEATUM_Karara_WA	TGGTCATAGAGGAGGAGGAATGGATTTTGTTATTTTCTCTTTGCATTTGGCTGGAGCTTC
	142_T110279_J_ID_MYG018_CLYPEATUM_Kadji_Kadji_WA	TGGTCATAGAGGAGGAGGAATGGATTTTGTTATTTTCTCTTTGCATTTGGCTGGAGCTTC
	140_T108517_F_ID_MYG018_CLYPEATUM_Dalgaranga_Stn_WA	TGGTCATAGAGGGGGAGGAATGGATTTTGTTATTTTCTCTTTACATTTGGCTGGTGCTTC
	125_T117996_F_ID_MYG018_CLYPEATUM_Blue_Hill_Rg_WA	TGGACATAGAGGGGGAAGAATAGATTTTGTTATTTTTTCTTTGCATTTGGCTGGAGCTTC
	143_T125765_F_ID_MYG521_KOPEJTKAORUM_Mummaloo_WA	AGGACATAGAGGGGGGGGTATAGATTTTGTTATTTTCTCTTTACATTTGGCCGGGGCTTC
	NCB_003_T140751_F_ID_MYG521_KOPEJTKAORUM_Charles_Darwin_NR_WA	TGGTCATAGAGGGGGGGGTATAGATTTTGTTATTTTCTCTTTGCATTTGGCTGGAGCTTC
	144_T108519_F_ID_MYG521_KOPEJTKAORUM_Charles_Darwin_NR_WA	TGGCCATAGAGGGGGAGGTATAGATTTTGTTATTTTCTCTTTGCATTTGGCTGGGGCTTC
	NCB_019_T126455_F_ID_MYG521_KOPEJTKAORUM_Mummaloo_WA	TGGTCATAGAGGGGGAGGTATAGATTTTGTTATTTTCTCTTTGCATTTGGCTGGGGCTTC
	145_T108523_F_ID_MYG521_KOPEJTKAORUM_Maya_NR_WA	TGGTCATAGAGGGGGAGGAATAGATTTTGTTATTTTCTCTTTGCATTTGGCTGGGGCTTC
	147_T108518_J_ID_MYG521_KOPEJTKAORUM_Buntine_NR_WA	TGGCCATAGAGGGGGAGGTATAGATTTTGTTATTTTCTCTTTGCATTTGGCTGGGGCTTC
	NCB_007_T139468_M_ID_MYG472_KWONGAN_Mt_Lesueur_WA	AGGACATAGAGGGGGAGGTATAGATTTTGTTATTTTCTCTTTGCATTTGGCTGGGGCCTC
	NCB_018_T27117_M_ID_MYG472_KWONGAN_Eneabba_WA	AGGACATAGAGGGGGAGGTATAGATTTTGTTATTTTTTCTTTGCATTTGGCAGGAGCTTC
	NCB_006_T141118_F_ID_MYG478_ARENACEUM_Kalbarri_WA	AGGTCATAGAGGGGGTGGTATAGATTTTGTTGTTTTCTCTTTGCATTTGGCTGGAGCTTC
	NCB_017_T41364_M_ID_MYG478_ARENACEUM_Zuytdorp_WA	TGGTCATAGAGGAGGTGGAATAGATTTTGTTGTTTTTTCTTTACATTTGGCTGGAGCTTC
	241_T96623_M_ID_MYG064	CGGTCATAGAGGTGGAGGGATGGATTTTGTTGTTTTTTCTTTACATTTGGCTGGTGCTTC
	249_T97339_M_ID_castellum	AGGACATAGAGGTGGGGGAATGGATCTTGTTGTTTTTTCTTTGCATTTAGCTGGGGCTTC
	251_T97337_M_ID_castellum	AGGACATAGAGGTGGGGGAATGGATCTTGTTGTATTTTCTTTGCATTTAGCTGGGGCTTC
	297_T96285_F_ID_castellum	AGGACATAGAGGTGGGGGAATGGATCTTGTTGTTTTTTCTTTGCATTTAGCTGGGGCTTC
	298_T96288_F_ID_castellum	GGGACATAGAGGTGGGGGAATAGATCTTGTTATTTTTTCTTTGCATTTGGCTGGGGCTTC
	73_T109160_F_ID_galeosomoides	TGGTCATAGAGGAGGTGGAATGGATTTTGTAATTTTTTCTTTACATTTGGCTGGTGCTTC
	214_T103391_J_ID_galeosomoides	TGGTCATAGAGGAGGTGGAATGGATTTTGTAATTTTTTCTTTACATTTGGCTGGTGCTTC
	213_T72649_M_EP_bifida_OUTGROUP	AGGACATGGTGGGGGAGGAATAGATTTTGTTATTTTTTCACTTCATTTGGCGGGTGCGTC
	AN_T132736_F_GA_villosus_OUTGROUP	AGGACATAGAAGAAGAAGCATGGATTTTGTTATTTTTTCTTTACATTTGGCTGGTGCTTC
	PR_Prothemenops	GGGACATAGAGGGGGAGGAATGGATTTTGCTATTTTTTCTCTTCATTTGGCTGGTGCTTC
	197_T126205_M_BU_biota_OUTGROUP	AGGACATAGTGGAGGGGGAATAGATATAGTTATTTTTTCTCTTCATCTAGCAGGATTATC
	198_T104308_M_EC_latior_OUTGROUP	TGGTCATATAGGAGGGGGAATAGATATAGTCATTTTTTCTATTCATCTTGCAGGAGCTTC
	CE_Cethegus	GGGTCATAGAGGGACAGGGATAGATTTTGCTATTTTTTCATTACATTTGGCAGGGGCTTC
	30_T129259_J_ID	TTCTATTATAGGGGCCATCAATTTTATTTCTACTATTATCAATATACGAGCTAGAGGTAT
	48_T121489_F_ID_MYG224	TTCAATTATGGGAGCTATTAATTTTATTTCCACTATTATAAACATACGAGCTAAGGGAAT
	252_T110224_M_ID_MYG224	TTCAATTATGGGAGCTATTAATTTTATTTCCACTATTATAAACATACGAGCTAAGGGAAT
	42_T133995_F_ID_cupulifex	TTCGATTATGGGTGCTATTAATTTTATTTCAACTATTATTAATATGCGGGCTAGTGGAAT
	AG_T129362_F_ID	TTCGATTATGGGGGCTATCAATTTTATTTCTACTATTATTAATATGCGGGCTAGCGGAAT
	51_T132738_F_ID	TTCGATTATAGGGGCTATTAATTTTATTTCTACGATTGTGAATATACGGGTTGAGGGAAT
	52_T132757_F_ID_MYG221	TTCTATTATAGGGGCTATTAATTTTATTTCTACTATTATTAATATGCGGACTAACGGGAT
	115_T134180_F_ID	TTCGATTATGGGGGCTATTAATTTTATTTCTACTATTATTAATATGCGAGCTGGAGGGAT
	58_T99997_M_ID_MYG_130_INCOMPTUM_Carnarvon_WA	TTCGATTATGGGTGCTATCAATTTTATTTCTACGATTATTAATATGCGAATTGAAGGAAT
	133_T99749_F_ID_MYG475_INTERMEDIUM_Koolyanobbing_WA	TTCGGTTATAGGTGCTATCAATTTTATTTCTACGATTATTAATATACGAGCTGAAGGAAT
	NCB_010_T139519_M_ID_MYG475_INTERMEDIUM_Warrachuppin_WA	TTCGATTATAGGTGCTATTAATTTTATTTCTACGATTATTAATATGCGAGCTGAAGGAAT
	310_T92079_J_ID_MYG475_INTERMEDIUM_Mt_Manning_WA	TTCGATTATGGGGGCTATCAATTTTATTTCTACGGTTATTAATATGCGAGCTGAAGGAAT
	NCB_005_T140940_F_ID_MYG475_INTERMEDIUM_Bullfinch_WA	TTCGATTATGGGTGCCATCAATTTTATTTCTACGGTTATTAATATGCGAGCTGAAGGAAT
	NCB_011_T139517_M_ID_MYG475_INTERMEDIUM_Mungarri_WA	TTCGATTATGGGTGCTATCAACTTTATTTCTACGATTATTAACATGCGAGCTGAAGGAAT
	62_T132737_F_ID_NIGRUM_Minnivale_WA	TTCTATTATGGGAGCTATTAATTTTATTTCTACAATTATTAATATACGGGCTGAGGGGAT
	90_T131632_J_ID_MYG156_JARRAH_Arthur_Rv_WA	TTCTATTATAGGGGCTATTAATTTTATTTCTACAATTATTAATATGCGAGCTGAGGGTAT
	131_T99952_M_ID_MYG156_JARRAH_Boddington_WA	TTCTATTATAGGGGCTATTAATTTTATTTCTACAATTATTAATATGCGAGCTGAGGGTAT
	124_T124143_M_ID_MYG156_JARRAH_Lesmurdie_WA	TTCTATTATAGGGGCTATTAATTTTATTTCCACAATTATTAATATGCGAGCTGAGGGCAT
	129_T40601_M_ID_MYG156_JARRAH_Mt_Helena_WA	TTCTATTATAGGGGCTATTAATTTTATTTCCACAATTATTAATATGCGAGCTGAGGGCAT
	130_T40632_M_ID_MYG156_JARRAH_Stoneville_WA	TTCTATTATAGGGGCTATTAATTTTATTTCCACAATTATTAATATGCGAGCTGAGGGCAT
	NCB_002_T136943_M_ID_MYG156_JARRAH_Bullsbrook_WA	TTCTATTATAGGGGCTATTAATTTTATTTCCACAATTATAAATATGCGAGCTGATGGCAT
	127_T55925_M_ID_SIGILLATUM_Curtin_Uni_WA	GTCCATTATGGGAGCTATTAATTTTATTTCTACAATTATGAATATGCGAGCTGAAGGAAT
	134_T129191_F_ID_SIGILLATUM_Karnup_WA	ATCCATTATGGGAGCTATTAATTTTATTTCTACAATTATAAATATGCGAGCTGAAGGTAT
	128_T46054_M_ID_SIGILLATUM_Dalyellup_WA	ATCTATTATGGGAGCTATTAATTTTATTTCTACAATTATAAATATGCGAGTTGAAGGTAT
	157_T123102_F_ID_SIGILLATUM_Leschenault_WA	ATCTATTATGGGAGCTATTAATTTTATTTCTACAATTATAAATATGCGAGTTGAAGGTAT
	ID_T132564_M_ID_SIGILLATUM_Crawley_WA	TTCTATTATGGGGGCTATTAATTTTATTTCTACAATTATCAATATGCGAGCTGAAGGTAT
	NCB_016_T132756_J_ID_SIGILLATUM_Shenton_Park_WA	TTCTATTATGGGGGCTATTAATTTTATTTCTACAATTATCAATATGCGAGCTGAAGGTAT
	NCB_001_T139469_F_ID_MYG474_MCCLEMENTSORUM_Julimar_WA	TTCTATTATAGGGGCTATTAATTTTATTTCTACAATTATTAATATGCGAGCTGAAGGTAT
	NCB_015_T139832_F_ID_MYG474_MCCLEMENTSORUM_7_Mile_Well_WA	TTCTATTATAGGGGCTATTAATTTTATTTCTACAATTATTAATATGCGAGCTGAAGGTAT
	152_T127017_F_ID_MYG477_DANDARAGAN_New_Norcia_WA	TTCTATTATAGGGGCTATTAATTTTATTTCTACAATTATTAATATGCGAGCTGAGGGTAT
	148_T108031_J_ID_MYG477_DANDARAGAN_Watheroo_WA	TTCTATCATGGGGGCTATTAATTTTATTTCTACAATTATTAATATGCGAGCTGAAGGAAT
	159_T125751_F_ID_MYG262_FORMOSUM_Mummaloo_WA	TTCGATTATGGGAGCTATTAATTTTATTTCTACAATTATTAATATGCGAGCTGAGGGGAT
	NCB_013_T125754_F_ID_MYG262_FORMOSUM_Mummaloo_WA	TTCGATTATGGGAGCTATTAATTTTATTTCTACAATTATTAATATGCGAGCTGAGGGGAT
	NCB_012_T139470_M_ID_MYG262_FORMOSUM_Mt_Gibson_WA	TTCAATTATGGGAGCTATTAATTTTATTTCTACAATTATTAATATGCGAGCTGAGGGGAT
	NCB_008_T139518_M_ID_MYG520_MCNAMARAI_Bruce_Rock_WA	TTCTATTATGGGGGCTATTAATTTTATTTCGACAATTATTAATATGCGAGCTGAAGGAAT
	NCB_014_T139496_F_ID_MYG520_MCNAMARAI_Cleary_WA	TTCTATTATGGGAGCTATTAATTTTATTTCGACGATTATTAATATGCGAGCTGAAGGTAT
	NCB_009_T26107_M_ID_MYG520_MCNAMARAI_Trayning_WA	TTCTATCATGGGAGCTATTAATTTTATTTCGACAATTATTAATATGCGAGCTGAGGGTAT
	149_T122017_J_ID_NIGRUM_Wongan_Hills_WA	TTCTATTATGGGAGCTATTAATTTTATTTCTACAATTATTAATATACGAGCTGAAGGGAT
	150_T122018_J_ID_NIGRUM_Wongan_Hills_WA	TTCTATTATGGGAGCTATTAATTTTATTTCTACAATTATTAATATACGAGCTGAAGGGAT
	151_T122019_J_ID_NIGRUM_Wongan_Hills_WA	TTCTATTATGGGAGCTATTAATTTTATTTCTACAATTATTAATATACGAGCTGAAGGGAT
	NCB_020_T127020_F_ID_NIGRUM_Calingiri_WA	TTCTATTATGGGAGCTATTAATTTTATTTCTACAATTATTAATATACGAGCTGAGGGGAT
	154_T133465_F_ID_MYG518_SCHOKNECHTORUM_Meenaar_WA	TTCTATTATGGGAGCTATTAATTTTATTTCTACGATTATTAATATGCGGGCTGAGGGGAT
	NCB_004_T140765_F_ID_MYG518_SCHOKNECHTORUM_York_WA	TTCTATTATGGGAGCTATCAATTTTATTTCTACGATTATTAATATGCGGGCTGAGGGGAT
	63_T110576_F_ID_MYG018_CLYPEATUM_Yakabindie_WA	TTCTATTATGGGTGCTATTAATTTTATTTCTACTATTATCAATATGCGAGCTGGGGGAAT
	126_T96452_M_ID_MYG018_CLYPEATUM_Albion_Downs_WA	TTCTATTATGGGTGCTATTAATTTTATTTCTACTATTATCAATATGCGAGCTGGGGGAAT
	136_T110581_F_ID_MYG018_CLYPEATUM_Yakabindie_WA	TTCTATTATGGGTGCTATTAATTTTATTTCTACTATTATCAATATGCGAGCTGGGGGAAT
	135_T103475_F_ID_MYG018_CLYPEATUM_Yeelirrie_WA	TTCTATTATGGGTGCTATTAATTTTATTTCTACTATTATCAATATGCGAGCTGTGGGGAT
	160_T101942_F_ID_MYG018_CLYPEATUM_Yeelirrie_WA	TTCTATTATGGGTGCTATTAATTTTATTTCTACTATTATCAATATACGATCTGAGGGAAT
	64_T78246_F_ID_MYG018_CLYPEATUM_Coolcalalaya_WA	TTCTATTATGGGTGCTATTAATTTTATTTCTACTATTATTAATATGCGAGCTGAGGGAAT
	137_T78252_F_ID_MYG018_CLYPEATUM_Coolcalalaya_WA	TTCTATTATGGGTGCTATTAATTTTATTTCTACTATTATTAATATGCGAGCTGAGGGAAT
	138_T108032_F_ID_MYG018_CLYPEATUM_Woolgorong_WA	TTCTATTATGGGAGCTATTAATTTTATTTCTACTATTATTAATATGCGAGCTGAGGGGAT
	132_T107368_M_ID_MYG018_CLYPEATUM_Glen_Stn_WA	TTCTATTATGGGAGCTATTAATTTTATTTCTACTATTATTAATATGCGAGCTGAGGGAAT
	NCB_021_T136250_F_ID_MYG018_CLYPEATUM_Boolardy_Stn_WA	TTCTATTATGGGGGCTATTAATTTTATTTCTACTATTATTAATATGCGAGCTGAGGGAAT
	NCB_022_T136252_M_ID_MYG018_CLYPEATUM_Jack_Hills_WA	TTCTATTATGGGGGCTATTAATTTTATTTCTACTATTATTAATATGCGAGCTGAGGGAAT
	139_T108030_F_ID_MYG018_CLYPEATUM_Lakeside_Stn_WA	TTCTATTATGGGTGCTATTAATTTTATTTCTACTATTATTAATATGCGAGCTGAGGGGAT
	141_T108516_F_ID_MYG018_CLYPEATUM_Karara_WA	TTCTATTATAGGGGTTATTAATTTTATTTCTACTATTATTAATATGCGGGCTGAAGGGAT
	142_T110279_J_ID_MYG018_CLYPEATUM_Kadji_Kadji_WA	TTCTGTTATGGGGGTTATTAATTTTATTTCTACTATTATTAATATGCGGGCTGAGGGGAT
	140_T108517_F_ID_MYG018_CLYPEATUM_Dalgaranga_Stn_WA	TTCTATTATGGGTGCTATTAATTTTATTTCTACTATTATTAATATGCGAGCTGAGGGGAT
	125_T117996_F_ID_MYG018_CLYPEATUM_Blue_Hill_Rg_WA	TTCTATTATGGGGGTTATTAATTTTATTTCTACTATTATTAATATGCGGGCTGAGGGGAT
	143_T125765_F_ID_MYG521_KOPEJTKAORUM_Mummaloo_WA	TTCTATTATGGGTGCTATTAATTTTATTTCTACTATCATTAATATGCGGGCTGAGGGGAT
	NCB_003_T140751_F_ID_MYG521_KOPEJTKAORUM_Charles_Darwin_NR_WA	TTCTATCATGGGTGCTATTAATTTTATTTCTACTATTATTAATATGCGGGCTGAGGGGAT
	144_T108519_F_ID_MYG521_KOPEJTKAORUM_Charles_Darwin_NR_WA	TTCTATTATGGGTGCTATTAATTTTATTTCTACTATTATTAATATGCGGGCTGAGGGTAT
	NCB_019_T126455_F_ID_MYG521_KOPEJTKAORUM_Mummaloo_WA	TTCTATTATGGGTGCTATTAATTTTATTTCTACTATTATTAATATGCGGGCTGAGGGTAT
	145_T108523_F_ID_MYG521_KOPEJTKAORUM_Maya_NR_WA	TTCTATTATGGGTGCTATTAATTTTATTTCTACTATTATTAATATACGGGTTGAGGGAAT
	147_T108518_J_ID_MYG521_KOPEJTKAORUM_Buntine_NR_WA	TTCTATCATGGGTGCTATTAATTTTATTTCTACTATTATTAATATACGGGTTGAGGGGAT
	NCB_007_T139468_M_ID_MYG472_KWONGAN_Mt_Lesueur_WA	TTCTATTATGGGAGCTATTAATTTTATTTCTACTATTATTAATATGCGCGTTGAGGGTAT
	NCB_018_T27117_M_ID_MYG472_KWONGAN_Eneabba_WA	TTCTATTATAGGAGCTATTAATTTTATTTCTACTATTATTAATATGCGTGCTGAGGGTAT
	NCB_006_T141118_F_ID_MYG478_ARENACEUM_Kalbarri_WA	TTCTATTATGGGTGCTATTAATTTTATTTCTACTATCGTTAATATGCGAGCTGAAGGTAT
	NCB_017_T41364_M_ID_MYG478_ARENACEUM_Zuytdorp_WA	TTCAATTATAGGTGCTATTAATTTTATTTCTACTATCATTAATATGCGAGCTGAAGGTAT
	241_T96623_M_ID_MYG064	TTCAGTTATGGGAGCTATTAATTTTATTTCTACTATTATTAATATGCGAGCTGAGGGGAT
	249_T97339_M_ID_castellum	TTCGATTATGGGAGCTATTAATTTTATTTCTACTATTATAAATATGCGGACTGATGGGAT
	251_T97337_M_ID_castellum	TTCGATTATGGGAGCTATTAATTTTATTTCTACTATCATTAATATGCGGACTGATGGAAT
	297_T96285_F_ID_castellum	TTCGATTATGGGGGCTATTAATTTCATTTCTACTATCATTAATATGCGGACTGATGGGAT
	298_T96288_F_ID_castellum	TTCGATTATAGGGGCTATTAATTTTATTTCTACGATCATTAATATGCGGACTGATGGGAT
	73_T109160_F_ID_galeosomoides	TTCGATTATAGGAGCTATTAATTTTATTTCTACAATTGTGAATATGCGGGTTATTGGGAT
	214_T103391_J_ID_galeosomoides	TTCGATTATAGGAGCTATTAATTTTATTTCTACAATTGTGAATATGCGGGTTATTGGGAT
	213_T72649_M_EP_bifida_OUTGROUP	TTCTATTATGGGTGCTATTAATTTTATTTCTACTATTATTAATATACGAACTAACGGAAT
	AN_T132736_F_GA_villosus_OUTGROUP	GTCTATTATAGGGGCTGTGAATTTTATTTCTACAATTATAAATATGCGTGCTTTTGGTAT
	PR_Prothemenops	TTCAATTATAGGGAGAATTAATTTTATTTCTACTATTATAAATATACGGGCAAGTGGAAT
	197_T126205_M_BU_biota_OUTGROUP	GTCTATTATGGGAGCTGTAAATTTTATTTCTACTATTGTAAATATACGGTCAAAGGGAAT
	198_T104308_M_EC_latior_OUTGROUP	TTCGATTATAGGAGCTATAAATTTTATTTCGACTGTTATTAATATACGAGCTATAGGAAT
	CE_Cethegus	TTCAGTTATAGGGGCAATTAATTTTATTTCTACAGTAATTAATATGCGAACTTTAGGGAT
	30_T129259_J_ID	GACTTTTGAGCGTATCCCTTTATTTGTGTGGTCTGTGAGGGTTACTGCAGTGTTGTTGTT
	48_T121489_F_ID_MYG224	GACATTCGAGCGTGTGCCTTTGTTTGTGTGATCTGTTAGGGTTACTGCTGTTTTGTTGTT
	252_T110224_M_ID_MYG224	GACATTCGAGCGTGTGCCTTTGTTTGTGTGATCTGTTAGGGTTACTGCTGTTTTGTTGTT
	42_T133995_F_ID_cupulifex	GACGTTTGAGCGTATTCCTTTGTTTGTATGGTCTGTTAGGGTGACTGCGGTTTTGTTGTT
	AG_T129362_F_ID	AACATTTGAGCGTGTTCCTTTGTTTGTGTGGTCTGTAAAGGTAACTGCAGTTTTATTGTT
	51_T132738_F_ID	AACATTTGAGCGTATTCCTTTGTTCGTATGGTCTGTGAAGGTTACTGCGGTTTTATTGTT
	52_T132757_F_ID_MYG221	AAGATATGAACGTGTCCCTTTATTTGTTTGGTCGGTTATAGTGACTGCGGTTTTGTTGTT
	115_T134180_F_ID	GGCATTTGAGCGTGTACCTTTATTTGTGTGGTCGGTGAAGGTCACTGCAGTTCTGTTGTT
	58_T99997_M_ID_MYG_130_INCOMPTUM_Carnarvon_WA	GGTGTTTGAGCGTGTCCCTTTGTTTGTATGATCTGTAATGGTTACTGCGGTTTTGTTGTT
	133_T99749_F_ID_MYG475_INTERMEDIUM_Koolyanobbing_WA	GGTGTATGAGCGTGTTCCTTTATTTGTGTGGTCTGTCATGGTTACTGCGGTCTTATTATT
	NCB_010_T139519_M_ID_MYG475_INTERMEDIUM_Warrachuppin_WA	AGTGTTTGAGCGTGTTCCTTTGTTTGTGTGGTCCGTCATGGTTACTGCTGTCTTATTATT
	310_T92079_J_ID_MYG475_INTERMEDIUM_Mt_Manning_WA	GGTGTTTGAGCGTGTCCCTTTGTTTGTGTGGTCTGTCATGGTTACTGCGGTTTTATTATT
	NCB_005_T140940_F_ID_MYG475_INTERMEDIUM_Bullfinch_WA	GGTGTTTGAGCGTGTCCCTTTGTTTGTGTGGTCTGTTATGGTTACTGCGGTTTTATTATT
	NCB_011_T139517_M_ID_MYG475_INTERMEDIUM_Mungarri_WA	AGTGTTTGAGCGTGTTCCTTTGTTTGTGTGGTCTGTTATGGTTACTGCGGTCTTATTGTT
	62_T132737_F_ID_NIGRUM_Minnivale_WA	AGCGTTTGAGCGTGTTACTTTGTTTGTTTGGTCTGTTATGGTTACTGCTGTTTTGTTGTT
	90_T131632_J_ID_MYG156_JARRAH_Arthur_Rv_WA	GGTGTTTGAACGTGTTCCTTTATTTGTTTGGTCTGTTATGGTAACTGCGGTGTTGTTGTT
	131_T99952_M_ID_MYG156_JARRAH_Boddington_WA	GGTGTTTGAACGTGTTCCTTTATTTGTTTGGTCTGTTATGGTAACTGCGGTGTTGTTATT
	124_T124143_M_ID_MYG156_JARRAH_Lesmurdie_WA	GGTGTTCGAACGTGTTCCTTTATTTGTTTGGTCTGTCATGGTAACTGCGGTTTTATTGTT
	129_T40601_M_ID_MYG156_JARRAH_Mt_Helena_WA	GGTGTTCGAACGTGTACCTTTATTTGTTTGGTCTGTTATGGTAACTGCGGTTTTATTGTT
	130_T40632_M_ID_MYG156_JARRAH_Stoneville_WA	GGTGTTCGAACGTGTACCTTTATTTGTTTGGTCTGTTATGGTAACTGCGGTTTTATTGTT
	NCB_002_T136943_M_ID_MYG156_JARRAH_Bullsbrook_WA	GGTGTTTGAACGTGTTCCTTTATTTGTTTGGTCTGTCATGGTGACTGCGGTTTTGTTGTT
	127_T55925_M_ID_SIGILLATUM_Curtin_Uni_WA	GGTGTTTGAACGGGTTCCTTTGTTTGTTTGGTCTGTTATAGTGACTGCGGTTTTGTTGTT
	134_T129191_F_ID_SIGILLATUM_Karnup_WA	AGTGTTTGAACGGGTTCCTTTGTTTGTTTGGTCTGTTATAGTGACTGCGGTTTTGTTGTT
	128_T46054_M_ID_SIGILLATUM_Dalyellup_WA	AGTGTTTGAACGGGTTCCTTTGTTTGTTTGGTCTGTTATAGTGACTGCGGTTTTGTTGTT
	157_T123102_F_ID_SIGILLATUM_Leschenault_WA	AGTGTTTGAACGGGTTCCTTTGTTTGTTTGGTCTGTTATGGTGACTGCGGTTTTGTTGTT
	ID_T132564_M_ID_SIGILLATUM_Crawley_WA	AGTGTTTGAACGTGTTCCTTTGTTTGTTTGGTCTGTTATAGTGACTGCGGTTTTGTTATT
	NCB_016_T132756_J_ID_SIGILLATUM_Shenton_Park_WA	GGTGTTTGAACGTGTTCCTTTGTTTGTTTGGTCTGTTATAGTGACTGCGGTTTTGTTATT
	NCB_001_T139469_F_ID_MYG474_MCCLEMENTSORUM_Julimar_WA	AGTGTTTGAACGTGTTCCTTTGTTTGTATGATCTGTCATGGTGACTGCGGTTTTGTTGTT
	NCB_015_T139832_F_ID_MYG474_MCCLEMENTSORUM_7_Mile_Well_WA	AGTATTTGAACGTGTTCCTTTGTTTGTGTGATCTGTTATGGTGACTGCGGTTTTGTTGTT
	152_T127017_F_ID_MYG477_DANDARAGAN_New_Norcia_WA	GGTGTTTGAACGTGTTCCTTTGTTTGTTTGATCTGTTATGGTCACTGCGGTTTTGTTGTT
	148_T108031_J_ID_MYG477_DANDARAGAN_Watheroo_WA	AGTGTTTGAACGTGTTCCTTTGTTTGTTTGGTCTGTGATAGTTACTGCAGTTTTGTTGTT
	159_T125751_F_ID_MYG262_FORMOSUM_Mummaloo_WA	AGTATTTGAGCGTGTTCCTTTGTTTGTTTGGTCTGTTATAGTTACTGCGGTTTTGTTATT
	NCB_013_T125754_F_ID_MYG262_FORMOSUM_Mummaloo_WA	AGTATTTGAGCGTGTTCCTTTGTTTGTTTGGTCTGTTATAGTTACTGCGGTTTTGTTATT
	NCB_012_T139470_M_ID_MYG262_FORMOSUM_Mt_Gibson_WA	AGTATTTGAGCGTGTTCCTTTGTTTGTTTGGTCTGTTATAGTTACTGCGGTTTTGTTGTT
	NCB_008_T139518_M_ID_MYG520_MCNAMARAI_Bruce_Rock_WA	AGTGTTTGAGCGTGTCCCTTTATTTGTTTGGTCTGTTATGGTTACTGCGGTGTTGTTATT
	NCB_014_T139496_F_ID_MYG520_MCNAMARAI_Cleary_WA	AGTGTTTGAGCGTGTTCCTTTGTTTGTTTGGTCTGTTATGGTTACTGCAGTGTTGTTGTT
	NCB_009_T26107_M_ID_MYG520_MCNAMARAI_Trayning_WA	GATGTTTGAGCGTGTTCCTTTGTTTGTTTGGTCTGTCATGGTCACTGCGGTATTGTTGTT
	149_T122017_J_ID_NIGRUM_Wongan_Hills_WA	ATTGTTTGAGCGTGTTCCTTTGTTTGTTTGATCTGTAATAGTAACTGCGGTTTTGTTGTT
	150_T122018_J_ID_NIGRUM_Wongan_Hills_WA	ATTGTTTGAACGTGTTCCTTTGTTTGTTTGATCTGTAATAGTAACTGCGGTTTTGTTGTT
	151_T122019_J_ID_NIGRUM_Wongan_Hills_WA	ATTGTTTGAACGTGTCCCTTTGTTTGTTTGATCTGTTATAGTGACTGCGGTTTTGTTGTT
	NCB_020_T127020_F_ID_NIGRUM_Calingiri_WA	ATTGTTTGAACGTGTTCCTTTGTTTGTATGATCTGTTATAGTGACTGCGGTTTTGTTGTT
	154_T133465_F_ID_MYG518_SCHOKNECHTORUM_Meenaar_WA	AATGTTTGAGCGTGTTCCTTTGTTTGTTTGGTCTGTAATAGTAACTGCAGTTTTGTTACT
	NCB_004_T140765_F_ID_MYG518_SCHOKNECHTORUM_York_WA	AATGTTTGAGCGTGTCCCTTTGTTTGTTTGGTCTGTAATAGTAACTGCAGTTTTGTTGCT
	63_T110576_F_ID_MYG018_CLYPEATUM_Yakabindie_WA	AGTGTTTGAGCGTGTTCCTTTGTTTGTGTGGTCTGTAATAGTTACTGCGGTTTTATTGTT
	126_T96452_M_ID_MYG018_CLYPEATUM_Albion_Downs_WA	AGTGTTTGAGCGTGTTCCTTTGTTTGTGTGGTCTGTAATAGTTACTGCGGTTTTATTGTT
	136_T110581_F_ID_MYG018_CLYPEATUM_Yakabindie_WA	GGTGTTTGAGCGTGTTCCTTTGTTTGTGTGGTCTGTAATAGTTACTGCGGTTTTATTGTT
	135_T103475_F_ID_MYG018_CLYPEATUM_Yeelirrie_WA	AGTGTTTGAGCGTGTTCCTTTGTTTGTGTGGTCTGTAATAGTTACTGCGGTTTTATTGTT
	160_T101942_F_ID_MYG018_CLYPEATUM_Yeelirrie_WA	AGTGTTTGAGCGTGTTCCTTTGTTTGTGTGGTCTGTAATAGTTACTGCGGTTTTATTGTT
	64_T78246_F_ID_MYG018_CLYPEATUM_Coolcalalaya_WA	GGTGTTTGAGCGTGTTCCTTTGTTTGTGTGGTCTGTGATAGTTACTGCGGTTTTATTGTT
	137_T78252_F_ID_MYG018_CLYPEATUM_Coolcalalaya_WA	GGTGTTTGAGCGTGTTCCTTTGTTTGTGTGGTCTGTTATAGTTACTGCGGTTTTATTGTT
	138_T108032_F_ID_MYG018_CLYPEATUM_Woolgorong_WA	GGTGTTTGAACGTGTTCCTTTGTTTGTATGGTCTGTGATAGTTACTGCGGTTTTATTGTT
	132_T107368_M_ID_MYG018_CLYPEATUM_Glen_Stn_WA	AGTGTTTGAACGTGTCCCTTTGTTTGTATGGTCTGTAATAGTTACTGCGGTTTTATTGTT
	NCB_021_T136250_F_ID_MYG018_CLYPEATUM_Boolardy_Stn_WA	AGTGTTTGAACGTGTTCCTTTGTTTGTGTGATCTGTGATAGTTACTGCGGTTTTATTGTT
	NCB_022_T136252_M_ID_MYG018_CLYPEATUM_Jack_Hills_WA	AGTGTTTGAACGTGTTCCTTTGTTTGTGTGATCTGTGATAGTTACTGCGGTTTTATTGTT
	139_T108030_F_ID_MYG018_CLYPEATUM_Lakeside_Stn_WA	GGTATTTGAACGTGTTCCTTTGTTTGTGTGGTCTGTGATAGTTACTGCGGTTTTATTGTT
	141_T108516_F_ID_MYG018_CLYPEATUM_Karara_WA	AGTGTTTGAACGTGTTCCTTTGTTTGTATGGTCTGTGATAGTTACTGCGGTTTTATTGTT
	142_T110279_J_ID_MYG018_CLYPEATUM_Kadji_Kadji_WA	GGTGTTTGAACGTGTTCCTTTGTTTGTGTGGTCTGTGATAGTTACTGCGGTTTTATTATT
	140_T108517_F_ID_MYG018_CLYPEATUM_Dalgaranga_Stn_WA	GGTGTTTGAACGTGTTCCTTTATTTGTGTGGTCTGTGATAGTTACTGCGGTTTTATTGTT
	125_T117996_F_ID_MYG018_CLYPEATUM_Blue_Hill_Rg_WA	GGTGTTTGAGCGTGTTCCTTTGTTTGTGTGGTCTGTGATAGTTACTGCGGTCTTATTGTT
	143_T125765_F_ID_MYG521_KOPEJTKAORUM_Mummaloo_WA	GGTGTTTGAGCGTGTTCCTTTGTTTGTGTGGTCTGTTATGGTTACTGCGGTTTTATTGTT
	NCB_003_T140751_F_ID_MYG521_KOPEJTKAORUM_Charles_Darwin_NR_WA	GGTGTTTGAGCGTGTTCCTTTGTTTGTGTGGTCTGTTATGGTTACTGCGGTTTTATTGTT
	144_T108519_F_ID_MYG521_KOPEJTKAORUM_Charles_Darwin_NR_WA	GGTGTTTGAACGTGTTCCTTTGTTTGTGTGGTCTGTTATAGTTACTGCGGTTTTATTGTT
	NCB_019_T126455_F_ID_MYG521_KOPEJTKAORUM_Mummaloo_WA	GGTGTTTGAACGTGTTCCTTTGTTTGTATGGTCTGTTATAGTTACTGCGGTTTTATTGTT
	145_T108523_F_ID_MYG521_KOPEJTKAORUM_Maya_NR_WA	GGTGTTTGAGCGTGTTCCTTTGTTTGTGTGGTCTGTGATAGTTACTGCGGTTTTATTGTT
	147_T108518_J_ID_MYG521_KOPEJTKAORUM_Buntine_NR_WA	GGTGTTTGAACGTGTTCCTTTGTTTGTGTGGTCTGTTATAGTTACTGCGGTTTTATTGTT
	NCB_007_T139468_M_ID_MYG472_KWONGAN_Mt_Lesueur_WA	AGTATTTGAACGTGTTCCTTTGTTTGTATGGTCTGTTATAGTTACTGCTGTTTTATTGTT
	NCB_018_T27117_M_ID_MYG472_KWONGAN_Eneabba_WA	AGAATTTGAACGTGTTCCTTTGTTTGTGTGGTCTGTAATAGTTACTGCTGTTTTATTGTT
	NCB_006_T141118_F_ID_MYG478_ARENACEUM_Kalbarri_WA	GGTGTTTGAACGTGTTCCTTTGTTTGTATGGTCTGTTATGGTTACTGCGGTTTTATTGTT
	NCB_017_T41364_M_ID_MYG478_ARENACEUM_Zuytdorp_WA	GGTGTTTGAACGTGTTCCTTTGTTTGTTTGGTCTGTTATAGTTACTGCGGTTTTGTTGTT
	241_T96623_M_ID_MYG064	AGTGTTTGAGCGTGTCCCATTGTTTGTGTGATCTGTGATAGTAACTGCGGTTTTATTGAT
	249_T97339_M_ID_castellum	GGAATTTGAGCGTGTTCCTTTGTTTGTATGGTCTGTGTTGGTCACTGCGGTTTTACTGTT
	251_T97337_M_ID_castellum	GGAGTTTGAGCGTGTTCCTTTGTTTGTTTGGTCTGTGTTGGTAACTGCGGTTTTACTGTT
	297_T96285_F_ID_castellum	GGAGTTTGAGAGTGTTCCTTTGTTTGTTTGGTCTGTGTTGGTTACTGCGGTTTTACTATT
	298_T96288_F_ID_castellum	GGAGTATGATCGTGTTCCTTTGTTTGTTTGGTCTGTGTTGGTTACTGCGGTTTTGCTTTT
	73_T109160_F_ID_galeosomoides	GACGTTTGAGCGTGTTCCTTTGTTTGTATGATCTGTAATGGTTACTACGGTTTTATTATT
	214_T103391_J_ID_galeosomoides	GACGTTTGAGCGTGTTCCTTTGTTTGTGTGATCTGTGATGGTTACTACGGTTTTATTATT
	213_T72649_M_EP_bifida_OUTGROUP	ATCATTTGAGCGAGTACCTTTGTTTGTTTGATCTGTGTTGGTGACTGCCATTCTTTTGTT
	AN_T132736_F_GA_villosus_OUTGROUP	AACTTTTGAACGAATTCCCTTGTTTGTTTGATCTGTTATGATTACTGTAGTTTTGTTGTT
	PR_Prothemenops	AACTATGGAGAGGGTGCCTTTGTTTGTGTGATCTGTTTTGGTAACTACAATTTTATTATT
	197_T126205_M_BU_biota_OUTGROUP	ATCTTTTGAACGGGTAAGATTATTTGTGTGGTCAGTGTTAGTAACTACAATTTTATTGTT
	198_T104308_M_EC_latior_OUTGROUP	GACATTTGTTCGGGTTCCTTTGTTTGTATGATCAGTATTAATTACTGTGATTTTATTATT
	CE_Cethegus	TAGAATAGACCGGTTAAGATTATTTATTTGGTCAGTAATAATTACAGCAATTTTATTATT
	30_T129259_J_ID	GCTGTCTCTTCCTGTGTTGGCGGGGGCTGTGACTATGTTGTTGACTGATCGAAATTTTAA
	48_T121489_F_ID_MYG224	GTTGTCTCTTCCTGTGTTGGCTGGTGCTGTAACCATATTGTTGACTGACCGTAATTTTAA
	252_T110224_M_ID_MYG224	GTTGTCTCTTCCTGTGTTGGCTGGTGCTGTAACCATATTGTTGACTGACCGTAATTTTAA
	42_T133995_F_ID_cupulifex	GCTGTCTCTTCCTGTTTTAGCTGGGGCGATTACCATATTGTTGACTGATCGGAATTTTAA
	AG_T129362_F_ID	GTTGTCTCTTCCTGTGTTGGCTGGGGCGATTACTATGTTGTTGACTGATCGAAATTTTAA
	51_T132738_F_ID	GTTGTCTCTTCCTGTGTTGGCGGGTGCTATTACTATGTTGTTGACCGATCGAAATTTTAA
	52_T132757_F_ID_MYG221	GTTGTCTCTTCCTGTTTTGGGTGGGGCTATTACTATGTTGTTGACTGATCGTAATTTTAA
	115_T134180_F_ID	GTTATCCCTTCCTGTGTTAGCTGGAGCAATCACTATGTTGTTGACTGATCGAAATTTTAA
	58_T99997_M_ID_MYG_130_INCOMPTUM_Carnarvon_WA	ATTGTCTCTTCCTGTTTTAGCAGGGGCTATTACTATGTTGTTGACTGATCGGAATTTTAA
	133_T99749_F_ID_MYG475_INTERMEDIUM_Koolyanobbing_WA	GCTTTCGCTTCCTGTTTTAGCTGGTGCTATTACTATATTGTTGACTGATCGAAATTTCAA
	NCB_010_T139519_M_ID_MYG475_INTERMEDIUM_Warrachuppin_WA	GCTTTCGCTTCCTGTTTTAGCTGGAGCTATTACTATATTGTTGACTGATCGGAATTTCAA
	310_T92079_J_ID_MYG475_INTERMEDIUM_Mt_Manning_WA	GCTTTCTCTTCCTGTTTTAGCTGGTGCTATTAGTATATTGTTGACTGATCGGAATTTCAA
	NCB_005_T140940_F_ID_MYG475_INTERMEDIUM_Bullfinch_WA	GCTTTCACTTCCTGTTTTAGCTGGTGCTATTACTATATTGTTGACTGATCGGAATTTCAA
	NCB_011_T139517_M_ID_MYG475_INTERMEDIUM_Mungarri_WA	GTTATCGCTTCCTGTTTTGGCTGGGGCTATTACTATATTGTTAACTGATCGGAATTTCAA
	62_T132737_F_ID_NIGRUM_Minnivale_WA	GTTGTCGCTTCCTGTTTTGGCTGGTGCAATTACTATATTGTTGACTGATCGAAATTTTAA
	90_T131632_J_ID_MYG156_JARRAH_Arthur_Rv_WA	GTTATCACTTCCTGTGTTGGCTGGTGCTATTACGATATTGTTGACTGATCGTAATTTTAA
	131_T99952_M_ID_MYG156_JARRAH_Boddington_WA	GTTGTCACTTCCTGTGTTGGCTGGGGCTATCACGATATTGTTGACTGATCGTAATTTTAA
	124_T124143_M_ID_MYG156_JARRAH_Lesmurdie_WA	GTTATCACTTCCTGTGTTGGCTGGTGCTATTACGATATTGTTGACTGATCGTAATTTTAA
	129_T40601_M_ID_MYG156_JARRAH_Mt_Helena_WA	GTTGTCACTTCCTGTGTTGGCTGGTGCTATTACGATATTGTTGACTGATCGTAATTTTAA
	130_T40632_M_ID_MYG156_JARRAH_Stoneville_WA	GTTGTCACTTCCTGTGTTGGCTGGTGCTATTACGATATTGTTGACTGATCGTAATTTTAA
	NCB_002_T136943_M_ID_MYG156_JARRAH_Bullsbrook_WA	GTTATCACTTCCTGTGTTGGCTGGTGCTATTACGATATTGTTGACTGATCGTAATTTTAA
	127_T55925_M_ID_SIGILLATUM_Curtin_Uni_WA	GCTGTCACTTCCTGTATTAGCTGGTGCTATTACGATATTGTTAACTGATCGAAATTTTAA
	134_T129191_F_ID_SIGILLATUM_Karnup_WA	GTTGTCGCTTCCTGTATTAGCTGGTGCTATTACGATATTGTTAACTGATCGAAATTTTAA
	128_T46054_M_ID_SIGILLATUM_Dalyellup_WA	GTTGTCACTTCCTGTATTGGCTGGTGCTATTACGATATTGTTAACTGATCGAAATTTTAA
	157_T123102_F_ID_SIGILLATUM_Leschenault_WA	GTTGTCACTTCCTGTATTGGCTGGTGCTATTACGATATTGTTAACTGATCGAAATTTTAA
	ID_T132564_M_ID_SIGILLATUM_Crawley_WA	GTTGTCACTTCCTGTGTTAGCTGGTGCTATCACGATATTGTTGACTGATCGTAATTTTAA
	NCB_016_T132756_J_ID_SIGILLATUM_Shenton_Park_WA	GTTGTCACTTCCTGTGTTAGCTGGTGCTATCACGATATTGTTGACTGATCGTAATTTTAA
	NCB_001_T139469_F_ID_MYG474_MCCLEMENTSORUM_Julimar_WA	GTTGTCGCTTCCTGTGTTAGCTGGTGCTATCACGATATTGTTGACTGATCGTAATTTTAA
	NCB_015_T139832_F_ID_MYG474_MCCLEMENTSORUM_7_Mile_Well_WA	GTTATCGCTACCTGTGTTAGCTGGTGCTATTACTATATTGTTGACTGATCGTAACTTTAA
	152_T127017_F_ID_MYG477_DANDARAGAN_New_Norcia_WA	GTTGTCGCTTCCTGTTTTGGCGGGGGCTATTACAATATTGTTGACTGATCGAAATTTTAA
	148_T108031_J_ID_MYG477_DANDARAGAN_Watheroo_WA	GTTGTCACTTCCTGTTTTGGCTGGAGCTATCACGATATTGTTAACTGATCGTAATTTTAA
	159_T125751_F_ID_MYG262_FORMOSUM_Mummaloo_WA	GTTGTCACTTCCTGTTTTAGCTGGAGCTATTACTATATTGTTAACTGATCGAAATTTTAA
	NCB_013_T125754_F_ID_MYG262_FORMOSUM_Mummaloo_WA	G-----------------------------------------------------------
	NCB_012_T139470_M_ID_MYG262_FORMOSUM_Mt_Gibson_WA	GTTGTCACTTCCTGTTTTAGCTGGGGCTATCACTATATTGTTAACTGATCGAAATTTTAA
	NCB_008_T139518_M_ID_MYG520_MCNAMARAI_Bruce_Rock_WA	GTTGTCTCTTCCTGTTTTAGGGGGAGCTATCACTATGTTGTTGACTGATCGAAATTTTAA
	NCB_014_T139496_F_ID_MYG520_MCNAMARAI_Cleary_WA	GTTGTCACTTCCTGTTTTGGCTGGAGCTATTACTATGTTGTTGACTGATCGAAATTTTAA
	NCB_009_T26107_M_ID_MYG520_MCNAMARAI_Trayning_WA	GTTGTCGCTTCCTGTTTTAGGGGGGGCTGTTACCATGTTGTTGACTGATCGAAATTTTAA
	149_T122017_J_ID_NIGRUM_Wongan_Hills_WA	GTTGTCGCTTCCTGTTTTAGCTGGTGCAATTACTATGTTGTTGACCGATCGTAATTTTAA
	150_T122018_J_ID_NIGRUM_Wongan_Hills_WA	GTTGTCGCTTCCTGTTTTAGCTGGTGCAATTACTATGTTGTTGACTGATCGTAATTTTAA
	151_T122019_J_ID_NIGRUM_Wongan_Hills_WA	GTTGTCACTTCCTGTTTTAGCTGGTGCGATCACTATATTGTTGACTGATCGTAATTTTAA
	NCB_020_T127020_F_ID_NIGRUM_Calingiri_WA	GTTGTCACTTCCTGTTTTAGCTGGTGCGATTACTATATTGTTGACTGATCGTAATTTTAA
	154_T133465_F_ID_MYG518_SCHOKNECHTORUM_Meenaar_WA	ATTATCTCTTCCTGTTTTGGCTGGTGCTATTACTATATTATTGACTGATCGAAATTTTAA
	NCB_004_T140765_F_ID_MYG518_SCHOKNECHTORUM_York_WA	GTTATCTCTTCCTGTTTTGGCTGGTGCTATTACTATACTGTTGACTGATCGAAATTTTAA
	63_T110576_F_ID_MYG018_CLYPEATUM_Yakabindie_WA	GTTATCGCTTCCTGTTTTAGCTGGGGCTGTTACTATACTTTTAACTGATCGTAATTTTAA
	126_T96452_M_ID_MYG018_CLYPEATUM_Albion_Downs_WA	GTTATCGCTTCCTGTTTTAGCTGGGGCTGTTACTATACTTTTAACTGATCGTAATTTTAA
	136_T110581_F_ID_MYG018_CLYPEATUM_Yakabindie_WA	GTTATCGCTTCCTGTTTTAGCTGGGGCTGTTACTATACTTTTAACTGATCGTAATTTTAA
	135_T103475_F_ID_MYG018_CLYPEATUM_Yeelirrie_WA	GTTATCGCTTCCTGTTTTAGCTGGGGCTGTTACTATACTTTTAACTGATCGTAATTTTAA
	160_T101942_F_ID_MYG018_CLYPEATUM_Yeelirrie_WA	GTTATCGCTTCCTGTTTTAGCTGGGGCTGTTACTATACTTTTGACTGATCGTAATTTTAA
	64_T78246_F_ID_MYG018_CLYPEATUM_Coolcalalaya_WA	GTTATCGCTTCCTGTTTTAGCTGGGGCTATTACTATGCTTTTGACTGATCGAAATTTTAA
	137_T78252_F_ID_MYG018_CLYPEATUM_Coolcalalaya_WA	GTTATCGCTTCCTGTTTTAGCTGGGGCTATTACTATGCTTTTGACTGATCGAAATTTTAA
	138_T108032_F_ID_MYG018_CLYPEATUM_Woolgorong_WA	GTTATCGCTTCCTGTTTTGGCTGGGGCCATTACTATACTTTTGACTGATCGAAATTTTAA
	132_T107368_M_ID_MYG018_CLYPEATUM_Glen_Stn_WA	GTTATCGCTTCCTGTTTTAGCTGGGGCTATTACTATGCTTTTAACTGATCGTAATTTTAA
	NCB_021_T136250_F_ID_MYG018_CLYPEATUM_Boolardy_Stn_WA	GTTATCACTTCCTGTTTTAGCTGGAGCTATTACTATGCTTTTGACTGATCGTAATTTTAA
	NCB_022_T136252_M_ID_MYG018_CLYPEATUM_Jack_Hills_WA	GTTATCACTTCCTGTTTTAGCTGGAGCTATTACTATGCTTTTGACTGATCGTAATTTTAA
	139_T108030_F_ID_MYG018_CLYPEATUM_Lakeside_Stn_WA	GTTATCGCTTCCTGTTTTAGCTGGAGCTATCACTATGCTTTTGACTGATCGAAATTTTAA
	141_T108516_F_ID_MYG018_CLYPEATUM_Karara_WA	ACTATCACTTCCTGTTTTGGCTGGAGCTATCACTATGCTTTTGACTGATCGTAATTTTAA
	142_T110279_J_ID_MYG018_CLYPEATUM_Kadji_Kadji_WA	ATTATCACTTCCTGTTTTAGCGGGAGCTATCACTATGCTTTTGACTGATCGTAATTTTAA
	140_T108517_F_ID_MYG018_CLYPEATUM_Dalgaranga_Stn_WA	GTTATCGCTTCCTGTTTTAGCTGGAGCTATCACTATACTTTTGACTGATCGTAATTTTAA
	125_T117996_F_ID_MYG018_CLYPEATUM_Blue_Hill_Rg_WA	GTTATCGCTTCCTGTTTTGGCTGGTGCTATCACTATGCTTTTGACTGATCGTAATTTTAA
	143_T125765_F_ID_MYG521_KOPEJTKAORUM_Mummaloo_WA	GTTGTCACTTCCTGTGTTAGCGGGGGCCATCACTATGCTTTTGACTGATCGTAATTTTAA
	NCB_003_T140751_F_ID_MYG521_KOPEJTKAORUM_Charles_Darwin_NR_WA	GTTGTCACTTCCTGTGTTAGCGGGGGCTATCACTATACTTTTGACTGATCGTAATTTTAA
	144_T108519_F_ID_MYG521_KOPEJTKAORUM_Charles_Darwin_NR_WA	GTTGTCACTTCCTGTTTTAGCGGGGGCTATCACTATGCTTTTGACTGATCGTAATTTTAA
	NCB_019_T126455_F_ID_MYG521_KOPEJTKAORUM_Mummaloo_WA	GTTATCACTTCCTGTTTTAGCGGGGGCTATCACTATGCTTTTGACTGATCGTAATTTTAA
	145_T108523_F_ID_MYG521_KOPEJTKAORUM_Maya_NR_WA	GTTATCACTTCCTGTGTTAGCGGGGGCTATTACTATGCTTTTGACAGATCGTAATTTTAA
	147_T108518_J_ID_MYG521_KOPEJTKAORUM_Buntine_NR_WA	GTTATCACTTCCTGTGTTGGCGGGGGCTATCACTATGCTTTTGACTGATCGTAATTTTAA
	NCB_007_T139468_M_ID_MYG472_KWONGAN_Mt_Lesueur_WA	GTTATCACTTCCTGTTTTAGCTGGTGCTATCACTATGCTTTTGACTGATCGTAATTTTAA
	NCB_018_T27117_M_ID_MYG472_KWONGAN_Eneabba_WA	GTTGTCGCTTCCTGTTTTAGCTGGTGCTATTACTATGCTTTTGACTGATCGTAATTTTAA
	NCB_006_T141118_F_ID_MYG478_ARENACEUM_Kalbarri_WA	GTTGTCACTTCCTGTTTTAGCTGGGGCTATTACTATGCTTTTGACTGACCGGAATTTTAA
	NCB_017_T41364_M_ID_MYG478_ARENACEUM_Zuytdorp_WA	GTTGTCACTTCCTGTTTTAGCTGGGGCTATTACTATGCTCTTGACTGATCGTAATTTTAA
	241_T96623_M_ID_MYG064	ATTGTCTCTTCCTGTTTTGGCTGGGGCTATTACTATACTGTTGACTGATCGGAATTTTAA
	249_T97339_M_ID_castellum	ATTGTCGCTCCCTGTGTTGGCTGGAGCGATTACGATGTTGTTGACTGATCGTAATTTTAA
	251_T97337_M_ID_castellum	GTTATCTCTTCCTGTGTTAGCTGGAGCGATTACAATGCTTTTGACTGATCGAAATTTTAA
	297_T96285_F_ID_castellum	GTTGTCACTTCCTGTGTTAGCTGGAGCAATTACAATGCTGTTGACTGATCGTAATTTTAA
	298_T96288_F_ID_castellum	ATTATCACTTCCTGTGTTAGCTGGAGCGATTACAATGTTGTTAACTGATCGTAATTTTAA
	73_T109160_F_ID_galeosomoides	GTTGGCTCTTCCTGTTTTGGCTGGTGCGATTACTATGTTGTTGACTGATCGTAATTTTAA
	214_T103391_J_ID_galeosomoides	GTTGGCTCTTCCTGTATTGGCTGGTGCGATTACTATGCTGTTGACTGATCGTAATTTTAA
	213_T72649_M_EP_bifida_OUTGROUP	GCTGTCTTTGCCTGTATTGGCTGGGGCTATTACAATATTATTGACTGACCGAAATTTTAA
	AN_T132736_F_GA_villosus_OUTGROUP	ATTGTCGTTACCAGTTTTAGCTGGAGCGATTACGATATTGTTGACAGATCGAAATTTTAA
	PR_Prothemenops	ACTTTCTTTACCTGTGTTAGCAGGAGCAATTACTATATTGCTTACTGATCGAAATTTTAA
	197_T126205_M_BU_biota_OUTGROUP	ATTGGCATTGCCAGTATTAGCTGGAGCTATTACTATATTGTTAACTGATCGAAATTTTAA
	198_T104308_M_EC_latior_OUTGROUP	ATTGTCATTACCAGTTTTAGCTGGAGCTATTACAATATTATTTACAGA------------
	CE_Cethegus	ATTATCGTTACCTGTTTTAGCGGGTGCTATTACTATATTATTAACTGATCGAAATTTTAA
	30_T129259_J_ID	TACTTCTTTTTTTGACCCTGCTGGAGGTGGAGATCCAGTTTTGTTTCAACATTTATTT
	48_T121489_F_ID_MYG224	TACTTCTTTTTTTGATCCAGCTGGGGGAGGGGACCCGGTTTTGTTTCAGCATTTGTTT
	252_T110224_M_ID_MYG224	TACTTCTTTTTTTGATCCAGCTGGGGGAGGGGACCCRGTT------------------
	42_T133995_F_ID_cupulifex	TACTTCTTTTTTTGACCCTGCTGGAGGGGGTGATCCGGTTTTGTTCCAACATTTATTT
	AG_T129362_F_ID	TACTTCTTTTTTTGACCCTGCTGGAGGAGGAGATCCGGTTTTGTTTCAACATTTATTT
	51_T132738_F_ID	TACTTCTTTTTTTGACCCTGCTGGTGGAGGAGATCCGGTTTTATTTCAGCATTTGTTT
	52_T132757_F_ID_MYG221	TACTTCTTTTTTTGACCCGGCTGGTGGAGGAGATCCAGTGTTGTTTCAACATTTATTT
	115_T134180_F_ID	TACTTCTTTTTTTGACCCTGCTGGTGGGGGTGATCCGGTTTTGTTTCA----------
	58_T99997_M_ID_MYG_130_INCOMPTUM_Carnarvon_WA	TACTTCTTTTTTTGATCCTGCCGGGGGGGGTGATCCTGTGTTGTTTCAGCATTTGTTT
	133_T99749_F_ID_MYG475_INTERMEDIUM_Koolyanobbing_WA	TACTTCTTTTTTTGACCCTGCGGGGGGGGGTGATCCTGTGTTGTTTCAGCATTTGTTT
	NCB_010_T139519_M_ID_MYG475_INTERMEDIUM_Warrachuppin_WA	TACTTCTTTTTTTGATCCTGCGGGAGGGGGTGATCCTGTGTTGTTTCAGCATTTGTTT
	310_T92079_J_ID_MYG475_INTERMEDIUM_Mt_Manning_WA	TACTTCTTTTTTTGACCCTGCGGGGGGAGGTGACCCTGTATTGTTTCAGCATTTGTTT
	NCB_005_T140940_F_ID_MYG475_INTERMEDIUM_Bullfinch_WA	TACTTCTTTTTTTGACCCTGCGGGGGGGGGTGACCCTGTATTATTTCAGCATTTGTTT
	NCB_011_T139517_M_ID_MYG475_INTERMEDIUM_Mungarri_WA	TACTTCTTTTTTTGACCCCGCAGGGGGGGGTGACCCTGTGTTGTT-------------
	62_T132737_F_ID_NIGRUM_Minnivale_WA	TACTTCTTTTTTTGATCCGGCTGGGGGTGGCGATCCCGTGTTGTTTCAGCATTTGTTT
	90_T131632_J_ID_MYG156_JARRAH_Arthur_Rv_WA	TACTTCTTTTTTTGATCCGGCTGGTGGTGGTGACCCCGTATTGTTTCAGCATTTATTT
	131_T99952_M_ID_MYG156_JARRAH_Boddington_WA	TACTTCCTTTTTTGACCCGGCTGGGGGGGGTGATCCTGTGTTGTTTCAACATTTGTTT
	124_T124143_M_ID_MYG156_JARRAH_Lesmurdie_WA	TACTTCTTTTTTTGATCCGGCGGGAGGGGGTGATCCTGTGTTGTTTCAGCATTTATTT
	129_T40601_M_ID_MYG156_JARRAH_Mt_Helena_WA	TACTTCTTTTTTTGACCCGGCGGGAGGGGGCGATCCTGTGTTGTTTCAGCATTTATTT
	130_T40632_M_ID_MYG156_JARRAH_Stoneville_WA	TACTTCTTTTTTTGACCCGGCGGGAGGGGGCGATCCTGTGTTGTTTCAGCATTTATTT
	NCB_002_T136943_M_ID_MYG156_JARRAH_Bullsbrook_WA	TACTTCTTTTTTTGATCCGGCAGGGGGGGGTGACCCTGTGTTGTTTCAGCATTTATTT
	127_T55925_M_ID_SIGILLATUM_Curtin_Uni_WA	TACCTCTTTTTTTGATCCGGCTGGTGGAGGGGATCCTGTGTTGTTTCAGCATTTGTTT
	134_T129191_F_ID_SIGILLATUM_Karnup_WA	TACCTCTTTTTTTGATCCGGCTGGAGGGGGGGATCCTGTGTTATTTCAGCATTTGTTT
	128_T46054_M_ID_SIGILLATUM_Dalyellup_WA	TACCTCTTTTTTTGATCCGGCTGGGGGAGGGGATCCTGTGTTGTTTCAGCATTTGTTT
	157_T123102_F_ID_SIGILLATUM_Leschenault_WA	TACCTCTTTTTTTGATCCGGCTGGGGGAGGGGATCCTGTGTTGTTTCAGCATTTGTTT
	ID_T132564_M_ID_SIGILLATUM_Crawley_WA	TACTTCTTTTTTTGACCCAGCTGGTGGAGGGGATCCTGTTTTGTTTCAGCATTTGTTT
	NCB_016_T132756_J_ID_SIGILLATUM_Shenton_Park_WA	TACTTCTTTTTTTGATCCAGCTGGTGGAGGGGATCCTGTTTTGTTTCAGCATTTGTTT
	NCB_001_T139469_F_ID_MYG474_MCCLEMENTSORUM_Julimar_WA	CACTTCTTTTTTTGATCCAGCTGGTGGGGGTGATCCTGTGTTGTTTCAACATTTGTTT
	NCB_015_T139832_F_ID_MYG474_MCCLEMENTSORUM_7_Mile_Well_WA	CACTTCTTTTTTTGATCCAGCCGGGGGG------------------------------
	152_T127017_F_ID_MYG477_DANDARAGAN_New_Norcia_WA	TACTTCTTTCTTTGATCCAGCTGGTGGCGGGGATCCTGTGTTGTTTCAGCATTTGTTT
	148_T108031_J_ID_MYG477_DANDARAGAN_Watheroo_WA	TACTTCTTTTTTTGATCCGGCTGGTGGAGGGGATCCTGTGTTGTTTCAGCATTTGTTT
	159_T125751_F_ID_MYG262_FORMOSUM_Mummaloo_WA	TACTTCTTTTTTTGATCCGGCTGGGGGAGGAGATCCTGTGTTGTTTCAGCATTTGTTT
	NCB_013_T125754_F_ID_MYG262_FORMOSUM_Mummaloo_WA	----------------------------------------------------------
	NCB_012_T139470_M_ID_MYG262_FORMOSUM_Mt_Gibson_WA	TACTTCTTTTTTTGATCCGGCTGGGGGAGGAGATCCTGTGTTGTTTCANCATTTGTTT
	NCB_008_T139518_M_ID_MYG520_MCNAMARAI_Bruce_Rock_WA	TACTTCTTTTTTTGACCCGGCTGGGGGAGGGGATCCTGTTTTGTTTCAGCATTTGTTT
	NCB_014_T139496_F_ID_MYG520_MCNAMARAI_Cleary_WA	TACTTCTTTTTTTGACCCGGCTGGAGGAGGGGATCCTGTTTTGTTTCAGCATTTGTTT
	NCB_009_T26107_M_ID_MYG520_MCNAMARAI_Trayning_WA	TACTTCTTTTTTTGACCCAGCTGGGGGAGGGGATCCTGTTTTGTTTCAGCATTTGTTT
	149_T122017_J_ID_NIGRUM_Wongan_Hills_WA	TACTTCTTTTTTTGACCCTGCTGGGGGAGGGGATCCTGTGTTGTTTCAGCATTTATTT
	150_T122018_J_ID_NIGRUM_Wongan_Hills_WA	TACTTCTTTTTTTGACCCTGCTGGGGGAGGGGATCCTGTGTTGTTTCAGCATTTATTT
	151_T122019_J_ID_NIGRUM_Wongan_Hills_WA	TACTTCTTTTTTTGATCCTGCGGGGGGAGGGGACCCTGTGTTGTTTCAGCATTTGTTT
	NCB_020_T127020_F_ID_NIGRUM_Calingiri_WA	CACTTCTTTTTTTGATCCTGCTGGTGGAGGGGATCCTGTGTTGTTTCAGCATTTGTTT
	154_T133465_F_ID_MYG518_SCHOKNECHTORUM_Meenaar_WA	TACTTCTTTTTTTGACCCGGCTGGTGGGGGAGATCCTGTGTTGTTTCAG---------
	NCB_004_T140765_F_ID_MYG518_SCHOKNECHTORUM_York_WA	TACTTCTTTTTTTGATCCAGCTGGTGGGGGAGACCCTGTGTTGTTTCAGCATTTGTTT
	63_T110576_F_ID_MYG018_CLYPEATUM_Yakabindie_WA	TACTTCTTTTTTTGACCCTGCTGGTGGGGGTGATCCTGTTTTGTTTCAGCATTTGTTT
	126_T96452_M_ID_MYG018_CLYPEATUM_Albion_Downs_WA	TACTTCTTTTTTTGACCCTGCTGGTGGGGGTGATCCTGTTTTGTTTCAGCATTTGTTT
	136_T110581_F_ID_MYG018_CLYPEATUM_Yakabindie_WA	TACTTCTTTTTTTGACCCTGCTGGCGGGGGTGATCCTGTTTTGTTTCAGCATTTGTTT
	135_T103475_F_ID_MYG018_CLYPEATUM_Yeelirrie_WA	TACTTCTTTTTTTGACCCTGCTGGGGGGGGTGATCCTGTTTTGTTTCAGCATTTGTTT
	160_T101942_F_ID_MYG018_CLYPEATUM_Yeelirrie_WA	TACTTCTTTTTTTGATCCTGCTGGTGGGGGTGATCCTGTTTTGTTTCAGCATTTGTTT
	64_T78246_F_ID_MYG018_CLYPEATUM_Coolcalalaya_WA	TACTTCTTTTTTTGATCCCGCTGGTGGAGGAGATCCTGTTTTGTTTCAGCATTTGTTT
	137_T78252_F_ID_MYG018_CLYPEATUM_Coolcalalaya_WA	TACTTCTTTTTTTGATCCCGCTGGTGGAGGAGATCCTGTTTTGTTTCAGCATTTGTTT
	138_T108032_F_ID_MYG018_CLYPEATUM_Woolgorong_WA	CACTTCTTTTTTTGACCCTGCTGGGGGTGGAGATCCTGTTTTGTTTCAGCATTTATTT
	132_T107368_M_ID_MYG018_CLYPEATUM_Glen_Stn_WA	TACTTCTTTTTTTGATCCTGCTGGTGGGGGAGATCCTGTTTTGTTTCAGCATTTGTTT
	NCB_021_T136250_F_ID_MYG018_CLYPEATUM_Boolardy_Stn_WA	TACTTCTTTTTTTGATCCTGCTGGTGGTGGAGATCCTGTTTTGTTTCAGCATTTGTTT
	NCB_022_T136252_M_ID_MYG018_CLYPEATUM_Jack_Hills_WA	TACTTCTTTTTTTGATCCTGCTGGTGGTGGAGATCCTGTTTTGTTTCA----------
	139_T108030_F_ID_MYG018_CLYPEATUM_Lakeside_Stn_WA	TACTTCTTTTTTCGATCCTGCTGGTGGGGGAGATCCTGTTTTGTTTCAGCATTTGTTT
	141_T108516_F_ID_MYG018_CLYPEATUM_Karara_WA	TACTTCTTTTTTTGACCCTGCTGGTGGTGGAGATCCTGTTTTGTTTCAGCATTTGTTT
	142_T110279_J_ID_MYG018_CLYPEATUM_Kadji_Kadji_WA	TACTTCTTTTTTTGATCCTGCTGGTGGTGGAGATCCTGTTTTGTTTCAGCATTTGTTT
	140_T108517_F_ID_MYG018_CLYPEATUM_Dalgaranga_Stn_WA	TACTTCTTTTTTTGATCCTGCTGGTGGGGGAGATCCTGTTTTGTTTCAGCATTTGTTT
	125_T117996_F_ID_MYG018_CLYPEATUM_Blue_Hill_Rg_WA	TACTTCTTTTTTTGATCCTGCTGGTGGCGGGGATCCTGTTTTGTTTCAGCATTTGTTT
	143_T125765_F_ID_MYG521_KOPEJTKAORUM_Mummaloo_WA	TACTTCTTTTTTTGATCCTGCTGGTGGGGGAGATCCTGTTTTGTTTCAGCATTTGTTT
	NCB_003_T140751_F_ID_MYG521_KOPEJTKAORUM_Charles_Darwin_NR_WA	TACTTCTTTTTTTGATCCTGCTGGTGGAGGAGATCCTGTTTTGTTTCAGCATTTGTTT
	144_T108519_F_ID_MYG521_KOPEJTKAORUM_Charles_Darwin_NR_WA	TACTTCTTTTTTTGACCCTGCTGGTGGAGGAGATCCTGTTTTGTTTCAGCATTTGTTT
	NCB_019_T126455_F_ID_MYG521_KOPEJTKAORUM_Mummaloo_WA	TACTTCTTTTTTTGATCCTGCTGGTGGAGGAGATCCTGTTTTGTTTCAGCATTTGTTT
	145_T108523_F_ID_MYG521_KOPEJTKAORUM_Maya_NR_WA	TACTTCTTTTTTTGATCCTGCTGGTGGTGGAGACCCTATTTTGTTTCAGCATTTGTTT
	147_T108518_J_ID_MYG521_KOPEJTKAORUM_Buntine_NR_WA	TACTTCTTTTTTTGACCCTGCTGGTGGTGGAGATCCTATTTTGTTTCAGCATTTGTTT
	NCB_007_T139468_M_ID_MYG472_KWONGAN_Mt_Lesueur_WA	TACTTCTTTTTTTGATCCTGCTGGTGGCGGAGATCCTGTTTTGTTTCAGCATTTGTTT
	NCB_018_T27117_M_ID_MYG472_KWONGAN_Eneabba_WA	TACTTCTTTTTTTGATCCTGCTGGTGGTGGAGATCCTGTTTTGTTTCAACATTTGTTT
	NCB_006_T141118_F_ID_MYG478_ARENACEUM_Kalbarri_WA	TACTTCTTTTTTTGACCCTGCCGGCGGTGGGGATCCTGTTTTGTTTCAGCATTTGTTT
	NCB_017_T41364_M_ID_MYG478_ARENACEUM_Zuytdorp_WA	TACTTCTTTTTTTGATCCTGCTGGTGGTGGTGATCCTGTTTTGTTTCAGCATTTGTTT
	241_T96623_M_ID_MYG064	TACTTCTTTCTTTGACCCTGCTGGAGGAGGGGATCCTGTTTTGTTTCAGCATTTGTTT
	249_T97339_M_ID_castellum	TACTTCATTCTTTGACCCTGCAGGGGGAGGGGATCCTGTTTTGTTTCAGCATTTGTT-
	251_T97337_M_ID_castellum	TACTTCATTCTTTGACCCTGCAGGGGGAGGGGATCCTGTTTTGTTTCAGCATTTGTTT
	297_T96285_F_ID_castellum	TACTTCGTTTTTTGACCCTGCAGGGGGAGGGGATCCTGTTTTGTTCCAACATTTGTT-
	298_T96288_F_ID_castellum	TACTTCATTCTTTGACCCTGCAGGGGGAGGTGATCCTGTTTTGTTCCAGCATTTGTT-
	73_T109160_F_ID_galeosomoides	TACTTCTTTTTTTGACCCTTCTGGGGGTGGGGATCCTGTTTTATTTCAACATTTATTT
	214_T103391_J_ID_galeosomoides	TACTTCTTTTTTTGACCCTTCTG-----------------------------------
	213_T72649_M_EP_bifida_OUTGROUP	TACATCCTTTTTTGATCCAGCTGGTGGTGGTGATCCTATTTTATTTCAGCATTTATTT
	AN_T132736_F_GA_villosus_OUTGROUP	TACATCTTTTTTTGATCCTGCAGGAGGAGGGGATCCAATTTTATTTCAGCATTTATTT
	PR_Prothemenops	TACTTCTTTTTTTGATCCTGCTGGTGGAGGGGATCCAATTTTGTTTCAGCATTTATTT
	197_T126205_M_BU_biota_OUTGROUP	TACTTCTTTTTTTGACCCTGCTGGTGGTGGAGATCCAATTTTATTTCAGCATTTGTTT
	198_T104308_M_EC_latior_OUTGROUP	----------------------------------------------------------
	CE_Cethegus	TACATCTTTTTTTGATCCCGCGGGCGGGGGAGATCCAGTTTTATTTCAGCATTTGTTT
;
end;
