# Supplementary material for: Conservation systematics of the shield-backed trapdoor spiders of the nigrum-group (Mygalomorphae, Idiopidae, Idiosoma): integrative taxonomy reveals a diverse and threatened fauna from south-western Australia
Source: Zookeys. 2018 May 9;(756):1–121. doi: 10.3897/zookeys.756.24397 (PMC5956031; doi:10.3897/zookeys.756.24397)
Supplement: Supplementary material 4 — FULL dataset [file zookeys-756-001-s004.nex]

#NEXUS
begin data;
dimensions ntax=82 nchar=4272;
format datatype=dna missing=? gap=- interleave=yes;
	matrix
	30_T129259_J_ID	-------TATATTGTTTTAGGAGTGTGGTCGGCTATGTTAGGTACTGCAATGAGAGTTAT
	48_T121489_F_ID_MYG224	GACGTTATATATAGTTTTAGGAGTTTGATCAGCTATGTTGGGGACTGCGATGAGAGTGAT
	252_T110224_M_ID_MYG224	-------TATATAGTTTTAGGAGTTTGATCAGCTATGTTGGGGACTGCGATGAGAGTGAT
	42_T133995_F_ID_cupulifex	-------TATATTGTTTTAGGAGTGTGGTCGGCTATGTTTGGTACTGCAATGAGAGTAAT
	AG_T129362_F_ID	TACGTTGTATATTGTTTTAGGGGTATGGTCAGCTATGTTTGGTACTGCAATGAGTGTGAT
	51_T132738_F_ID	AACATTATATATTGTTTTAGGGGTGTGGTCAGCGATGTTTGGTACTGCCATGAGAGTGAT
	52_T132757_F_ID_MYG221	-----TGTATATTGTTTTAGGGGTGTGGTCAGCGATGTTTGGAACTGCAATAAGAGTTAT
	115_T134180_F_ID	-----TGTATATTGTTTTAGGAGTGTGGTCAGCTATATTTGGGACTGCGATGAGAGTGAT
	58_T99997_M_ID_MYG_130_INCOMPTUM_Carnarvon_WA	AACTTTATATATTGTTTTAGGTGCGTGGTCAGCTATGATTGGGACGGCGATAAGAGTGAT
	133_T99749_F_ID_MYG475_INTERMEDIUM_Koolyanobbing_WA	AACTTTATATATTATTTTAGGTGTATGGTCGGCTATGTTTGGGACTGCTATGAGAGTGAT
	NCB_010_T139519_M_ID_MYG475_INTERMEDIUM_Warrachuppin_WA	AACTTTATATATTATTTTAGGTGTATGGTCAGCTATGTTTGGAACTGCTATGAGAGTGAT
	310_T92079_J_ID_MYG475_INTERMEDIUM_Mt_Manning_WA	-------TATATTATTTTAGGTGTGTGGTCGGCTATGTTTGGGACTGCTATGAGAGTGAT
	NCB_005_T140940_F_ID_MYG475_INTERMEDIUM_Bullfinch_WA	AACTTTATATATTATTTTAGGTGTGTGGTCGGCTATGTTTGGGACTGCTATGAGAGTGAT
	NCB_011_T139517_M_ID_MYG475_INTERMEDIUM_Mungarri_WA	-ACTTTGTATATTGTTTTAGGGGTATGGTCGGCTATGTTTGGGACCGCAATAAGAGTGAT
	62_T132737_F_ID_NIGRUM_Minnivale_WA	AACTTTGTATATTATTTTAGGAGTGTGGTCTGCTATGTTTGGAACTGCGATAAGAGTGAT
	90_T131632_J_ID_MYG156_JARRAH_Arthur_Rv_WA	AACTTTATATATTATTTTAGGAGTGTGGTCTGCTATGTTCGGGACTGCGATGAGAGTGGT
	131_T99952_M_ID_MYG156_JARRAH_Boddington_WA	-ACTTTGTATATTATTTTAGGGGTGTGATCTGCTATGTTTGGGACTGCGATGAGAGTGAT
	124_T124143_M_ID_MYG156_JARRAH_Lesmurdie_WA	AACTTTGTATATCATTTTAGGGGTGTGGTCTGCGATGTTCGGGACTGCTATGAGAGTGAT
	129_T40601_M_ID_MYG156_JARRAH_Mt_Helena_WA	AACTTTGTATATTATTTTAGGGGTGTGGTCTGCGATGTTTGGGACTGCGATGAGAGTGAT
	130_T40632_M_ID_MYG156_JARRAH_Stoneville_WA	AACTTTGTATATTATTTTAGGGGTGTGGTCTGCGATGTTTGGGACTGCGATGAGAGTGAT
	NCB_002_T136943_M_ID_MYG156_JARRAH_Bullsbrook_WA	GACTTTGTATATTATTTTAGGGGTGTGGTCTGCGATGTTCGGGACTGCGATGAGAGTGAT
	127_T55925_M_ID_SIGILLATUM_Curtin_Uni_WA	AACTTTGTATATTATTTTAGGGGTGTGGTCTGCTATGTTTGGGACTGCAATAAGAGTTAT
	134_T129191_F_ID_SIGILLATUM_Karnup_WA	AACTTTGTATATTATTTTAGGGGTGTGATCTGCAATGTTTGGGACTGCAATAAGAGTTAT
	128_T46054_M_ID_SIGILLATUM_Dalyellup_WA	AACTTTGTATATTATTTTGGGAGTGTGATCTGCTATGTTTGGGACTGCAATAAGAGTTAT
	157_T123102_F_ID_SIGILLATUM_Leschenault_WA	AACTTTGTATATTATTTTGGGAGTGTGATCTGCTATGTTTGGGACTGCAATAAGAGTTAT
	ID_T132564_M_ID_SIGILLATUM_Crawley_WA	AACTTTGTATATTGTTTTAGGTGTGTGATCTGCTATGTTTGGGACTGCAATAAGAGTGAT
	NCB_016_T132756_J_ID_SIGILLATUM_Shenton_Park_WA	------GTATATTGTTTTAGGAGTGTGATCTGCTATGTTTGGGACTGCAATAAGAGTGAT
	NCB_001_T139469_F_ID_MYG474_MCCLEMENTSORUM_Julimar_WA	AACTTTGTATGTTATTTTAGGGGTGTGGTCTGCTATGTTTGGAACTGCGATGAGAGTGAT
	NCB_015_T139832_F_ID_MYG474_MCCLEMENTSORUM_7_Mile_Well_WA	----------GTTATTTTAGGGGTGTGGTCTGCTATGTTTGGAACTGCGATGAGAGTGAT
	152_T127017_F_ID_MYG477_DANDARAGAN_New_Norcia_WA	AACTTTGTATATTATTTTAGGGGTGTGATCTGCTATGTTTGGAACTGCAATAAGAGTGAT
	148_T108031_J_ID_MYG477_DANDARAGAN_Watheroo_WA	GACTTTATATATTATTTTAGGGGTGTGATCCGCCATGTTTGGGACTGCAATAAGAGTAAT
	159_T125751_F_ID_MYG262_FORMOSUM_Mummaloo_WA	AACTTTGTATATTATTTTAGGTGTTTGGTCTGCTATATTTGGGACTGCAATAAGAGTTAT
	NCB_013_T125754_F_ID_MYG262_FORMOSUM_Mummaloo_WA	-----TGTATATTATTTTAGGTGTTTGGTCTGCCATATTTGGGACTGCAATAAGAGTTAT
	NCB_012_T139470_M_ID_MYG262_FORMOSUM_Mt_Gibson_WA	AACTTTGTATATTATTTTGGGTGTTTGGTCTGCTATGTTTGGGACTGCAATAAGAGTTAT
	NCB_008_T139518_M_ID_MYG520_MCNAMARAI_Bruce_Rock_WA	--------ATATTATTTTAGGAACGTGGTCTGCTATGTTTGGGACTGCGATAAGAGTGAT
	NCB_014_T139496_F_ID_MYG520_MCNAMARAI_Cleary_WA	GACTTTGTATATTATTTTAGGGGTGTGGTCTGCTATGTTTGGGACTGCAATAAGAGTGAT
	NCB_009_T26107_M_ID_MYG520_MCNAMARAI_Trayning_WA	AACTTTGTATATTGTTTTAGGAGTGTGGTCTGCTATGTTTGGAACTGCAATAAGAGTAAT
	149_T122017_J_ID_NIGRUM_Wongan_Hills_WA	AACTTTGTATATTGTTTTAGGAGTATGGTCTGCTATGTTTGGTACTGCAATGAGAGTAAT
	150_T122018_J_ID_NIGRUM_Wongan_Hills_WA	AACTTTGTATATTGTTTTAGGAGTATGGTCTGCTATGTTTGGTACTGCAATGAGAGTAAT
	151_T122019_J_ID_NIGRUM_Wongan_Hills_WA	AACTTTGTATATTATTTTAGGAGTGTGGTCTGCTATGTTTGGTACTGCAATAAGAGTGAT
	NCB_020_T127020_F_ID_NIGRUM_Calingiri_WA	AACTTTGTATATTGTTTTAGGGGTGTGGTCTGCTATATTTGGTACTGCAATGAGAGTGAT
	154_T133465_F_ID_MYG518_SCHOKNECHTORUM_Meenaar_WA	AACTTTGTATATTATTTTAGGAGTGTGGTCTGCTATGTTTGGTACTGCAATAAGAGTAAT
	NCB_004_T140765_F_ID_MYG518_SCHOKNECHTORUM_York_WA	GACTTTGTATATTATTTTAGGGGTATGGTCTGCTATGTTTGGTACTGCAATAAGAGTAAT
	63_T110576_F_ID_MYG018_CLYPEATUM_Yakabindie_WA	AACTTTGTATATTATTTTAGGGGTATGGTCTGCTATGTTTGGTACTGCAATGAGAGTCAT
	126_T96452_M_ID_MYG018_CLYPEATUM_Albion_Downs_WA	AACTTTGTATATTATTTTAGGGGTATGGTCTGCTATGTTTGGTACTGCAATGAGAGTTAT
	136_T110581_F_ID_MYG018_CLYPEATUM_Yakabindie_WA	AACTTTGTATATTATTTTAGGGGTATGGTCTGCTATGTTTGGTACTGCAATGAGAGTCAT
	135_T103475_F_ID_MYG018_CLYPEATUM_Yeelirrie_WA	AACTTTGTATATTATTTTAGGGGTATGGTCTGCTATGTTTGGTACTGCAATGAGAGTTAT
	160_T101942_F_ID_MYG018_CLYPEATUM_Yeelirrie_WA	AACTTTGTATATTATTTTAGGGGTATGGTCTGCTATGTTTGGTACTGCAATGAGAGTTGT
	64_T78246_F_ID_MYG018_CLYPEATUM_Coolcalalaya_WA	AACTTTGTATATTATTTTTGGGGTGTGGTCTGCTATGTTTGGCACTGCAATGAGAGTCAT
	137_T78252_F_ID_MYG018_CLYPEATUM_Coolcalalaya_WA	AACTTTGTATATTATTTTTGGGGTGTGGTCTGCTATGTTTGGCACTGCAATGAGAGTCAT
	138_T108032_F_ID_MYG018_CLYPEATUM_Woolgorong_WA	AACTTTGTATATTATTTTAGGGGTGTGGTCTGCTATGTTTGGTACTGCAATAAGAGTCAT
	132_T107368_M_ID_MYG018_CLYPEATUM_Glen_Stn_WA	GACTTTGTATATTATTTTAGGGGTGTGATCTGCTATGTTTGGAACTGCAATAAGAGTTAT
	NCB_021_T136250_F_ID_MYG018_CLYPEATUM_Boolardy_Stn_WA	-----------TTATTTTAGGGGTGTGGTCTGCTATGTTTGGTACTGCAATAAGAGTCAT
	NCB_022_T136252_M_ID_MYG018_CLYPEATUM_Jack_Hills_WA	GACTTTGTATATTATTTTAGGGGTGTGGTCTGCTATGTTTGGTACTGCAATAAGAGTCAT
	139_T108030_F_ID_MYG018_CLYPEATUM_Lakeside_Stn_WA	AACTTTGTATATTATTTTAGGGGTGTGGTCTGCTATGTTTGGTACTGCAATAAGAGTCAT
	141_T108516_F_ID_MYG018_CLYPEATUM_Karara_WA	AACTATGTATATTATTTTAGGGGTGTGGTCTGCTATGTTTGGTACTGCAATAAGAGTCAT
	142_T110279_J_ID_MYG018_CLYPEATUM_Kadji_Kadji_WA	-ACTATATATATTATTTTAGGGGTATGGTCTGCTATGTTTGGAACTGCAATGAGAGTCAT
	140_T108517_F_ID_MYG018_CLYPEATUM_Dalgaranga_Stn_WA	AACTTTGTATATTATTTTGGGAGTGTGGTCTGCTATGTTCGGTACTGCAATGAGAGTTAT
	125_T117996_F_ID_MYG018_CLYPEATUM_Blue_Hill_Rg_WA	AACTATATATATTATTTTAGGGGTGTGGTCAGCTATGTTTGGAACTGCAATAAGAGTCAT
	143_T125765_F_ID_MYG521_KOPEJTKAORUM_Mummaloo_WA	-ACTTTGTATATTATGTTAGGGGTGTGGTCTGCTATGTTTGGTACTGCAATAAGAGTCAT
	NCB_003_T140751_F_ID_MYG521_KOPEJTKAORUM_Charles_Darwin_NR_WA	AACTTTGTATATTATTTTAGGGGTGTGGTCTGCTATGTTTGGTACTGCAATAAGAGTTAT
	144_T108519_F_ID_MYG521_KOPEJTKAORUM_Charles_Darwin_NR_WA	AACTTTGTATATTGTTTTAGGGGTGTGGTCTGCTATGTTTGGTACTGCAATAAGAGTTAT
	NCB_019_T126455_F_ID_MYG521_KOPEJTKAORUM_Mummaloo_WA	----------ATTGTTTTAGGGGTGTGGTCTGCTATGTTTGGTACTGCAATAAGAGTTAT
	145_T108523_F_ID_MYG521_KOPEJTKAORUM_Maya_NR_WA	AACTTTGTATATTATTTTAGGGGTGTGGTCTGCTATGTTTGGAACTGCAATAAGAGTTAT
	147_T108518_J_ID_MYG521_KOPEJTKAORUM_Buntine_NR_WA	AACTTTGTATATTATTTTAGGGGTGTGGTCTGCTATGTTTGGGACTGCAATAAGAGTTAT
	NCB_007_T139468_M_ID_MYG472_KWONGAN_Mt_Lesueur_WA	GACTTTGTATATTATTTTAGGGGTGTGGTCTGCTATGTTTGGGACTGCAATAAGAGTCAT
	NCB_018_T27117_M_ID_MYG472_KWONGAN_Eneabba_WA	GACTTTATATATTATTTTAGGGGTGTGGTCTGCCATGTTTGGAACTGCAATAAGAGTCAT
	NCB_006_T141118_F_ID_MYG478_ARENACEUM_Kalbarri_WA	TACTTTATATATTATTTTAGGAGTGTGGTCTGCTATGTTTGGAACTGCAATAAGAGTCAT
	NCB_017_T41364_M_ID_MYG478_ARENACEUM_Zuytdorp_WA	GACTTTATATATTATTTTAGGAGTGTGGTCTGCTATGTTTGGAACTGCAATAAGAGTCAT
	241_T96623_M_ID_MYG064	-ACTTTGTATATTATTTTGGGGGTGTGGTCAGCTATGTTTGGGACTGCGATGAGAGTGAT
	249_T97339_M_ID_castellum	-ACTTTATATATCGTTATAGGGGTGTGGTCGGCTATGTTTGGTACTGCAATGAGAGTGGT
	251_T97337_M_ID_castellum	-ACTTTATATATTATTATAGGGGTATGGTCGGCTATGTTTGGTACCGCAATGAGAGTGAT
	297_T96285_F_ID_castellum	-ACTTTATATATTATTATAGGGGTGTGGTCGGCTATGTTTGGAACTGCAATGAGAGTGAT
	298_T96288_F_ID_castellum	-------TATATTGTTATAGGAGTATGGTCGGCTATGTTTGGTACTGCAATGAGAGTGAT
	73_T109160_F_ID_galeosomoides	GACCTTATATATGGTGTTGGGTGTGTGGTCAGCTATGTTGGGTACGGCAATAAGAGTAAT
	214_T103391_J_ID_galeosomoides	----TTGTATATGGTGTTGGGTGTGTGGTCAGCTATGTTGGGGACAGCAATAAGAGTAAT
	213_T72649_M_EP_bifida_OUTGROUP	AACCTTATATCTTATTTTAGGTGTGTGGTCTGCTATAATAGGAACTGCAATAAGTGTAAT
	AN_T132736_F_GA_villosus_OUTGROUP	GACTTTATATTTTATTTTAGGAGTGTGATCTGCTATAGTGGGTACAGCAATAAGTGTAAT
	PR_Prothemenops	AACTTTATATTTAATTTTTGGGGTGTGGGCTGCTATAGTAGGAACAGCTATAAGATTTAT
	197_T126205_M_BU_biota_OUTGROUP	--CTTTGTATATTATTTTAGGGGTTTGATCAGCTATAGTGGGGACTGCAATAAGAGTAAT
	198_T104308_M_EC_latior_OUTGROUP	AACTTTGTATATTGTATTTGGAATTTGATCAGCGATGGTAGGGACAGCGATGAGAGTGGT
	CE_Cethegus	AACATTATATATAATTTTTGGAATTTGGTCTTCAATAATAGGAACTGCGATAAGAGTAAT
	30_T129259_J_ID	TGTTCGTACGGAGTTGGGTCAGGTTGGGAGATTGTTGGGGGATGATCATTTATATAATGT
	48_T121489_F_ID_MYG224	TGTTCGAATAGAGTTGGGGCAGGTCGGGAGATTGTTAGGGGATGATCATTTATATAATGT
	252_T110224_M_ID_MYG224	TGTTCGAATAGAGTTGGGGCAGGTCGGGAGATTGTTAGGGGATGATCATTTATATAATGT
	42_T133995_F_ID_cupulifex	TGTTCGTACTGAGTTGGGGCAGGTTGGTAGACTGTTAGGAGATGATCATTTGTATAATGT
	AG_T129362_F_ID	TGTTCGGACAGAGTTGGGGCAGGTTGGTAGATTGTTGGGGGATGACCATTTGTATAATGT
	51_T132738_F_ID	TGTTCGAACTGAGTTAGGGCAGGTTGGGAGAATGTTAGGAGATGATCATTTATATAATGT
	52_T132757_F_ID_MYG221	TATTCGGACTGAGTTAGGACAGGTTGGGAGATTGTTATTGGATGATCATTTGTATAATGT
	115_T134180_F_ID	TGTTCGGACTGAATTGGGGCAGGTTGGAAGATTATTAGGGGATGATCATTTGTATAATGT
	58_T99997_M_ID_MYG_130_INCOMPTUM_Carnarvon_WA	TGTTCGGACTGAGTTAGGGCAGGTAGGAAGATTATTATTAGATGATCATTTGTATAATGT
	133_T99749_F_ID_MYG475_INTERMEDIUM_Koolyanobbing_WA	TGTTCGGACTGAGTTGGGACAGGTTGGGAGATTACTATTGGATGATCATTTGTATAATGT
	NCB_010_T139519_M_ID_MYG475_INTERMEDIUM_Warrachuppin_WA	TGTTCGGACTGAGTTGGGACAGGTTGGGAGATTATTATTAGATGATCATTTGTATAATGT
	310_T92079_J_ID_MYG475_INTERMEDIUM_Mt_Manning_WA	TGTTCGGACTGAGTTGGGACAGGTTGGGAGATTATTATTAGATGATCAATTGTATAATGT
	NCB_005_T140940_F_ID_MYG475_INTERMEDIUM_Bullfinch_WA	TGTTCGGACTGAGTTGGGACAGGTTGGGAGATTATTATTAGATGATCATTTGTATAATGT
	NCB_011_T139517_M_ID_MYG475_INTERMEDIUM_Mungarri_WA	TGTTCGGACTGAGTTGGGTCAGGTTGGGAGATTATTAATAGACGATCATTTGTATAATGT
	62_T132737_F_ID_NIGRUM_Minnivale_WA	TGTTCGAACAGAGTTAGGTCAAGTTGGGAGATTGTTATTGGATGATCATTTGTATAATGT
	90_T131632_J_ID_MYG156_JARRAH_Arthur_Rv_WA	TGTTCGTACAGAGTTGGGACAGGTTGGTAGATTGTTATTGGATGACCATTTGTATAATGT
	131_T99952_M_ID_MYG156_JARRAH_Boddington_WA	TGTTCGAACAGAGTTGGGGCAGGTTGGGAGATTGTTATTGGATGATCATTTATATAATGT
	124_T124143_M_ID_MYG156_JARRAH_Lesmurdie_WA	TGTTCGTACAGAGTTGGGTCAGGTTGGGAGATTATTATTGGATGATCATTTGTATAATGT
	129_T40601_M_ID_MYG156_JARRAH_Mt_Helena_WA	TGTTCGTACAGAGTTGGGTCAGGTTGGGAGATTATTATTGGATGATCATTTGTATAATGT
	130_T40632_M_ID_MYG156_JARRAH_Stoneville_WA	TGTTCGTACAGAGTTGGGTCAGGTTGGGAGATTATTATTGGATGATCATTTGTATAATGT
	NCB_002_T136943_M_ID_MYG156_JARRAH_Bullsbrook_WA	TGTTCGTACAGAGTTGGGTCAGGTTGGGAGAATATTATTGGATGATCATTTGTATAATGT
	127_T55925_M_ID_SIGILLATUM_Curtin_Uni_WA	TGTTCGTACAGAATTAGGGCAGGTTGGAAGATTATTATTAGATGACCATTTATATAATGT
	134_T129191_F_ID_SIGILLATUM_Karnup_WA	TGTTCGTACAGAATTAGGACAGGTTGGAAGATTATTATTAGATGATCATTTATATAATGT
	128_T46054_M_ID_SIGILLATUM_Dalyellup_WA	TGTTCGTATAGAGTTAGGGCAGGTTGGCAGAATATTACTAGATGATCATTTGTATAATGT
	157_T123102_F_ID_SIGILLATUM_Leschenault_WA	TGTTCGTATGGAGTTAGGGCAGGTTGGCAGAATATTACTAGATGATCATTTATATAATGT
	ID_T132564_M_ID_SIGILLATUM_Crawley_WA	TGTTCGTACGGAATTAGGGCAGGTTGGAAGATTATTGTTGGATGATCATTTGTATAATGT
	NCB_016_T132756_J_ID_SIGILLATUM_Shenton_Park_WA	TGTTCGCACGGAATTAGGGCAGGTTGGAAGATTATTGTTGGATGATCATTTGTATAATGT
	NCB_001_T139469_F_ID_MYG474_MCCLEMENTSORUM_Julimar_WA	TGTTCGTATGGAGTTAGGGCAGGTTGGAAGAATGTTATTAGATGATCATTTATATAATGT
	NCB_015_T139832_F_ID_MYG474_MCCLEMENTSORUM_7_Mile_Well_WA	TGTTCGTATGGAGTTAGGGCAGGTTGGTAGAATGTTATTAGATGACCATTTATATAATGT
	152_T127017_F_ID_MYG477_DANDARAGAN_New_Norcia_WA	TATTCGCACAGAATTAGGTCAAGTTGGAAGATTGTTATTGGATGACCATTTGTATAATGT
	148_T108031_J_ID_MYG477_DANDARAGAN_Watheroo_WA	TGTTCGTACGGAGTTGGGTCAAGTTGGGAGATTGTTATTGGATGATCATTTGTATAATGT
	159_T125751_F_ID_MYG262_FORMOSUM_Mummaloo_WA	TGTTCGAACGGAGTTGGGCCAAGTTGGAAGACTATTATTAGATGATCATTTATATAATGT
	NCB_013_T125754_F_ID_MYG262_FORMOSUM_Mummaloo_WA	TGTTCGAACGGAGTTAGGCCAAGTTGGAAGACTATTATTAGATGACCATTTATATAATGT
	NCB_012_T139470_M_ID_MYG262_FORMOSUM_Mt_Gibson_WA	TGTTCGAACGGAGTTGGGTCAAGTTGGAAGACTATTATTAGATGATCATTTATATAATGT
	NCB_008_T139518_M_ID_MYG520_MCNAMARAI_Bruce_Rock_WA	TGTTCGAACTGAATTAGGGCAGGTTGGGAGAATGTTGTTAGATGATCATTTGTATAATGT
	NCB_014_T139496_F_ID_MYG520_MCNAMARAI_Cleary_WA	TGTTCGAACGGAGTTAGGACAAGTTGGGAGATTATTGTTGGATGATCATTTGTATAATGT
	NCB_009_T26107_M_ID_MYG520_MCNAMARAI_Trayning_WA	TGTTCGAACGGAGTTGGGGCAGGTTGGGAGATTGTTGTTAGATGACCATTTATATAATGT
	149_T122017_J_ID_NIGRUM_Wongan_Hills_WA	TATTCGAACGGAATTAGGTCAAGTTGGAAGATTGTTGTTGGATGATCATTTGTATAATGT
	150_T122018_J_ID_NIGRUM_Wongan_Hills_WA	TATTCGAACGGAATTAGGTCAAGTTGGAAGATTGTTGTTGGATGATCATTTGTATAATGT
	151_T122019_J_ID_NIGRUM_Wongan_Hills_WA	TATTCGAACGGAATTAGGTCAGGTAGGAAGATTGTTATTGGATGATCATTTGTATAATGT
	NCB_020_T127020_F_ID_NIGRUM_Calingiri_WA	TATTCGAACGGAATTAGGTCAGGTAGGGAGATTGTTATTGGATGACCATTTGTATAATGT
	154_T133465_F_ID_MYG518_SCHOKNECHTORUM_Meenaar_WA	TATTCGTACCGAGTTAGGTCAGGTTGGGAGACTATTGTTAGATGATCATTTGTATAACGT
	NCB_004_T140765_F_ID_MYG518_SCHOKNECHTORUM_York_WA	TATTCGTACCGAGTTAGGTCAGGTTGGGAGATTATTGTTAGATGATCATTTGTATAATGT
	63_T110576_F_ID_MYG018_CLYPEATUM_Yakabindie_WA	TATTCGAACAGAATTAGGCCAGGTTGGGAGATTGTTATTGGATGATCATTTATATAATGT
	126_T96452_M_ID_MYG018_CLYPEATUM_Albion_Downs_WA	TATTCGAACAGAATTAGGCCAGGTTGGGAGATTGTTATTGGATGATCATTTATATAATGT
	136_T110581_F_ID_MYG018_CLYPEATUM_Yakabindie_WA	TATTCGAACAGAATTAGGCCAGGTTGGGAGATTGTTATTGGATGATCATTTATATAATGT
	135_T103475_F_ID_MYG018_CLYPEATUM_Yeelirrie_WA	TATTCGAACAGAATTAGGTCAGGTTGGGAGATTGTTATTGGATGATCATTTATATAATGT
	160_T101942_F_ID_MYG018_CLYPEATUM_Yeelirrie_WA	TATTCGAACAGAATTAGGCCAGGTTGGGAGATTGTTATTGGATGATCATTTATATAATGT
	64_T78246_F_ID_MYG018_CLYPEATUM_Coolcalalaya_WA	TATTCGGACGGAATTGGGTCAGGTTGGAAGATTGTTATTGGATGATCATTTGTATAATGT
	137_T78252_F_ID_MYG018_CLYPEATUM_Coolcalalaya_WA	TATTCGGACGGAATTGGGTCAGGTTGGAAGATTGTTATTGGATGATCATTTGTATAATGT
	138_T108032_F_ID_MYG018_CLYPEATUM_Woolgorong_WA	TATTCGGACAGAATTAGGTCAGGTTGGAAGATTGTTATTAGATGATCATTTATATAATGT
	132_T107368_M_ID_MYG018_CLYPEATUM_Glen_Stn_WA	TATTCGAACAGAATTAGGTCAGGTTGGAAGATTATTATTAGATGATCATTTGTATAATGT
	NCB_021_T136250_F_ID_MYG018_CLYPEATUM_Boolardy_Stn_WA	TATTCGAACAGAATTAGGTCAGGTTGGAAGATTATTATTAGATGATCATTTGTATAATGT
	NCB_022_T136252_M_ID_MYG018_CLYPEATUM_Jack_Hills_WA	TATTCGAACAGAATTAGGTCAGGTTGGAAGATTATTATTAGATGATCATTTGTATAATGT
	139_T108030_F_ID_MYG018_CLYPEATUM_Lakeside_Stn_WA	TATTCGAACAGAATTAGGTCAGGTTGGAAGATTATTGTTGGATGATCATTTATACAATGT
	141_T108516_F_ID_MYG018_CLYPEATUM_Karara_WA	TATTCGAACGGAATTAGGGCAGGTTGGAAGATTATTATTAGATGATCATTTGTATAATGT
	142_T110279_J_ID_MYG018_CLYPEATUM_Kadji_Kadji_WA	TATTCGAATAGAGTTAGGGCAGGTTGGGAGATTGTTATTAGATGATCATTTGTATAATGT
	140_T108517_F_ID_MYG018_CLYPEATUM_Dalgaranga_Stn_WA	TATTCGAACAGAATTAGGCCAGGTTGGGAGATTGTTATTAGACGATCATTTGTATAATGT
	125_T117996_F_ID_MYG018_CLYPEATUM_Blue_Hill_Rg_WA	TATTCGAACGGAATTGGGGCAGGTTGGAAGATTATTATTGGATGATCATTTGTATAATGT
	143_T125765_F_ID_MYG521_KOPEJTKAORUM_Mummaloo_WA	TATTCGAACAGAATTAGGTCAGGTTGGTAGATTGTTGTTGGATGATCACTTATATAATGT
	NCB_003_T140751_F_ID_MYG521_KOPEJTKAORUM_Charles_Darwin_NR_WA	TATTCGAACAGAGTTAGGTCAGGTTGGTAGATTGTTGTTGGATGATCATTTATATAATGT
	144_T108519_F_ID_MYG521_KOPEJTKAORUM_Charles_Darwin_NR_WA	TATTCGAACGGAGTTAGGTCAGGTTGGCAGATTGTTGTTGGATGACCACCTATATAATGT
	NCB_019_T126455_F_ID_MYG521_KOPEJTKAORUM_Mummaloo_WA	TATTCGAACGGAGTTAGGTCAGGTTGGCAGATTGTTGTTGGATGACCATCTATATAATGT
	145_T108523_F_ID_MYG521_KOPEJTKAORUM_Maya_NR_WA	TATTCGAACGGAATTGGGTCAGGTTGGTAGATTGTTGTTAGATGATCATTTGTATAATGT
	147_T108518_J_ID_MYG521_KOPEJTKAORUM_Buntine_NR_WA	CATTCGAACGGAATTAGGTCAGGTTGGTAGATTGTTGTTGGATGATCATTTGTATAATGT
	NCB_007_T139468_M_ID_MYG472_KWONGAN_Mt_Lesueur_WA	TATCCGAACGGAATTGGGTCAGGTTGGAAGATTATTATTAGATGATCATTTGTACAATGT
	NCB_018_T27117_M_ID_MYG472_KWONGAN_Eneabba_WA	TATCCGGACGGAATTAGGTCAAGTTGGAAGATTATTATTAGATGATCATTTGTATAATGT
	NCB_006_T141118_F_ID_MYG478_ARENACEUM_Kalbarri_WA	TATTCGAACAGAACTAGGTCAAGTTGGTAGATTATTATTAGATGATCATTTGTATAATGT
	NCB_017_T41364_M_ID_MYG478_ARENACEUM_Zuytdorp_WA	TATTCGAACGGAATTGGGTCAAGTTGGTAGATTGTTGTTAGATGACCATTTGTATAATGT
	241_T96623_M_ID_MYG064	TGTTCGAACAGAGTTGGGTCAGGTTGGTAGATTATTGTTGGATGATCATTTGTATAATGT
	249_T97339_M_ID_castellum	TATCCGGACTGAGTTGGGTCAGGTTGGTAGATTGTTGTTGGATGATCATCTGTATAATGT
	251_T97337_M_ID_castellum	TATTCGGTCTGAGTTAGGTCAGGTTGGTAGATTGTTGTTGGATGATCATTTGTATAATGT
	297_T96285_F_ID_castellum	TATTCGGACTGAGTTAGGTCAGGTTGGTAGATTGTTGTTGGATGATCATTTGTATAATGT
	298_T96288_F_ID_castellum	TATTCGGATGGAGTTAGGTCAGATTGGTAGATTGTTGTTAGATGATCATTTGTATAATGT
	73_T109160_F_ID_galeosomoides	TATCCGAACGGAATTAGGACAAGTGGGGAGAATGTTGGGTGATGACCATTTGTATAATGT
	214_T103391_J_ID_galeosomoides	TATCCGAACGGAATTAGGACAAGTGGGGAGAATGTTAGGTGATGACCATTTGTATAATGT
	213_T72649_M_EP_bifida_OUTGROUP	TATCCGAATTGAATTAGGGCAAGTGGGGAGATTGCTGGGTGATGGACATTTGTATAATGT
	AN_T132736_F_GA_villosus_OUTGROUP	TGTTCGCATTGAATTGGGCCAGGTAGGAAGATTGTTAGGGAATGATCATTTATATAATGT
	PR_Prothemenops	TATTCGAATGGAACTTGGTCAGGTAGGAAGATTGTTAGGGGATGATCATTTATATAATGT
	197_T126205_M_BU_biota_OUTGROUP	TGTACGGATTGAGTTGGGACAGATTGGAAGATTATTAGGTGATGATCACCTGTATAATGT
	198_T104308_M_EC_latior_OUTGROUP	TGTTCGTGTAGAATTGGGACAGGTTGGAAGATTGTTAGGAGATGATCATTTATATAATGT
	CE_Cethegus	TATTCGGGTAGAATTAGGTCAATTAGGGAGATTGTTAGGAGATGATCATTTGTATAATGT
	30_T129259_J_ID	GGTAGTAACGGTTCATGCTTTGGTGATAATTTTTTTTATGGTGATACCTATTATAATCGG
	48_T121489_F_ID_MYG224	GGTAGTAACGGTTCATGCTTTAGTGATGATTTTTTTTATAGTGATGCCTATTATGATTGG
	252_T110224_M_ID_MYG224	GGTAGTAACGGTTCATGCTTTAGTGATGATTTTTTTTATAGTGATGCCTATTATGATTGG
	42_T133995_F_ID_cupulifex	AGTGGTTACGGTTCATGCTTTGGTGATGATTTTTTTTATGGTGATGCCTATCATAATTGG
	AG_T129362_F_ID	GGTGGTGACTGTTCATGCTTTGGTGATGATTTTTTTTATAGTGATGCCTATTATGATTGG
	51_T132738_F_ID	TGTGGTAACGGTTCATGCTTTGGTTATAATTTTTTTTATGGTTATACCTATTATGATTGG
	52_T132757_F_ID_MYG221	GGTGGTAACGGTTCATGCTTTAGTGATGATTTTTTTTATAGTGATGCCTATTATGATTGG
	115_T134180_F_ID	TGTAGTGACAGTGCATGCTTTGGTAATGATTTTTTTTATGGTGATGCCAATCATGATTGG
	58_T99997_M_ID_MYG_130_INCOMPTUM_Carnarvon_WA	GGTGGTTACTGTTCATGCTTTGGTGATGATTTTTTTCATGGTTATGCCCATTATAATTGG
	133_T99749_F_ID_MYG475_INTERMEDIUM_Koolyanobbing_WA	AGTGGTAACTGTTCATGCTTTGGTGATGATTTTTTTTATGGTTATACCAATTATAATTGG
	NCB_010_T139519_M_ID_MYG475_INTERMEDIUM_Warrachuppin_WA	AGTGGTTACTGTTCATGCTTTGGTGATGATTTTTTTTATAGTTATACCAATTATGATTGG
	310_T92079_J_ID_MYG475_INTERMEDIUM_Mt_Manning_WA	GGTGGTTACTGTTCATGCTTTGGTGATGATTTTTTTTATGGTTATACCAATTATGATTGG
	NCB_005_T140940_F_ID_MYG475_INTERMEDIUM_Bullfinch_WA	GGTGGTTACTGTTCATGCTTTGGTTATGATTTTTTTTATGGTCATACCAATTATGATTGG
	NCB_011_T139517_M_ID_MYG475_INTERMEDIUM_Mungarri_WA	GGTGGTTACTGTTCATGCTTTGGTGATGATTTTTTTTATGGTTATACCAATTATGATTGG
	62_T132737_F_ID_NIGRUM_Minnivale_WA	GGTAGTGACTGTTCATGCTTTGGTGATAATTTTTTTTATAGTGATACCTATTATGATTGG
	90_T131632_J_ID_MYG156_JARRAH_Arthur_Rv_WA	AGTGGTAACCGTACACGCTTTGGTAATGATCTTTTTTATAGTGATACCTATTATAATTGG
	131_T99952_M_ID_MYG156_JARRAH_Boddington_WA	AGTAGTTACTGTTCACGCTTTGGTGATAATCTTTTTTATAGTGATGCCAATTATAATTGG
	124_T124143_M_ID_MYG156_JARRAH_Lesmurdie_WA	AGTAGTAACTGTGCATGCTTTGGTTATGATCTTTTTTATGGTGATGCCAATTATAATTGG
	129_T40601_M_ID_MYG156_JARRAH_Mt_Helena_WA	AGTAGTAACTGTGCATGCTTTGGTTATGATCTTTTTTATGGTGATGCCAATTATAATTGG
	130_T40632_M_ID_MYG156_JARRAH_Stoneville_WA	AGTAGTAACTGTGCATGCTTTGGTTATGATCTTTTTTATGGTGATGCCAATTATAATTGG
	NCB_002_T136943_M_ID_MYG156_JARRAH_Bullsbrook_WA	AGTAGTAACTGTGCATGCTTTGGTTATGATCTTTTTTATGGTGATGCCAATTATAATTGG
	127_T55925_M_ID_SIGILLATUM_Curtin_Uni_WA	GGTAGTGACTGTTCATGCTTTGGTGATGATCTTTTTTATAGTTATGCCGATTATAATTGG
	134_T129191_F_ID_SIGILLATUM_Karnup_WA	GGTAGTGACTGTTCATGCTTTGGTGATGATTTTTTTTATAGTTATGCCGATTATGATTGG
	128_T46054_M_ID_SIGILLATUM_Dalyellup_WA	GGTAGTTACTGTTCATGCTTTGGTGATGATTTTTTTTATAGTTATGCCGATTATAATTGG
	157_T123102_F_ID_SIGILLATUM_Leschenault_WA	GGTAGTTACTGTTCATGCTTTGGTGATGATTTTTTTTATAGTTATGCCGATTATAATTGG
	ID_T132564_M_ID_SIGILLATUM_Crawley_WA	GGTAGTGACTGTTCATGCTTTGGTGATGATTTTTTTTATAGTTATGCCGATTATAATTGG
	NCB_016_T132756_J_ID_SIGILLATUM_Shenton_Park_WA	GGTAGTGACTGTTCATGCTTTGGTGATGATTTTTTTTATAGTTATGCCGATTATAATTGG
	NCB_001_T139469_F_ID_MYG474_MCCLEMENTSORUM_Julimar_WA	GGTGGTGACTGTTCATGCTTTGGTGATGATTTTTTTTATAGTTATGCCTATTATAATTGG
	NCB_015_T139832_F_ID_MYG474_MCCLEMENTSORUM_7_Mile_Well_WA	GGTGGTGACTGTTCATGCTTTGGTGATAATCTTTTTTATAGTGATGCCTATTATGATTGG
	152_T127017_F_ID_MYG477_DANDARAGAN_New_Norcia_WA	GGTAGTGACTGTTCATGCTTTGGTGATGATTTTTTTTATAGTTATACCGATTATAATTGG
	148_T108031_J_ID_MYG477_DANDARAGAN_Watheroo_WA	GGTAGTGACTGTGCATGCTTTGGTGATGATTTTTTTTATAGTGATACCTATTATAATTGG
	159_T125751_F_ID_MYG262_FORMOSUM_Mummaloo_WA	AGTAGTGACTGTTCATGCTTTGGTGATAATTTTTTTTATGGTTATGCCTATTATAATTGG
	NCB_013_T125754_F_ID_MYG262_FORMOSUM_Mummaloo_WA	GGTAGTGACTGTTCATGCTTTGGTGATAATTTTTTTTATGGTTATGCCTATTATAATTGG
	NCB_012_T139470_M_ID_MYG262_FORMOSUM_Mt_Gibson_WA	GGTGGTGACTGTTCATGCTTTGGTGATAATTTTTTTTATGGTTATGCCTATTATAATTGG
	NCB_008_T139518_M_ID_MYG520_MCNAMARAI_Bruce_Rock_WA	GGTAGTGACTGTTCATGCTTTGGTGATGATTTTTTTTATAGTGATGCCAATTATAATTGG
	NCB_014_T139496_F_ID_MYG520_MCNAMARAI_Cleary_WA	AGTAGTGACTGTTCATGCTTTAGTGATGATTTTTTTTATAGTGATACCAATTATAATTGG
	NCB_009_T26107_M_ID_MYG520_MCNAMARAI_Trayning_WA	AGTAGTGACTGTTCATGCTTTGGTAATGATTTTTTTTATGGTGATGCCAATTATAATTGG
	149_T122017_J_ID_NIGRUM_Wongan_Hills_WA	AGTAGTAACTGTTCATGCTTTGGTTATGATTTTTTTTATAGTGATGCCAATTATAATTGG
	150_T122018_J_ID_NIGRUM_Wongan_Hills_WA	AGTAGTAACTGTTCATGCTTTGGTTATGATTTTTTTTATAGTGATGCCAATTATAATTGG
	151_T122019_J_ID_NIGRUM_Wongan_Hills_WA	AGTAGTGACTGTTCATGCTTTGGTTATGATTTTTTTTATAGTGATACCAATCATGATTGG
	NCB_020_T127020_F_ID_NIGRUM_Calingiri_WA	AGTAGTGACTGTTCATGCTTTGGTTATGATTTTTTTTATAGTGATACCAATCATGATTGG
	154_T133465_F_ID_MYG518_SCHOKNECHTORUM_Meenaar_WA	TGTAGTGACTGTTCATGCTTTAGTGATGATTTTTTTTATAGTGATGCCAATTATAATTGG
	NCB_004_T140765_F_ID_MYG518_SCHOKNECHTORUM_York_WA	GGTAGTGACTGTTCATGCTTTAGTGATGATTTTTTTTATAGTGATGCCAATTATGATTGG
	63_T110576_F_ID_MYG018_CLYPEATUM_Yakabindie_WA	GGTGGTTACTGTTCATGCTTTGGTGATAATTTTTTTTATAGTGATGCCTATTATGATTGG
	126_T96452_M_ID_MYG018_CLYPEATUM_Albion_Downs_WA	GGTGGTTACTGTTCATGCTTTGGTGATAATTTTTTTTATAGTGATGCCTATTATGATTGG
	136_T110581_F_ID_MYG018_CLYPEATUM_Yakabindie_WA	GGTGGTTACTGTTCATGCTTTGGTGATAATTTTTTTTATAGTGATGCCTATTATGATTGG
	135_T103475_F_ID_MYG018_CLYPEATUM_Yeelirrie_WA	GGTGGTTACTGTTCATGCTTTGGTGATAATTTTTTTTATAGTGATGCCTATTATGATTGG
	160_T101942_F_ID_MYG018_CLYPEATUM_Yeelirrie_WA	GGTGGTTACTGTTCATGCTTTGGTGATAATTTTTTTTATAGTGATGCCTATTATGATTGG
	64_T78246_F_ID_MYG018_CLYPEATUM_Coolcalalaya_WA	GGTGGTGACTGCTCATGCTTTGGTGATGATTTTTTTTATAGTGATGCCTATTATGATTGG
	137_T78252_F_ID_MYG018_CLYPEATUM_Coolcalalaya_WA	GGTGGTGACTGCTCATGCTTTGGTGATGATTTTTTTTATAGTGATGCCTATTATGATTGG
	138_T108032_F_ID_MYG018_CLYPEATUM_Woolgorong_WA	GGTGGTGACTGTTCATGCTTTGGTGATGATTTTTTTTATAGTGATGCCTATTATGATTGG
	132_T107368_M_ID_MYG018_CLYPEATUM_Glen_Stn_WA	GGTGGTGACTGCTCATGCTTTGGTGATGATTTTTTTTATAGTGATACCTATTATGATTGG
	NCB_021_T136250_F_ID_MYG018_CLYPEATUM_Boolardy_Stn_WA	GGTGGTGACTGCTCATGCTTTGGTGATGATTTTTTTTATAGTGATGCCTATTATGATTGG
	NCB_022_T136252_M_ID_MYG018_CLYPEATUM_Jack_Hills_WA	GGTGGTGACTGCTCATGCTTTGGTGATGATTTTTTTTATAGTGATGCCTATTATGATTGG
	139_T108030_F_ID_MYG018_CLYPEATUM_Lakeside_Stn_WA	GGTGGTAACTGCACATGCTTTGGTAATGATTTTTTTTATAGTGATGCCTATTATGATTGG
	141_T108516_F_ID_MYG018_CLYPEATUM_Karara_WA	GGTGGTAACTGTTCATGCTTTAGTGATGATTTTTTTTATAGTGATGCCAATTATGATTGG
	142_T110279_J_ID_MYG018_CLYPEATUM_Kadji_Kadji_WA	GGTAGTAACTGTTCATGCTTTGGTGATGATTTTTTTTATAGTGATGCCTATTATGATTGG
	140_T108517_F_ID_MYG018_CLYPEATUM_Dalgaranga_Stn_WA	GGTAGTGACTGCTCATGCTTTGGTGATGATTTTTTTTATAGTGATACCTATTATGATTGG
	125_T117996_F_ID_MYG018_CLYPEATUM_Blue_Hill_Rg_WA	GGTGGTAACTGTTCATGCTTTGGTGATGATTTTTTTTATAGTTATACCTATCATGATTGG
	143_T125765_F_ID_MYG521_KOPEJTKAORUM_Mummaloo_WA	GGTGGTGACTGTTCATGCTCTGGTTATGATTTTTTTTATAGTGATGCCTATTATGATTGG
	NCB_003_T140751_F_ID_MYG521_KOPEJTKAORUM_Charles_Darwin_NR_WA	GGTGGTGACTGTTCATGCTCTGGTGATGATTTTTTTTATAGTGATGCCTATTATGATTGG
	144_T108519_F_ID_MYG521_KOPEJTKAORUM_Charles_Darwin_NR_WA	GGTGGTAACAGTTCATGCTCTGGTGATGATTTTTTTTATAGTGATGCCTATTATGATTGG
	NCB_019_T126455_F_ID_MYG521_KOPEJTKAORUM_Mummaloo_WA	GGTGGTAACAGTTCATGCTCTGGTGATGATTTTTTTTATAGTGATGCCTATTATGATTGG
	145_T108523_F_ID_MYG521_KOPEJTKAORUM_Maya_NR_WA	GGTAGTGACTGTTCATGCTCTGGTGATGATTTTTTTTATAGTGATGCCTATTATGATTGG
	147_T108518_J_ID_MYG521_KOPEJTKAORUM_Buntine_NR_WA	AGTAGTGACTGTTCATGCTTTGGTGATGATTTTTTTTATAGTGATGCCTATTATGATTGG
	NCB_007_T139468_M_ID_MYG472_KWONGAN_Mt_Lesueur_WA	GGTAGTGACTGTGCATGCTTTGGTGATGATTTTTTTTATAGTGATGCCTATTATAATTGG
	NCB_018_T27117_M_ID_MYG472_KWONGAN_Eneabba_WA	GGTGGTGACTGTGCATGCTTTGGTGATAATTTTTTTTATAGTGATGCCTATTATAATTGG
	NCB_006_T141118_F_ID_MYG478_ARENACEUM_Kalbarri_WA	GGTAGTGACTGTTCATGCTTTGGTGATGATTTTCTTTATGGTGATGCCTATTATAATTGG
	NCB_017_T41364_M_ID_MYG478_ARENACEUM_Zuytdorp_WA	GGTGGTGACTGTTCATGCTTTGGTGATGATTTTTTTTATAGTGATACCTATTATGATTGG
	241_T96623_M_ID_MYG064	GGTGGTGACTGTTCATGCTTTGGTTATGATTTTTTTTATGGTGATGCCAATTATGATTGG
	249_T97339_M_ID_castellum	TGTAGTAACAGTGCATGCTTTGGTGATGATTTTTTTTATAGTGATGCCTATTATGATTGG
	251_T97337_M_ID_castellum	TGTAGTGACAGTGCATGCTTTGGTGATGATTTTTTTTATAGTGATGCCTATTATAATTGG
	297_T96285_F_ID_castellum	TGTAGTGACAGTGCATGCTTTGGTGATGATCTTTTTTATAGTGATACCAATTATAATTGG
	298_T96288_F_ID_castellum	TGTAGTGACAGTGCATGCTTTGGTGATGATTTTCTTTATAGTGATGCCTATAATAATTGG
	73_T109160_F_ID_galeosomoides	TGTGGTAACGGCTCATGCTTTGGTGATGATTTTTTTTATGGTGATGCCTATGATGATTGG
	214_T103391_J_ID_galeosomoides	TGTGGTAACGGCTCATGCTTTGGTGATGATTTTTTTTATGGTGATGCCAATTATGATTGG
	213_T72649_M_EP_bifida_OUTGROUP	AGTAGTGACTGCTCATGCTTTAGTTATAATTTTTTTTATGGTTATGCCAGTAATGATTGG
	AN_T132736_F_GA_villosus_OUTGROUP	AATTGTTAGAGCTCATGCGTTAGTAATGATCTTTTTTATAGTGATACCAATTATAATTGG
	PR_Prothemenops	AATTGTTACTGCTCATGCTTTGGTGATGATTTTTTTTATAGTGATGCCTATTATAATTGG
	197_T126205_M_BU_biota_OUTGROUP	GATGGTGACTGCTCATGCATTAGTGATGATTTTTTTTATAGTAATGCCTATTATAATTGG
	198_T104308_M_EC_latior_OUTGROUP	TATGGTTACCGCTCATGCTTTAGTGATGATTTTTTTTATAGTTATGCCGATTATAATCGG
	CE_Cethegus	TGTAGTAACTTCTCATGCTTTAGTAATAATTTTTTTTATAGTAATGCCTATTATGATCGG
	30_T129259_J_ID	AGGTTTTGGAAATTGGTTAGTTCCTTTGATACTAGGTGCACCAGATATGGCTTTTCCTCG
	48_T121489_F_ID_MYG224	AGGCTTTGGAAATTGGTTGGTTCCATTAATGTTGGGTGCGCCAGATATAGCTTTTCCTCG
	252_T110224_M_ID_MYG224	AGGCTTTGGAAATTGGTTGGTTCCATTAATGTTGGGTGCGCCAGATATAGCTTTTCCTCG
	42_T133995_F_ID_cupulifex	TGGGTTTGGAAACTGACTGGTTCCTTTGATGTTAGGAGCACCTGATATGGCTTTTCCTCG
	AG_T129362_F_ID	TGGTTTTGGTAATTGATTGGTTCCTTTAATGCTTGGTGCACCCGATATAGCTTTTCCTCG
	51_T132738_F_ID	GGGTTTTGGGAATTGATTGGTTCCTTTGATGTTAGGTGCACCTGATATAGCTTTTCCTCG
	52_T132757_F_ID_MYG221	TGGTTTTGGAAATTGATTAGTTCCTTTGATGCTAGGAGCACCAGATATAGCTTTTCCTCG
	115_T134180_F_ID	TGGTTTTGGAAATTGGCTGGTTCCTTTGATGTTAGGTGCCCCAGATATGGCTTTTCCTCG
	58_T99997_M_ID_MYG_130_INCOMPTUM_Carnarvon_WA	AGGGTTTGGTAATTGGTTGGTGCCTTTAATGTTAGGGGCGCCTGATATGGCGTTCCCTCG
	133_T99749_F_ID_MYG475_INTERMEDIUM_Koolyanobbing_WA	AGGGTTCGGTAACTGGTTAGTGCCTTTAATGTTAGGGGCGCCTGATATAGCGTTTCCTCG
	NCB_010_T139519_M_ID_MYG475_INTERMEDIUM_Warrachuppin_WA	AGGGTTCGGTAACTGGTTAGTGCCTTTAATGTTAGGGGCGCCTGATATAGCGTTTCCTCG
	310_T92079_J_ID_MYG475_INTERMEDIUM_Mt_Manning_WA	AGGGTTTGGAAATTGGTTAGTGCCTTTAATGTTAGGAGCGCCTGATATAGCATTTCCTCG
	NCB_005_T140940_F_ID_MYG475_INTERMEDIUM_Bullfinch_WA	TGGGTTTGGGAATTGATTAGTGCCTTTAATGTTAGGAGCACCTGATATAGCGTTTCCTCG
	NCB_011_T139517_M_ID_MYG475_INTERMEDIUM_Mungarri_WA	GGGATTTGGTAATTGGTTGGTGCCTTTAATGTTAGGAGCGCCTGATATAGCGTTTCCTCG
	62_T132737_F_ID_NIGRUM_Minnivale_WA	AGGATTTGGAAATTGGCTGGTTCCTCTAATATTAGGAGCGCCTGATATGGCTTTTCCTCG
	90_T131632_J_ID_MYG156_JARRAH_Arthur_Rv_WA	TGGGTTTGGGAATTGGTTGGTCCCTTTAATATTAGGAGCGCCTGATATGGCTTTTCCTCG
	131_T99952_M_ID_MYG156_JARRAH_Boddington_WA	TGGGTTTGGGAATTGGTTAGTCCCTTTAATGTTAGGAGCACCTGATATGGCTTTTCCTCG
	124_T124143_M_ID_MYG156_JARRAH_Lesmurdie_WA	CGGGTTTGGAAATTGGTTGGTTCCTTTAATATTAGGGGCTCCTGATATGGCTTTTCCTCG
	129_T40601_M_ID_MYG156_JARRAH_Mt_Helena_WA	CGGGTTTGGAAATTGGTTGGTTCCTTTAATATTAGGAGCACCTGATATAGCTTTTCCCCG
	130_T40632_M_ID_MYG156_JARRAH_Stoneville_WA	CGGGTTTGGAAATTGGTTGGTTCCTTTAATATTAGGAGCACCTGATATAGCTTTTCCCCG
	NCB_002_T136943_M_ID_MYG156_JARRAH_Bullsbrook_WA	CGGTTTTGGAAATTGATTGGTTCCTTTAATATTAGGAGCGCCTGATATGGCTTTTCCTCG
	127_T55925_M_ID_SIGILLATUM_Curtin_Uni_WA	GGGGTTTGGAAATTGGTTGGTTCCTTTAATATTAGGGGCTCCTGATATGGCTTTTCCTCG
	134_T129191_F_ID_SIGILLATUM_Karnup_WA	GGGGTTTGGAAATTGGTTGGTTCCTTTAATATTAGGGGCTCCTGATATGGCTTTTCCTCG
	128_T46054_M_ID_SIGILLATUM_Dalyellup_WA	AGGGTTTGGAAATTGGTTGGTCCCTTTAATATTGGGGGCTCCTGATATGGCTTTTCCTCG
	157_T123102_F_ID_SIGILLATUM_Leschenault_WA	AGGGTTTGGAAATTGGTTGGTTCCTTTAATATTAGGGGCTCCTGATATGGCTTTTCCTCG
	ID_T132564_M_ID_SIGILLATUM_Crawley_WA	GGGGTTTGGAAATTGGTTGGTTCCTTTAATATTGGGGGCTCCTGATATAGCTTTTCCTCG
	NCB_016_T132756_J_ID_SIGILLATUM_Shenton_Park_WA	GGGGTTTGGAAATTGGTTGGTTCCTTTAATATTGGGGGCTCCTGATATAGCTTTTCCTCG
	NCB_001_T139469_F_ID_MYG474_MCCLEMENTSORUM_Julimar_WA	AGGGTTTGGAAATTGATTGGTTCCTTTAATGCTGGGAGCTCCTGACATGGCTTTTCCTCG
	NCB_015_T139832_F_ID_MYG474_MCCLEMENTSORUM_7_Mile_Well_WA	GGGGTTTGGAAATTGATTGGTTCCTTTAATACTGGGAGCTCCTGATATGGCTTTTCCTCG
	152_T127017_F_ID_MYG477_DANDARAGAN_New_Norcia_WA	TGGGTTTGGTAATTGGTTGGTTCCTTTAATGTTAGGAGCACCTGATATAGCTTTTCCTCG
	148_T108031_J_ID_MYG477_DANDARAGAN_Watheroo_WA	GGGGTTTGGAAATTGGTTGGTTCCTTTGATGTTAGGAGCACCTGATATGGCTTTTCCCCG
	159_T125751_F_ID_MYG262_FORMOSUM_Mummaloo_WA	AGGGTTTGGGAATTGGTTGGTTCCTTTGATGTTAGGAGCTCCTGATATAGCTTTTCCTCG
	NCB_013_T125754_F_ID_MYG262_FORMOSUM_Mummaloo_WA	AGGGTTTGGGAATTGGTTGGTTCCTTTGATGTTAGGGGCTCCTGATATAGCTTTTCCTCG
	NCB_012_T139470_M_ID_MYG262_FORMOSUM_Mt_Gibson_WA	AGGGTTTGGGAATTGGTTGGTTCCTTTGATGTTAGGGGCTCCTGATATAGCTTTTCCTCG
	NCB_008_T139518_M_ID_MYG520_MCNAMARAI_Bruce_Rock_WA	AGGGTTTGGAAACTGATTAGTCCCTTTAATGTTGGGGGCGCCTGATATGGCTTTCCCTCG
	NCB_014_T139496_F_ID_MYG520_MCNAMARAI_Cleary_WA	GGGGTTTGGAAATTGGTTGGTTCCCTTAATGTTAGGGGCGCCGGATATGGCTTTTCCTCG
	NCB_009_T26107_M_ID_MYG520_MCNAMARAI_Trayning_WA	TGGGTTTGGAAATTGGTTGGTGCCTTTAATATTAGGAGCACCTGATATGGCCTTTCCTCG
	149_T122017_J_ID_NIGRUM_Wongan_Hills_WA	AGGGTTTGGAAATTGATTAGTTCCTTTAATATTAGGGGCTCCAGATATGGCTTTTCCTCG
	150_T122018_J_ID_NIGRUM_Wongan_Hills_WA	AGGGTTTGGAAATTGATTAGTTCCTTTAATATTAGGGGCTCCAGATATGGCTTTTCCTCG
	151_T122019_J_ID_NIGRUM_Wongan_Hills_WA	AGGATTTGGAAATTGATTGGTTCCTTTAATATTAGGGGCTCCAGATATGGCTTTTCCTCG
	NCB_020_T127020_F_ID_NIGRUM_Calingiri_WA	GGGGTTTGGAAATTGATTAGTCCCTTTAATATTGGGAGCTCCAGATATGGCCTTTCCTCG
	154_T133465_F_ID_MYG518_SCHOKNECHTORUM_Meenaar_WA	TGGGTTTGGAAATTGATTGGTCCCTTTGATGTTAGGTGCACCAGATATAGCTTTTCCTCG
	NCB_004_T140765_F_ID_MYG518_SCHOKNECHTORUM_York_WA	TGGGTTTGGAAATTGGTTGGTTCCTTTGATGTTAGGGGCACCGGATATAGCTTTTCCTCG
	63_T110576_F_ID_MYG018_CLYPEATUM_Yakabindie_WA	AGGATTTGGAAATTGGTTGGTTCCTTTGATGTTAGGGGCGCCTGATATGGCGTTTCCTCG
	126_T96452_M_ID_MYG018_CLYPEATUM_Albion_Downs_WA	AGGATTTGGAAATTGGTTGGTTCCTTTGATGTTAGGGGCGCCTGATATGGCGTTTCCTCG
	136_T110581_F_ID_MYG018_CLYPEATUM_Yakabindie_WA	AGGATTTGGAAATTGGTTGGTTCCTTTGATGTTAGGGGCGCCTGATATGGCGTTTCCTCG
	135_T103475_F_ID_MYG018_CLYPEATUM_Yeelirrie_WA	AGGATTTGGAAATTGATTGGTTCCTTTGATGTTAGGGGCGCCTGATATGGCGTTTCCTCG
	160_T101942_F_ID_MYG018_CLYPEATUM_Yeelirrie_WA	GGGATTTGGAAATTGGTTGGTTCCTTTGATGCTAGGGGCGCCTGATATGGCATTTCCTCG
	64_T78246_F_ID_MYG018_CLYPEATUM_Coolcalalaya_WA	GGGGTTTGGAAATTGATTGGTTCCTTTGATGTTAGGAGCGCCAGATATGGCATTTCCTCG
	137_T78252_F_ID_MYG018_CLYPEATUM_Coolcalalaya_WA	GGGGTTTGGAAATTGATTGGTTCCTTTGATGTTAGGAGCACCAGATATGGCATTTCCTCG
	138_T108032_F_ID_MYG018_CLYPEATUM_Woolgorong_WA	AGGGTTTGGAAATTGGTTGGTTCCTTTGATGTTAGGAGCGCCTGATATGGCATTTCCTCG
	132_T107368_M_ID_MYG018_CLYPEATUM_Glen_Stn_WA	GGGGTTTGGGAATTGGTTGGTTCCTTTGATGTTAGGGGCACCTGATATAGCGTTTCCTCG
	NCB_021_T136250_F_ID_MYG018_CLYPEATUM_Boolardy_Stn_WA	AGGGTTTGGGAATTGGTTGGTTCCTTTGATGTTAGGGGCACCTGATATAGCGTTTCCTCG
	NCB_022_T136252_M_ID_MYG018_CLYPEATUM_Jack_Hills_WA	AGGGTTTGGGAATTGGTTGGTTCCTTTGATGTTAGGGGCACCTGATATAGCGTTTCCTCG
	139_T108030_F_ID_MYG018_CLYPEATUM_Lakeside_Stn_WA	GGGGTTTGGGAATTGGTTGGTTCCTTTGATGTTAGGGGCACCTGATATAGCGTTTCCTCG
	141_T108516_F_ID_MYG018_CLYPEATUM_Karara_WA	AGGGTTTGGAAATTGGCTGGTCCCTTTGATGTTAGGGGCGCCTGATATGGCGTTTCCTCG
	142_T110279_J_ID_MYG018_CLYPEATUM_Kadji_Kadji_WA	GGGGTTTGGGAATTGATTAGTTCCTTTGATGTTGGGAGCGCCTGATATAGCGTTTCCTCG
	140_T108517_F_ID_MYG018_CLYPEATUM_Dalgaranga_Stn_WA	AGGGTTTGGAAATTGGTTGGTTCCTTTGATGTTAGGGGCACCTGATATGGCATTTCCTCG
	125_T117996_F_ID_MYG018_CLYPEATUM_Blue_Hill_Rg_WA	AGGGTTTGGAAATTGGTTGGTTCCTTTGATGTTAGGGGCGCCTGATATAGCGTTTCCTCG
	143_T125765_F_ID_MYG521_KOPEJTKAORUM_Mummaloo_WA	GGGGTTTGGAAATTGGTTGGTTCCCTTGATGTTAGGGGCGCCTGATATAGCGTTTCCTCG
	NCB_003_T140751_F_ID_MYG521_KOPEJTKAORUM_Charles_Darwin_NR_WA	GGGGTTTGGAAATTGGTTAGTTCCCTTGATGTTAGGGGCACCTGATATAGCTTTTCCTCG
	144_T108519_F_ID_MYG521_KOPEJTKAORUM_Charles_Darwin_NR_WA	GGGGTTTGGAAATTGGTTGGTTCCCTTGATGTTAGGGGCGCCTGATATGGCGTTTCCTCG
	NCB_019_T126455_F_ID_MYG521_KOPEJTKAORUM_Mummaloo_WA	GGGGTTTGGAAATTGGTTGGTTCCCTTGATGTTAGGGGCGCCTGATATGGCGTTTCCTCG
	145_T108523_F_ID_MYG521_KOPEJTKAORUM_Maya_NR_WA	AGGGTTTGGAAATTGGTTGGTCCCCTTGATGTTAGGGGCGCCTGATATAGCGTTTCCTCG
	147_T108518_J_ID_MYG521_KOPEJTKAORUM_Buntine_NR_WA	GGGGTTTGGAAATTGGTTGGTTCCCTTAATGTTAGGGGCGCCTGATATAGCGTTTCCTCG
	NCB_007_T139468_M_ID_MYG472_KWONGAN_Mt_Lesueur_WA	GGGGTTTGGAAATTGGTTGGTTCCTTTGATGTTAGGAGCACCTGATATAGCGTTTCCTCG
	NCB_018_T27117_M_ID_MYG472_KWONGAN_Eneabba_WA	GGGGTTTGGAAATTGGTTGGTTCCCTTGATGTTAGGGGCACCTGATATGGCATTTCCTCG
	NCB_006_T141118_F_ID_MYG478_ARENACEUM_Kalbarri_WA	GGGGTTTGGAAACTGGTTGGTTCCTTTGATGTTAGGGGCCCCTGATATGGCATTTCCTCG
	NCB_017_T41364_M_ID_MYG478_ARENACEUM_Zuytdorp_WA	GGGGTTTGGAAATTGGTTGGTTCCTTTGATGTTAGGGGCTCCTGATATGGCTTTTCCTCG
	241_T96623_M_ID_MYG064	GGGGTTTGGCAATTGGTTGATTCCTTTGATGTTAGGGGCGCCGGATATGGCGTTTCCTCG
	249_T97339_M_ID_castellum	TGGGTTTGGGAATTGGTTGGTTCCTTTGATGTTAGGGGCTCCTGATATAGCTTTTCCTCG
	251_T97337_M_ID_castellum	TGGGTTTGGGAATTGGTTGGTTCCTTTGATGTTAGGGGCTCCTGATATAGCTTTTCCTCG
	297_T96285_F_ID_castellum	TGGGTTTGGAAATTGGTTGGTTCCTTTGATGTTAGGGGCTCCTGATATAGCTTTTCCTCG
	298_T96288_F_ID_castellum	AGGGTTTGGGAATTGGTTGGTTCCTTTGATGTTAGGGGCTCCTGATATAGCTTTTCCTCG
	73_T109160_F_ID_galeosomoides	TGGTTTTGGAAATTGGATAGTTCCTTTGATGTTAGGGGCTCCGGATATGGCTTTTCCTCG
	214_T103391_J_ID_galeosomoides	TGGTTTTGGAAACTGGATAGTTCCTTTGATGTTAGGAGCTCCGGATATGGCTTTTCCTCG
	213_T72649_M_EP_bifida_OUTGROUP	AGGGTTCGGAAATTGATTGATTCCTTTAATGATTGGGGCCCCGGATATAGCTTTTCCTCG
	AN_T132736_F_GA_villosus_OUTGROUP	AGGGTTTGGAAATTGATTAATTCCTTTAATATTAGGTGCTCCAGATATGGCTTTTCCTCG
	PR_Prothemenops	GGGTTTTGGAAATTGATTACTTCCTTTAATGATTGGTGCTCCCGATATGGCTTTTCCTCG
	197_T126205_M_BU_biota_OUTGROUP	GGGATTTGGAAATTGAATAGTTCCAATAATGTTAGGTGCTCCTGATATAGCTTTTCCTCG
	198_T104308_M_EC_latior_OUTGROUP	AGGTTTTGGAAATTGGTTGATTCCTTTAATATTGGGTGCAGCGGATATAGCTTTTCCACG
	CE_Cethegus	GGGATTCGGGAACTGGCTAATTCCTTTAATAATGGGAGCGCCAGATATAGCTTTTCCTCG
	30_T129259_J_ID	AATGAATAATTTGAGATTTTGATTATTGCCCCCTTCTTTGTTTTTTTTGATGGCTTCTTC
	48_T121489_F_ID_MYG224	AATAAATAATTTGAGATTTTGGTTATTACCTCCTTCTTTGTTTTTTTTGGTGGTTTCTTC
	252_T110224_M_ID_MYG224	AATAAATAATTTGAGATTTTGGTTATTACCTCCTTCTTTGTTTTTTTTGGTGGTTTCTTC
	42_T133995_F_ID_cupulifex	GATAAATAATTTGAGATTTTGATTGTTGCCTCCATCTTTGTTTTTTTTAGTGGTTTCTTC
	AG_T129362_F_ID	GATAAATAATTTGAGATTTTGATTGTTGCCTCCTTCTTTGTTTTTTTTAGTGGTTTCTTC
	51_T132738_F_ID	GATGAATAATTTGAGATTTTGATTGTTGCCCCCTTCTTTGTTTTTTTTAGTGGTATCTTC
	52_T132757_F_ID_MYG221	GATAAATAATTTGAGATTTTGATTGTTGCCCCCTTCTTTATTTTTTTTAGTGATTTCTTC
	115_T134180_F_ID	GATGAATAATTTGAGATTTTGGTTGTTGCCACCCTCTTTGTTTTTTTTGATAGTTTCTTC
	58_T99997_M_ID_MYG_130_INCOMPTUM_Carnarvon_WA	TATGAATAATTTGAGATTTTGATTGTTGCCTTCTTCCTTATTTTTTCTTATGGTGTCTTC
	133_T99749_F_ID_MYG475_INTERMEDIUM_Koolyanobbing_WA	TATGAATAATTTGAGATTTTGATTGTTACCTTCTTCTTTGTTTTTTCTTATAGTGTCTTC
	NCB_010_T139519_M_ID_MYG475_INTERMEDIUM_Warrachuppin_WA	CATGAATAATTTGAGATTTTGATTGTTACCTTCTTCTTTGTTTTTTCTTATAGTGTCTTC
	310_T92079_J_ID_MYG475_INTERMEDIUM_Mt_Manning_WA	TATGAATAATTTGAGATTTTGATTGTTGCCTTCTTCTCTGTTTTTCCTTATAGTGTCTTC
	NCB_005_T140940_F_ID_MYG475_INTERMEDIUM_Bullfinch_WA	TATGAATAATTTGAGATTTTGATTGTTGCCTTCTTCTCTGTTTTTTCTTATAGTGTCTTC
	NCB_011_T139517_M_ID_MYG475_INTERMEDIUM_Mungarri_WA	TATGAATAATTTGAGATTTTGATTGTTGCCTTCTTCTTTGTTTTTTCTTATGGTGTCTTC
	62_T132737_F_ID_NIGRUM_Minnivale_WA	TATGAATAATTTGAGATTTTGACTGCTACCTTCTTCTTTGTTTTTTTTGATGATTTCTTC
	90_T131632_J_ID_MYG156_JARRAH_Arthur_Rv_WA	GATAAATAATTTGAGATTTTGGTTGTTGCCTTCTTCTTTGTTTTTTTTGATGGTTTCTTC
	131_T99952_M_ID_MYG156_JARRAH_Boddington_WA	GATAAATAATTTGAGATTTTGGTTGTTGCCTTCTTCTTTGTTTTTTTTGATGGTTTCTTC
	124_T124143_M_ID_MYG156_JARRAH_Lesmurdie_WA	TATAAATAATTTGAGATTTTGGTTGTTGCCCTCTTCTCTGTTTTTTTTAATGATTTCTTC
	129_T40601_M_ID_MYG156_JARRAH_Mt_Helena_WA	GATAAATAATTTGAGATTTTGGTTGTTGCCTTCTTCTCTGTTTTTTTTAATGATTTCTTC
	130_T40632_M_ID_MYG156_JARRAH_Stoneville_WA	GATAAATAATTTGAGATTTTGGTTGTTGCCTTCTTCTCTGTTTTTTTTAATGATTTCTTC
	NCB_002_T136943_M_ID_MYG156_JARRAH_Bullsbrook_WA	GATAAATAATTTGAGATTTTGGTTGTTGCCTTCCTCTCTGTTTTTTTTAATGATTTCTTC
	127_T55925_M_ID_SIGILLATUM_Curtin_Uni_WA	AATAAATAATTTGAGATTTTGGTTGTTGCCTTCTTCTTTGTTTTTTTTGATAGTTTCTTC
	134_T129191_F_ID_SIGILLATUM_Karnup_WA	AATAAATAATTTGAGATTTTGGTTGTTGCCTTCTTCTTTGTTTTTTTTGATAGTTTCTTC
	128_T46054_M_ID_SIGILLATUM_Dalyellup_WA	AATAAATAATTTGAGATTTTGGTTGTTGCCTTCTTCTTTGTTTTTTTTGATAGTTTCTTC
	157_T123102_F_ID_SIGILLATUM_Leschenault_WA	AATAAATAATTTGAGATTTTGGTTGTTGCCTTCTTCTTTGTTTTTTTTGATAGTTTCTTC
	ID_T132564_M_ID_SIGILLATUM_Crawley_WA	AATAAATAATTTGAGATTTTGGTTGTTGCCTTCTTCTTTGTTTTTTTTGATGGTTTCTTC
	NCB_016_T132756_J_ID_SIGILLATUM_Shenton_Park_WA	AATAAATAATTTGAGATTTTGGTTGTTGCCTTCTTCTTTGTTTTTTTTGATAGTTTCTTC
	NCB_001_T139469_F_ID_MYG474_MCCLEMENTSORUM_Julimar_WA	GATAAATAATTTGAGATTTTGGTTATTGCCTTCTTCTTTGTTTTTTTTGATGGTTTCTTC
	NCB_015_T139832_F_ID_MYG474_MCCLEMENTSORUM_7_Mile_Well_WA	GATAAATAATTTGAGATTTTGGTTATTGCCTTCTTCTTTGTTTTTTTTGATGGTTTCTTC
	152_T127017_F_ID_MYG477_DANDARAGAN_New_Norcia_WA	TATAAATAATTTGAGATTTTGGTTGTTACCTTCTTCTTTGTTCTTTTTGATGGTTTCTTC
	148_T108031_J_ID_MYG477_DANDARAGAN_Watheroo_WA	AATAAATAATTTGAGATTTTGGTTGTTACCTTCTTCTTTGTTTTTTTTGATAGTTTCTTC
	159_T125751_F_ID_MYG262_FORMOSUM_Mummaloo_WA	AATAAATAATTTGAGATTTTGGTTGTTACCTTCTTCTTTGTTTTTTTTGGTGGTTTCTTC
	NCB_013_T125754_F_ID_MYG262_FORMOSUM_Mummaloo_WA	GATAAATAATTTGAGATTTTGGTTGTTACCTTCTTCTTTGTTTTTTTTGGTGGTTTCTTC
	NCB_012_T139470_M_ID_MYG262_FORMOSUM_Mt_Gibson_WA	AATAAATAATTTGAGATTTTGGTTGTTACCTTCTTCTTTGTTTTTTTTGATGGTTTCTTC
	NCB_008_T139518_M_ID_MYG520_MCNAMARAI_Bruce_Rock_WA	AATAAATAATTTAAGATTTTGGTTGTTGCCTTCTTCTTTGTTTTTTTTGATGGTTTCTTC
	NCB_014_T139496_F_ID_MYG520_MCNAMARAI_Cleary_WA	AATGAATAATTTGAGATTTTGATTGTTGCCTTCTTCTTTGTTTTTTTTAATGGTTTCTTC
	NCB_009_T26107_M_ID_MYG520_MCNAMARAI_Trayning_WA	TATAAATAATTTGAGATTTTGGTTGTTGCCTTCTTCTTTGTTTTTTTTAATGGTTTCTTC
	149_T122017_J_ID_NIGRUM_Wongan_Hills_WA	TATAAATAACTTGAGATTTTGATTGTTACCTTCTTCTTTGTTTTTTTTAATGGTTTCTTC
	150_T122018_J_ID_NIGRUM_Wongan_Hills_WA	TATAAATAACTTGAGATTTTGATTGTTACCTTCTTCTTTGTTTTTTTTAATGGTTTCTTC
	151_T122019_J_ID_NIGRUM_Wongan_Hills_WA	AATAAATAATTTGAGATTTTGATTATTGCCTTCTTCTCTGTTTTTTTTGATGGTTTCTTC
	NCB_020_T127020_F_ID_NIGRUM_Calingiri_WA	TATAAATAATTTGAGATTTTGATTATTACCTTCTTCTTTGTTTTTTTTGATGGTCTCTTC
	154_T133465_F_ID_MYG518_SCHOKNECHTORUM_Meenaar_WA	TATAAATAATTTGAGATTTTGATTGTTACCTTCTTCTTTGTTTTTTTTAATGGTTTCTTC
	NCB_004_T140765_F_ID_MYG518_SCHOKNECHTORUM_York_WA	TATAAATAATTTGAGATTTTGATTGTTACCTTCTTCTTTGTTTTTTTTGATGGTTTCTTC
	63_T110576_F_ID_MYG018_CLYPEATUM_Yakabindie_WA	TATGAATAATTTGAGATTTTGGTTGTTACCTTCTTCTTTGTTTTTTTTGGTAGTTTCTTC
	126_T96452_M_ID_MYG018_CLYPEATUM_Albion_Downs_WA	TATGAATAATTTGAGATTTTGGTTGTTACCTTCTTCTTTGTTTTTTTTGGTGGTTTCTTC
	136_T110581_F_ID_MYG018_CLYPEATUM_Yakabindie_WA	TATGAATAATTTGAGATTTTGGTTGTTACCTTCTTCTTTGTTTTTTTTGGTAGTTTCTTC
	135_T103475_F_ID_MYG018_CLYPEATUM_Yeelirrie_WA	TATGAATAATTTGAGATTTTGGTTGTTACCTTCTTCTTTGTTTTTTTTGGTAGTTTCTTC
	160_T101942_F_ID_MYG018_CLYPEATUM_Yeelirrie_WA	TATGAATAATTTGAGATTTTGGTTGTTACCTTCTTCTTTGTTTTTTTTAGTAGTTTCTTC
	64_T78246_F_ID_MYG018_CLYPEATUM_Coolcalalaya_WA	TATGAATAATTTGAGATTTTGGTTGTTGCCTTCTTCTTTGTTTTTTTTGGTAGTTTCTTC
	137_T78252_F_ID_MYG018_CLYPEATUM_Coolcalalaya_WA	TATGAATAATTTGAGATTTTGGTTGTTGCCTTCTTCTTTGTTTTTTTTGGTAGTTTCTTC
	138_T108032_F_ID_MYG018_CLYPEATUM_Woolgorong_WA	TATGAATAATTTGAGATTTTGGTTGTTGCCTTCTTCTTTGTTTTTTTTGGTAGTTTCTTC
	132_T107368_M_ID_MYG018_CLYPEATUM_Glen_Stn_WA	TATGAATAATTTGAGATTTTGGTTGTTGCCTTCTTCTTTGTTTTTTTTGGTAGTTTCTTC
	NCB_021_T136250_F_ID_MYG018_CLYPEATUM_Boolardy_Stn_WA	TATGAATAATTTGAGATTTTGGTTGTTGCCTTCTTCTTTGTTTTTTTTGGTAGTTTCTTC
	NCB_022_T136252_M_ID_MYG018_CLYPEATUM_Jack_Hills_WA	TATGAATAATTTGAGATTTTGGTTGTTGCCTTCTTCTTTGTTTTTTTTGGTAGTTTCTTC
	139_T108030_F_ID_MYG018_CLYPEATUM_Lakeside_Stn_WA	TATGAATAATTTGAGATTTTGGTTGTTGCCTTCTTCTTTGTTTTTTTTGGTGGTTTCTTC
	141_T108516_F_ID_MYG018_CLYPEATUM_Karara_WA	TATGAATAATTTGAGATTTTGGTTGTTGCCTTCTTCTTTGTTTTTTTTAGTGGTTTCTTC
	142_T110279_J_ID_MYG018_CLYPEATUM_Kadji_Kadji_WA	TATGAATAATTTGAGATTCTGGTTGTTGCCTTCTTCTTTGTTTTTTTTGGTAGTTTCTTC
	140_T108517_F_ID_MYG018_CLYPEATUM_Dalgaranga_Stn_WA	AATAAATAATTTGAGATTTTGGTTGTTGCCTTCTTCTTTGTTTTTTTTGGTGGTTTCTTC
	125_T117996_F_ID_MYG018_CLYPEATUM_Blue_Hill_Rg_WA	TATAAATAATTTGAGATTTTGGTTGTTGCCTTCTTCTTTGTTTTTTTTGGTAGTTTCTTC
	143_T125765_F_ID_MYG521_KOPEJTKAORUM_Mummaloo_WA	TATGAATAATTTGAGATTTTGGTTGTTGCCTTCTTCTTTGTTTTTTTTGATGGTTTCTTC
	NCB_003_T140751_F_ID_MYG521_KOPEJTKAORUM_Charles_Darwin_NR_WA	TATGAATAATTTGAGATTTTGGTTGTTGCCTTCTTCTTTGTTTTTTTTGATAGTTTCTTC
	144_T108519_F_ID_MYG521_KOPEJTKAORUM_Charles_Darwin_NR_WA	TATGAATAATTTGAGATTTTGGTTGTTGCCTTCTTCTTTGTTTTTTTTGATGGTTTCTTC
	NCB_019_T126455_F_ID_MYG521_KOPEJTKAORUM_Mummaloo_WA	TATGAATAATTTGAGATTTTGGTTGTTGCCTTCTTCTTTGTTTTTTTTGATGGTTTCTTC
	145_T108523_F_ID_MYG521_KOPEJTKAORUM_Maya_NR_WA	TATGAATAATTTGAGATTTTGGTTGTTACCTTCTTCTTTGTTTTTTTTGTTGGTTTCTTC
	147_T108518_J_ID_MYG521_KOPEJTKAORUM_Buntine_NR_WA	AATGAATAACTTGAGATTTTGGTTGTTACCTTCTTCTTTGTTTTTTTTGTTGGTTTCTTC
	NCB_007_T139468_M_ID_MYG472_KWONGAN_Mt_Lesueur_WA	TATGAACAATTTGAGATTTTGGTTGTTGCCTTCTTCTTTGTTTTTTTTGATAGTTTCTTC
	NCB_018_T27117_M_ID_MYG472_KWONGAN_Eneabba_WA	TATAAACAATTTGAGATTTTGGTTGTTGCCCTCTTCTTTGTTTTTTTTAATAGTTTCTTC
	NCB_006_T141118_F_ID_MYG478_ARENACEUM_Kalbarri_WA	TATGAATAATTTGAGATTTTGGTTATTGCCTTCTTCTTTGTTTTTTTTGATGGTTTCTTC
	NCB_017_T41364_M_ID_MYG478_ARENACEUM_Zuytdorp_WA	TATGAATAATTTGAGATTTTGGTTGTTGCCTTCTTCTTTGTTTTTTTTGATAGTTTCTTC
	241_T96623_M_ID_MYG064	AATAAATAATTTAAGTTTTTGATTGTTACCTTCTTCTCTGTTTTTTTTGATAGTTTCTTC
	249_T97339_M_ID_castellum	GATGAATAATTTGAGATTTTGATTGTTACCTCCTTCTTTGTTTTTTTTAATGGTTTCCTC
	251_T97337_M_ID_castellum	GATGAATAATTTGAGATTTTGATTGTTACCTCCTTCTTTGTTTTTTTTAATGGTTTCTTC
	297_T96285_F_ID_castellum	GATAAATAATTTGAGATTTTGATTGTTACCTCCTTCTTTGTTTTTTTTAATGGTTTCTTC
	298_T96288_F_ID_castellum	GATAAATAATTTAAGATTTTGATTGTTGCCTCCTTCTTTGTTTTTTTTAATGGTTTCTTC
	73_T109160_F_ID_galeosomoides	AATGAATAATTTGAGATTTTGGTTGTTGCCTCCTTCTTTGTTTTTTTTGATGGTTTCTAT
	214_T103391_J_ID_galeosomoides	AATGAATAATTTGAGATTTTGGTTGTTGCCTCCTTCTTTGTTTTTTTTGATGGTTTCTAT
	213_T72649_M_EP_bifida_OUTGROUP	TATAAATAATTTGAGATTTTGGTTGTTACCTCCTTCTTTGTTTTTTTTGGTGGTATCTTC
	AN_T132736_F_GA_villosus_OUTGROUP	AATAAATAATTTGAGATATTGGTTGCTTCCACCTTCCTTATTTTTTCTTTTGGTTTCTTC
	PR_Prothemenops	AATAAATAATTTAAGATTTTGATTACTGCCTCCTTCTTTGTTGATATTGGTTGCTTCCTC
	197_T126205_M_BU_biota_OUTGROUP	AATAAACAATTTGAGTTTTTGGTTGTTACCTCCTTCTTTGTTTTTTTTAGTTATGTCCTC
	198_T104308_M_EC_latior_OUTGROUP	AATGAATAACTTGAGATTTTGATTGTTGCCGCCTTCTTTGTTCTTTTTAGTATTATCTTC
	CE_Cethegus	AATAAATAATTTGAGATTTTGACTTCTCCCCCCTTCTTTATTTTTATTACTTTTATCTTC
	30_T129259_J_ID	TTTAATGGAGGTTGGGGTAGGAGCAGGATGAACAATTTACCCTCCTCTATCGTCGAGAGA
	48_T121489_F_ID_MYG224	TTTAATAGAGGTAGGGGTTGGAGCAGGATGAACTATTTATCCCCCTTTATCGTCAGGGGT
	252_T110224_M_ID_MYG224	TTTAATAGAGGTAGGGGTTGGAGCAGGATGAACTATTTATCCCCCTTTATCGTCAGGGGT
	42_T133995_F_ID_cupulifex	TTTGGTGGAGGTTGGGGTAGGAGCGGGGTGGACTATTTATCCTCCTTTATCGTCAGGAGT
	AG_T129362_F_ID	TTTGATGGAGGTTGGGGTTGGGGCTGGGTGAACTATTTATCCTCCTTTGTCTTCTGGAGT
	51_T132738_F_ID	TTTAATGGAGGTAGGGGTGGGGGCAGGTTGAACTATTTATCCCCCTTTGTCGTCAGGGTT
	52_T132757_F_ID_MYG221	TTTGATGGAGGTTGGAGTGGGGGCAGGATGGACTATTTATCCTCCTTTGTCTTCGGGTTT
	115_T134180_F_ID	TTTGGTGGAAGTAGGGGTGGGAGCAGGATGGACTATTTATCCTCCTTTGTCGTCGGGTAT
	58_T99997_M_ID_MYG_130_INCOMPTUM_Carnarvon_WA	CTTGTTAGGGATTGGTGTTGGAGCAGGATGAACTATTTATCCTCCTTTGTCTTCTGGTGT
	133_T99749_F_ID_MYG475_INTERMEDIUM_Koolyanobbing_WA	TTTGATAGGGATTGGTGTTGGGGCAGGGTGGACTATTTATCCACCTTTATCGTCTAGTGT
	NCB_010_T139519_M_ID_MYG475_INTERMEDIUM_Warrachuppin_WA	TTTGATAGGGGTTGGTGTTGGAGCAGGGTGAACTATTTATCCACCTCTATCATCTAGTGT
	310_T92079_J_ID_MYG475_INTERMEDIUM_Mt_Manning_WA	TTTAATGGGGATTGGTGTTGGAGCAGGGTGAACTATTTATCCACCTTTATCATCTAGTGT
	NCB_005_T140940_F_ID_MYG475_INTERMEDIUM_Bullfinch_WA	TTTAATGGGAATTGGTGTTGGAGCAGGGTGAACTATTTATCCACCTTTATCATCTAGTGT
	NCB_011_T139517_M_ID_MYG475_INTERMEDIUM_Mungarri_WA	TTTGATGGGRATTGGTGTTGGAGCAGGGTGAACTATTTATCCTCCTTTGTCATCTAGTGT
	62_T132737_F_ID_NIGRUM_Minnivale_WA	TCTGATAGGGGTTGGTGTAGGTGCTGGGTGGACTATTTATCCTCCTTTATCTTCTAGTGT
	90_T131632_J_ID_MYG156_JARRAH_Arthur_Rv_WA	TTTGGTAGGGGTTGGAGTTGGAGCTGGGTGAACTATTTATCCTCCTTTGTCTTCTGGTGT
	131_T99952_M_ID_MYG156_JARRAH_Boddington_WA	TTTGGTAGGGGTTGGAGTTGGAGCTGGATGGACTATTTATCCCCCTTTGTCTTCTGGTGT
	124_T124143_M_ID_MYG156_JARRAH_Lesmurdie_WA	TTTGGTAGGGGTTGGAGTTGGAGCTGGGTGGACTATTTATCCTCCTTTGTCTTCTAGTGT
	129_T40601_M_ID_MYG156_JARRAH_Mt_Helena_WA	TTTAGTAGGGGTAGGAGTCGGAGCTGGGTGGACTATTTATCCTCCTTTGTCTTCTAGTGT
	130_T40632_M_ID_MYG156_JARRAH_Stoneville_WA	TTTAGTAGGGGTAGGAGTCGGAGCTGGGTGGACTATTTATCCTCCTTTGTCTTCTAGTGT
	NCB_002_T136943_M_ID_MYG156_JARRAH_Bullsbrook_WA	TTTGGTGGGGGTTGGAGTTGGAGCTGGGTGGACAATTTATCCTCCTTTGTCTTCTAGTGT
	127_T55925_M_ID_SIGILLATUM_Curtin_Uni_WA	TTTGGTGGGGGTTGGTGTTGGGGCTGGGTGGACTATTTATCCTCCTTTATCTTCTAGTGT
	134_T129191_F_ID_SIGILLATUM_Karnup_WA	TTTGGTGGGGGTTGGTGTTGGGGCTGGATGAACTATTTATCCTCCTTTGTCTTCTAGTGT
	128_T46054_M_ID_SIGILLATUM_Dalyellup_WA	TTTGGTGGGAGTTGGTGTTGGGGCCGGATGAACTATTTATCCCCCTTTGTCTTCTAGTGT
	157_T123102_F_ID_SIGILLATUM_Leschenault_WA	TTTGGTGGGGGTTGGTGTTGGGGCTGGATGAACTATTTATCCTCCTTTGTCTTCTAGTGT
	ID_T132564_M_ID_SIGILLATUM_Crawley_WA	TTTGGTGGGGGTTGGTGTGGGGGCTGGTTGAACTATTTATCCTCCTTTGTCTTCTAGTGT
	NCB_016_T132756_J_ID_SIGILLATUM_Shenton_Park_WA	TTTAGTGGGGGTTGGTGTTGGGGCTGGTTGGACTATTTATCCTCCTTTGTCTTCTAGTGT
	NCB_001_T139469_F_ID_MYG474_MCCLEMENTSORUM_Julimar_WA	TTTGGTTGGTGTAGGTGTTGGAGCCGGGTGAACTATTTATCCTCCTTTGTCTTCTGGTGT
	NCB_015_T139832_F_ID_MYG474_MCCLEMENTSORUM_7_Mile_Well_WA	TTTGGTTGGTGTTGGTGTTGGAGCCGGGTGAACTATTTATCCCCCTTTGTCTTCTGGTGT
	152_T127017_F_ID_MYG477_DANDARAGAN_New_Norcia_WA	TTTGATTGGGGTTGGGGTTGGAGCTGGGTGAACTATTTATCCTCCTTTGTCTTCTGGGGT
	148_T108031_J_ID_MYG477_DANDARAGAN_Watheroo_WA	TATAATAGGGGTGGGTGTTGGAGCTGGGTGGACGATTTATCCTCCTTTGTCTTCTGGGGT
	159_T125751_F_ID_MYG262_FORMOSUM_Mummaloo_WA	TTTAGTAGGGGTTGGTGTTGGTGCTGGATGAACTATTTATCCTCCTTTATCTTCTGGTGT
	NCB_013_T125754_F_ID_MYG262_FORMOSUM_Mummaloo_WA	TTTAGTAGGGGTTGGTGTTGGTGCTGGATGAACTATTTATCCTCCTTTATCTTCTGGTGT
	NCB_012_T139470_M_ID_MYG262_FORMOSUM_Mt_Gibson_WA	TTTAGTAGGGGTTGGTGTTGGTGCTGGATGAACTATTTATCCTCCTTTATCTTCTGGTGT
	NCB_008_T139518_M_ID_MYG520_MCNAMARAI_Bruce_Rock_WA	TTTAATAGGGATTGGTGTTGGTGCTGGATGAACTATTTATCCACCTTTATCTTCTGGTGT
	NCB_014_T139496_F_ID_MYG520_MCNAMARAI_Cleary_WA	TTTAATAGGGATTGGTGTAGGTGCTGGATGAACTATTTATCCTCCTTTGTCTTCTGGTGT
	NCB_009_T26107_M_ID_MYG520_MCNAMARAI_Trayning_WA	TTTAATAGGAATTGGTGTTGGTGCTGGGTGGACTATTTACCCCCCCTTGTCTTCTAGTGT
	149_T122017_J_ID_NIGRUM_Wongan_Hills_WA	TTTGATGGGGATTGGTGTTGGTGCTGGGTGAACTATTTATCCTCCTTTATCTTCTAGTGT
	150_T122018_J_ID_NIGRUM_Wongan_Hills_WA	TTTGATAGGGATTGGTGTTGGTGCTGGGTGAACTATTTATCCTCCTTTATCTTCTAGTGT
	151_T122019_J_ID_NIGRUM_Wongan_Hills_WA	TTTGATAGGGATTGGTGTTGGTGCTGGATGGACTATTTATCCTCCTTTGTCTTCTAGTGT
	NCB_020_T127020_F_ID_NIGRUM_Calingiri_WA	TTTGATAGGGATTGGTGTTGGTGCTGGATGAACTATTTATCCTCCTTTGTCTTCTAGTGT
	154_T133465_F_ID_MYG518_SCHOKNECHTORUM_Meenaar_WA	TTTGATAGGGATTGGGGTAGGTGCTGGGTGGACAATTTATCCTCCTTTGTCTTCTGGTGT
	NCB_004_T140765_F_ID_MYG518_SCHOKNECHTORUM_York_WA	TTTGATAGGGATTGGGGTAGGTGCTGGGTGGACGATTTATCCTCCTTTGTCTTCTGGTGT
	63_T110576_F_ID_MYG018_CLYPEATUM_Yakabindie_WA	TTTAATAGGGGTGGGTGTTGGGGCTGGATGAACTATTTATCCTCCTTTGTCTTCTGGTAT
	126_T96452_M_ID_MYG018_CLYPEATUM_Albion_Downs_WA	TTTAATAGGGGTGGGTGTTGGGGCTGGATGAACTATTTATCCTCCTTTGTCTTCTGGTAT
	136_T110581_F_ID_MYG018_CLYPEATUM_Yakabindie_WA	CTTAATAGGGGTGGGTGTTGGGGCTGGATGAACTATTTATCCTCCTTTGTCTTCTGGTAT
	135_T103475_F_ID_MYG018_CLYPEATUM_Yeelirrie_WA	TTTAATAGGGGTGGGTGTTGGGGCTGGATGAACTATTTATCCTCCTTTGTCTTCTGGTAT
	160_T101942_F_ID_MYG018_CLYPEATUM_Yeelirrie_WA	TCTAATAGGGGTGGGTGTTGGGGCTGGATGAACTATTTATCCTCCTTTGTCTTCTGGTAT
	64_T78246_F_ID_MYG018_CLYPEATUM_Coolcalalaya_WA	TTTAATAGGGGTGGGTGTTGGGGCTGGATGAACTATTTATCCTCCTTTATCTTCTGGTGT
	137_T78252_F_ID_MYG018_CLYPEATUM_Coolcalalaya_WA	TTTAATAGGGGTGGGTGTTGGGGCTGGATGAACTATTTATCCTCCTTTATCTTCTGGTGT
	138_T108032_F_ID_MYG018_CLYPEATUM_Woolgorong_WA	TTTAATAGGGGTGGGTGTTGGGGCTGGATGAACTATTTATCCTCCTTTGTCTTCTGGTGT
	132_T107368_M_ID_MYG018_CLYPEATUM_Glen_Stn_WA	TTTAATAGGGGTGGGTGTTGGGGCTGGATGAACAATTTATCCTCCTTTGTCTTCTGGTGT
	NCB_021_T136250_F_ID_MYG018_CLYPEATUM_Boolardy_Stn_WA	TTTAATAGGGGTGGGTGTTGGAGCTGGATGAACGATTTATCCTCCCTTGTCTTCTGGTGT
	NCB_022_T136252_M_ID_MYG018_CLYPEATUM_Jack_Hills_WA	TTTAATAGGGGTGGGTGTTGGAGCTGGATGAACGATTTATCCTCCCTTGTCTTCTGGTGT
	139_T108030_F_ID_MYG018_CLYPEATUM_Lakeside_Stn_WA	TTTAATAGGGGTAGGTGTTGGTGCTGGATGAACTATTTATCCTCCTTTGTCTTCTGGTGT
	141_T108516_F_ID_MYG018_CLYPEATUM_Karara_WA	TTTAATAGGGGTGGGTGTTGGGGCTGGATGAACTATTTATCCTCCTTTGTCTTCTGGTGT
	142_T110279_J_ID_MYG018_CLYPEATUM_Kadji_Kadji_WA	TTTAATAGGGGTGGGTGTTGGAGCTGGATGAACTATTTATCCTCCTTTGTCTTCTGGTGT
	140_T108517_F_ID_MYG018_CLYPEATUM_Dalgaranga_Stn_WA	TTTAATAGGAGTGGGTGTTGGGGCTGGATGGACCATTTATCCTCCTTTGTCTTCTGGTGT
	125_T117996_F_ID_MYG018_CLYPEATUM_Blue_Hill_Rg_WA	TTTAATAGGAGTAGGTGTTGGGGCTGGATGAACTATTTATCCTCCTTTGTCTTCTGGTGT
	143_T125765_F_ID_MYG521_KOPEJTKAORUM_Mummaloo_WA	TTTGATAGGAGTAGGCGTTGGGGCAGGATGAACTATTTATCCTCCTTTGTCTTCTGGTGT
	NCB_003_T140751_F_ID_MYG521_KOPEJTKAORUM_Charles_Darwin_NR_WA	TTTAATAGGGGTAGGCGTTGGGGCAGGATGAACTATTTATCCTCCTTTGTCTTCTGGTGT
	144_T108519_F_ID_MYG521_KOPEJTKAORUM_Charles_Darwin_NR_WA	TTTAATAGGGGTAGGGGTTGGGGCAGGATGAACTATTTATCCTCCTTTGTCTTCTGGTGT
	NCB_019_T126455_F_ID_MYG521_KOPEJTKAORUM_Mummaloo_WA	TTTAATAGGGGTAGGGGTTGGGGCAGGATGAACTATTTATCCTCCTTTGTCTTCTGGTGT
	145_T108523_F_ID_MYG521_KOPEJTKAORUM_Maya_NR_WA	TTTAATAGGGGTAGGCGTTGGGGCAGGATGAACTATTTATCCCCCTTTGTCTTCTGGTGT
	147_T108518_J_ID_MYG521_KOPEJTKAORUM_Buntine_NR_WA	TTTAATAGGGGTAGGTGTTGGGGCAGGGTGAACTATTTATCCCCCTTTATCTTCTGGTGT
	NCB_007_T139468_M_ID_MYG472_KWONGAN_Mt_Lesueur_WA	TTTGATGGGAGTGGGTGTTGGTGCTGGATGAACTATTTATCCTCCTTTATCTTCTGGAGT
	NCB_018_T27117_M_ID_MYG472_KWONGAN_Eneabba_WA	TTTGATGGGAGTGGGTGTTGGTGCTGGATGAACTATTTATCCCCCCTTGTCTTCTGGAGT
	NCB_006_T141118_F_ID_MYG478_ARENACEUM_Kalbarri_WA	TTTAATAGGGGTGGGTGTTGGTGCTGGATGAACTATTTATCCTCCTTTGTCTTCTGGTGT
	NCB_017_T41364_M_ID_MYG478_ARENACEUM_Zuytdorp_WA	TTTAATTGGGGTAGGTGTTGGGGCTGGATGAACTATTTATCCTCCTTTGTCTTCAGGTGT
	241_T96623_M_ID_MYG064	TTTGGTTGGTGTTGGGGTTGGTGCAGGGTGGACTATTTATCCTCCATTATCTTCCGGAGT
	249_T97339_M_ID_castellum	GTTGATTGAAATTGGGGTTGGGGCTGGGTGAACTATTTATCCTCCTTTATCTTCGGGTGT
	251_T97337_M_ID_castellum	GTTGATTGAAATTGGGGTTGGAGCTGGGTGAACTATTTATCCTCCTTTGTCTTCCGGTGT
	297_T96285_F_ID_castellum	ATTGATTGAGATTGGGGTTGGAGCTGGGTGAACTATTTATCCTCCTTTGTCTTCTGGTGT
	298_T96288_F_ID_castellum	ATTGATTGAGGTTGGGGTTGGGGCTGGATGAACTATTTATCCTCCTTTGTCTTCTGGTGT
	73_T109160_F_ID_galeosomoides	GATGATGGAGGTTGGGGTGGGGGCAGGGTGAACAATTTACCCTCCTTTGTCTTCAGGGGT
	214_T103391_J_ID_galeosomoides	GATAATGGAGGTTGGGGTGGGGGCAGGGTGAACAATTTACCCTCCTTTGTCTTCAGGGGT
	213_T72649_M_EP_bifida_OUTGROUP	TTTGGAGAGAGTAGGTGTTGGTGCAGGGTGAACTATTTATCCTCCTTTATCATCAGGTGT
	AN_T132736_F_GA_villosus_OUTGROUP	TATAATAGAGATTGGGGCTGGAGCCGGATGAACTATTTATCCTCCTTTATCTTCTGGGTT
	PR_Prothemenops	TATGGTAGAGGTTGGAGTGGGTGCTGGATGAACAATTTATCCACCTTTATCGTCTAGTTT
	197_T126205_M_BU_biota_OUTGROUP	TTTAACAGAGATTGGTGTAGGGACTGGATGAACTATTTATCCACCTTTATCTTCTAGAGT
	198_T104308_M_EC_latior_OUTGROUP	TTTGATTGAGATTGGTGTAGGAGCTGGATGAACTATTTATCCTCCTTTGTCTTCTAGTGT
	CE_Cethegus	TCTTTCTGATGTGGGTGTAGGAGCGGGGTGAACGATTTATCCCCCTTTATCTAGAGGGGT
	30_T129259_J_ID	AGGACATAGAGGAGGAGGTATAGATTTTGTTATTTTTTCTTTGCATTTGGCTGGTGCTTC
	48_T121489_F_ID_MYG224	AGGACATAGAGGAGGAGGAATGGATTTTGTTATTTTTTCTTTACATTTAGCGGGTGCTTC
	252_T110224_M_ID_MYG224	AGGACATAGAGGAGGAGGAATGGATTTTGTTATTTTTTCTTTACATTTAGCGGGTGCTTC
	42_T133995_F_ID_cupulifex	AGGGCATAGAAGTGGGGGGATGGATTTTGTTGTTTTCTCTTTGCATTTAGCTGGTGCTTC
	AG_T129362_F_ID	CGGACATAGAGGGGGAGGGATGGATTTTGTTATTTTTTCTTTACATTTAGCGGGAGCTTC
	51_T132738_F_ID	AGGACATAGAGGTGGAGGGATGGATTTTGTTATTTTTTCTTTACATTTGGCTGGTGCTTC
	52_T132757_F_ID_MYG221	AGGGCATAGAGGTGGAGGGATGGATTTTGTTGTATTTTCTTTGCATTTGGCGGGTGTTTC
	115_T134180_F_ID	CGGTCATAGAAGAATGGGAATAGATTTTGTTATTTTTTCTTTGCACTTAGCGGGTGCTTC
	58_T99997_M_ID_MYG_130_INCOMPTUM_Carnarvon_WA	AGGGCATAGAGGGGGTGGGATGGATTTTGTTATTTTTTCTTTGCATTTGGCTGGTGCTTC
	133_T99749_F_ID_MYG475_INTERMEDIUM_Koolyanobbing_WA	AGGACATAGAGGGGGTAGAATGGATTTTGTTATTTTTTCTTTACATTTAGCTGGTGCTTC
	NCB_010_T139519_M_ID_MYG475_INTERMEDIUM_Warrachuppin_WA	AGGGCATAGAGAGGGTAGAATGGATTTTGTTATTTTTTCTTTACATTTAGCTGGTGCTTC
	310_T92079_J_ID_MYG475_INTERMEDIUM_Mt_Manning_WA	AGGGCACAGAGGGGGTAGAATGGATTTTGTTATTTTTTCTTTACATTTAGCTGGTGCTTC
	NCB_005_T140940_F_ID_MYG475_INTERMEDIUM_Bullfinch_WA	AGGGCACAGAGGGGGTAGAATGGATTTTGTTATTTTTTCTTTACATTTAGCTGGTGCTTC
	NCB_011_T139517_M_ID_MYG475_INTERMEDIUM_Mungarri_WA	AGGACATAGAGGGGGGGGGATGGATTTTGTTATTTTTTCTTTGCATTTAGCTGGTGCTTC
	62_T132737_F_ID_NIGRUM_Minnivale_WA	TGGTCATAGAGGAGGGGGGATAGATTTTGTAATTTTTTCTTTGCACTTGGCGGGTGCTTC
	90_T131632_J_ID_MYG156_JARRAH_Arthur_Rv_WA	TGGACATAGAGGAGGGGGGATAGATTTTGTTATTTTTTCTTTACATTTGGCTGGTGCTTC
	131_T99952_M_ID_MYG156_JARRAH_Boddington_WA	TGGGCATAGAGGGGGTGGGATAGATTTTGTTATTTTTTCTTTACATTTGGCTGGTGCTTC
	124_T124143_M_ID_MYG156_JARRAH_Lesmurdie_WA	TGGGCATAGAGGGGGTGGGATAGATTTTGTTATTTTTTCTTTACATTTGGCTGGTGCTTC
	129_T40601_M_ID_MYG156_JARRAH_Mt_Helena_WA	CGGGCATAGAGGGGGTGGGATAGATTTTGTCATCTTTTCTTTACATTTGGCTGGTGCTTC
	130_T40632_M_ID_MYG156_JARRAH_Stoneville_WA	CGGGCATAGAGGGGGTGGGATAGATTTTGTCATCTTTTCTTTACATTTGGCTGGTGCTTC
	NCB_002_T136943_M_ID_MYG156_JARRAH_Bullsbrook_WA	TGGACATAGAGGGGGTGGGATAGATTTTGTTATCTTTTCTTTACATTTGGCTGGTGCTTC
	127_T55925_M_ID_SIGILLATUM_Curtin_Uni_WA	AGGCCATAGAGGAGGAGGAATAGATTTTGTTATTTTTTCTTTGCATTTGGCTGGTGCTTC
	134_T129191_F_ID_SIGILLATUM_Karnup_WA	AGGTCATAGAGGAGGAGGAATAGATTTTGTTATTTTTTCTTTACATTTGGCTGGTGCCTC
	128_T46054_M_ID_SIGILLATUM_Dalyellup_WA	AGGACATAGAGGGGGGGGAATAGATTTTGTTATTTTTTCTTTACATTTGGCTGGTGCTTC
	157_T123102_F_ID_SIGILLATUM_Leschenault_WA	AGGACATAGAGGAGGGGGAATAGATTTTGTTATTTTTTCTTTACATTTGGCTGGTGCTTC
	ID_T132564_M_ID_SIGILLATUM_Crawley_WA	AGGACATAGAGGAGGAGGAATGGATTTTGTTATTTTTTCTTTACATTTGGCTGGTGCCTC
	NCB_016_T132756_J_ID_SIGILLATUM_Shenton_Park_WA	AGGACATAGAGGAGGAGGAATGGATTTTGTTATTTTTTCTTTACATTTGGCTGGCGCTTC
	NCB_001_T139469_F_ID_MYG474_MCCLEMENTSORUM_Julimar_WA	TGGGCATAGAGGAGGGGGGATGGATTTTGTTATTTTTTCTTTACATTTGGCTGGTGCCTC
	NCB_015_T139832_F_ID_MYG474_MCCLEMENTSORUM_7_Mile_Well_WA	TGGGCATAGAGAAGGGGGGATAGATTTTGTTATTTTTTCTTTACATTTGGCTGGTGCTTC
	152_T127017_F_ID_MYG477_DANDARAGAN_New_Norcia_WA	TGGACATAGAGGAGGAAGAATGGATTTTGTTATTTTTTCTTTACATTTGGCTGGTGCTTC
	148_T108031_J_ID_MYG477_DANDARAGAN_Watheroo_WA	TGGACATAGAGGAGGAAGAATGGATTTTGTTATTTTTTCTTTGCATTTAGCTGGGGCTTC
	159_T125751_F_ID_MYG262_FORMOSUM_Mummaloo_WA	AGGACATAGAGGGGGAGGGATGGATTTTGTTATTTTTTCTTTACATTTGGCGGGAGCATC
	NCB_013_T125754_F_ID_MYG262_FORMOSUM_Mummaloo_WA	AGGACATAGAGGGGGAGGGATGGATTTTGTTATTTTTTCTTTACATTTGGCGGGAGCATC
	NCB_012_T139470_M_ID_MYG262_FORMOSUM_Mt_Gibson_WA	AGGACATAGAGGGGGAGGGATGGATTTTGTTATTTTTTCTTTACATTTGGCGGGAGCATC
	NCB_008_T139518_M_ID_MYG520_MCNAMARAI_Bruce_Rock_WA	AGGGCATAGAGGAGGAGGGATGGATTTTGTTATTTTTTCTTTGCATTTGGCTGGAGCGTC
	NCB_014_T139496_F_ID_MYG520_MCNAMARAI_Cleary_WA	GGGTCATAGAGGGGGGGGTATGGATTTTGTTATTTTTTCTTTGCATTTGGCTGGTGCGTC
	NCB_009_T26107_M_ID_MYG520_MCNAMARAI_Trayning_WA	GGGGCATAGAGGAGGAGGGATGGATTTTGTTATTTTTTCTTTACATTTGGCTGGTGCGTC
	149_T122017_J_ID_NIGRUM_Wongan_Hills_WA	AGGACATAGAGGAGGGGGGATGGATTTTGTGATTTTTTCTTTGCATTTGGCTGGTGCTTC
	150_T122018_J_ID_NIGRUM_Wongan_Hills_WA	AGGACATAGAGGAGGGGGGATGGATTTTGTGATTTTTTCTTTGCATTTGGCTGGTGCTTC
	151_T122019_J_ID_NIGRUM_Wongan_Hills_WA	AGGGCATAGAGGAGGGGGGATGGATTTTGTGATTTTTTCTTTGCATTTGGCTGGTGCTTC
	NCB_020_T127020_F_ID_NIGRUM_Calingiri_WA	GGGGCATAGAGGAGGGGGGATGGATTTTGTGATTTTTTCTTTGCATTTGGCTGGTGCTTC
	154_T133465_F_ID_MYG518_SCHOKNECHTORUM_Meenaar_WA	TGGACATAGAGGAGGAGGAATGGATTTTGTGATTTTTTCTTTACATTTGGCTGGGGCTTC
	NCB_004_T140765_F_ID_MYG518_SCHOKNECHTORUM_York_WA	TGGGCATAGAGGAGGAGGAATGGATTTTGTGATTTTTTCTTTACATTTAGCTGGGGCTTC
	63_T110576_F_ID_MYG018_CLYPEATUM_Yakabindie_WA	TGGTCATAGAGGGGGAGGTATAGATTTCGTTATTTTCTCTTTACATTTGGCTGGAGCTTC
	126_T96452_M_ID_MYG018_CLYPEATUM_Albion_Downs_WA	TGGTCATAGAGGGGGAGGTATAGATTTCGTTATTTTCTCTTTACATTTGGCTGGAGCTTC
	136_T110581_F_ID_MYG018_CLYPEATUM_Yakabindie_WA	TGGTCATAGAGGGGGAGGTATAGATTTCGTTATTTTCTCTTTACATTTGGCTGGAGCTTC
	135_T103475_F_ID_MYG018_CLYPEATUM_Yeelirrie_WA	TGGTCATAGAGGGGGAGGTATAGATTTCGTTATTTTCTCTTTACATTTGGCTGGAGCTTC
	160_T101942_F_ID_MYG018_CLYPEATUM_Yeelirrie_WA	TGGTCATAGTGGGGGAGGTATGGATTTCGTTATTTTCTCTTTACATTTGGCTGGAGCTTC
	64_T78246_F_ID_MYG018_CLYPEATUM_Coolcalalaya_WA	TGGCCATAGAGGGGGAGGTATAGATTTTGTTATTTTCTCTTTGCATTTGGCTGGAGCTTC
	137_T78252_F_ID_MYG018_CLYPEATUM_Coolcalalaya_WA	TGGCCATAGAGGGGGAGGTATAGATTTTGTTATTTTCTCTTTGCATTTGGCTGGAGCTTC
	138_T108032_F_ID_MYG018_CLYPEATUM_Woolgorong_WA	TGGTCATAGAGGAGGAGGTATAGATTTTGTTATTTTATCTTTGCATTTGGCTGGGGCTTC
	132_T107368_M_ID_MYG018_CLYPEATUM_Glen_Stn_WA	TGGTCATAGAGGGGGAGGAATAGATTTTGTTATTTTCTCTTTGCATTTGGCTGGAGCTTC
	NCB_021_T136250_F_ID_MYG018_CLYPEATUM_Boolardy_Stn_WA	TGGTCATAGAGGGGGAGGAATAGATTTTGTTATTTTCTCTTTGCATTTGGCTGGAGCTTC
	NCB_022_T136252_M_ID_MYG018_CLYPEATUM_Jack_Hills_WA	TGGTCATAGAGGGGGAGGAATAGATTTTGTTATTTTCTCTTTGCATTTGGCTGGAGCTTC
	139_T108030_F_ID_MYG018_CLYPEATUM_Lakeside_Stn_WA	TGGTCATAGAGGGGGAGGAATAGATTTTGTTATTTTTTCTTTGCATTTAGCTGGGGCTTC
	141_T108516_F_ID_MYG018_CLYPEATUM_Karara_WA	TGGTCATAGAGGAGGAGGAATGGATTTTGTTATTTTCTCTTTGCATTTGGCTGGAGCTTC
	142_T110279_J_ID_MYG018_CLYPEATUM_Kadji_Kadji_WA	TGGTCATAGAGGAGGAGGAATGGATTTTGTTATTTTCTCTTTGCATTTGGCTGGAGCTTC
	140_T108517_F_ID_MYG018_CLYPEATUM_Dalgaranga_Stn_WA	TGGTCATAGAGGGGGAGGAATGGATTTTGTTATTTTCTCTTTACATTTGGCTGGTGCTTC
	125_T117996_F_ID_MYG018_CLYPEATUM_Blue_Hill_Rg_WA	TGGACATAGAGGGGGAAGAATAGATTTTGTTATTTTTTCTTTGCATTTGGCTGGAGCTTC
	143_T125765_F_ID_MYG521_KOPEJTKAORUM_Mummaloo_WA	AGGACATAGAGGGGGGGGTATAGATTTTGTTATTTTCTCTTTACATTTGGCCGGGGCTTC
	NCB_003_T140751_F_ID_MYG521_KOPEJTKAORUM_Charles_Darwin_NR_WA	TGGTCATAGAGGGGGGGGTATAGATTTTGTTATTTTCTCTTTGCATTTGGCTGGAGCTTC
	144_T108519_F_ID_MYG521_KOPEJTKAORUM_Charles_Darwin_NR_WA	TGGCCATAGAGGGGGAGGTATAGATTTTGTTATTTTCTCTTTGCATTTGGCTGGGGCTTC
	NCB_019_T126455_F_ID_MYG521_KOPEJTKAORUM_Mummaloo_WA	TGGTCATAGAGGGGGAGGTATAGATTTTGTTATTTTCTCTTTGCATTTGGCTGGGGCTTC
	145_T108523_F_ID_MYG521_KOPEJTKAORUM_Maya_NR_WA	TGGTCATAGAGGGGGAGGAATAGATTTTGTTATTTTCTCTTTGCATTTGGCTGGGGCTTC
	147_T108518_J_ID_MYG521_KOPEJTKAORUM_Buntine_NR_WA	TGGCCATAGAGGGGGAGGTATAGATTTTGTTATTTTCTCTTTGCATTTGGCTGGGGCTTC
	NCB_007_T139468_M_ID_MYG472_KWONGAN_Mt_Lesueur_WA	AGGACATAGAGGGGGAGGTATAGATTTTGTTATTTTCTCTTTGCATTTGGCTGGGGCCTC
	NCB_018_T27117_M_ID_MYG472_KWONGAN_Eneabba_WA	AGGACATAGAGGGGGAGGTATAGATTTTGTTATTTTTTCTTTGCATTTGGCAGGAGCTTC
	NCB_006_T141118_F_ID_MYG478_ARENACEUM_Kalbarri_WA	AGGTCATAGAGGGGGTGGTATAGATTTTGTTGTTTTCTCTTTGCATTTGGCTGGAGCTTC
	NCB_017_T41364_M_ID_MYG478_ARENACEUM_Zuytdorp_WA	TGGTCATAGAGGAGGTGGAATAGATTTTGTTGTTTTTTCTTTACATTTGGCTGGAGCTTC
	241_T96623_M_ID_MYG064	CGGTCATAGAGGTGGAGGGATGGATTTTGTTGTTTTTTCTTTACATTTGGCTGGTGCTTC
	249_T97339_M_ID_castellum	AGGACATAGAGGTGGGGGAATGGATCTTGTTGTTTTTTCTTTGCATTTAGCTGGGGCTTC
	251_T97337_M_ID_castellum	AGGACATAGAGGTGGGGGAATGGATCTTGTTGTATTTTCTTTGCATTTAGCTGGGGCTTC
	297_T96285_F_ID_castellum	AGGACATAGAGGTGGGGGAATGGATCTTGTTGTTTTTTCTTTGCATTTAGCTGGGGCTTC
	298_T96288_F_ID_castellum	GGGACATAGAGGTGGGGGAATAGATCTTGTTATTTTTTCTTTGCATTTGGCTGGGGCTTC
	73_T109160_F_ID_galeosomoides	TGGTCATAGAGGAGGTGGAATGGATTTTGTAATTTTTTCTTTACATTTGGCTGGTGCTTC
	214_T103391_J_ID_galeosomoides	TGGTCATAGAGGAGGTGGAATGGATTTTGTAATTTTTTCTTTACATTTGGCTGGTGCTTC
	213_T72649_M_EP_bifida_OUTGROUP	AGGACATGGTGGGGGAGGAATAGATTTTGTTATTTTTTCACTTCATTTGGCGGGTGCGTC
	AN_T132736_F_GA_villosus_OUTGROUP	AGGACATAGAAGAAGAAGCATGGATTTTGTTATTTTTTCTTTACATTTGGCTGGTGCTTC
	PR_Prothemenops	GGGACATAGAGGGGGAGGAATGGATTTTGCTATTTTTTCTCTTCATTTGGCTGGTGCTTC
	197_T126205_M_BU_biota_OUTGROUP	AGGACATAGTGGAGGGGGAATAGATATAGTTATTTTTTCTCTTCATCTAGCAGGATTATC
	198_T104308_M_EC_latior_OUTGROUP	TGGTCATATAGGAGGGGGAATAGATATAGTCATTTTTTCTATTCATCTTGCAGGAGCTTC
	CE_Cethegus	GGGTCATAGAGGGACAGGGATAGATTTTGCTATTTTTTCATTACATTTGGCAGGGGCTTC
	30_T129259_J_ID	TTCTATTATAGGGGCCATCAATTTTATTTCTACTATTATCAATATACGAGCTAGAGGTAT
	48_T121489_F_ID_MYG224	TTCAATTATGGGAGCTATTAATTTTATTTCCACTATTATAAACATACGAGCTAAGGGAAT
	252_T110224_M_ID_MYG224	TTCAATTATGGGAGCTATTAATTTTATTTCCACTATTATAAACATACGAGCTAAGGGAAT
	42_T133995_F_ID_cupulifex	TTCGATTATGGGTGCTATTAATTTTATTTCAACTATTATTAATATGCGGGCTAGTGGAAT
	AG_T129362_F_ID	TTCGATTATGGGGGCTATCAATTTTATTTCTACTATTATTAATATGCGGGCTAGCGGAAT
	51_T132738_F_ID	TTCGATTATAGGGGCTATTAATTTTATTTCTACGATTGTGAATATACGGGTTGAGGGAAT
	52_T132757_F_ID_MYG221	TTCTATTATAGGGGCTATTAATTTTATTTCTACTATTATTAATATGCGGACTAACGGGAT
	115_T134180_F_ID	TTCGATTATGGGGGCTATTAATTTTATTTCTACTATTATTAATATGCGAGCTGGAGGGAT
	58_T99997_M_ID_MYG_130_INCOMPTUM_Carnarvon_WA	TTCGATTATGGGTGCTATCAATTTTATTTCTACGATTATTAATATGCGAATTGAAGGAAT
	133_T99749_F_ID_MYG475_INTERMEDIUM_Koolyanobbing_WA	TTCGGTTATAGGTGCTATCAATTTTATTTCTACGATTATTAATATACGAGCTGAAGGAAT
	NCB_010_T139519_M_ID_MYG475_INTERMEDIUM_Warrachuppin_WA	TTCGATTATAGGTGCTATTAATTTTATTTCTACGATTATTAATATGCGAGCTGAAGGAAT
	310_T92079_J_ID_MYG475_INTERMEDIUM_Mt_Manning_WA	TTCGATTATGGGGGCTATCAATTTTATTTCTACGGTTATTAATATGCGAGCTGAAGGAAT
	NCB_005_T140940_F_ID_MYG475_INTERMEDIUM_Bullfinch_WA	TTCGATTATGGGTGCCATCAATTTTATTTCTACGGTTATTAATATGCGAGCTGAAGGAAT
	NCB_011_T139517_M_ID_MYG475_INTERMEDIUM_Mungarri_WA	TTCGATTATGGGTGCTATCAACTTTATTTCTACGATTATTAACATGCGAGCTGAAGGAAT
	62_T132737_F_ID_NIGRUM_Minnivale_WA	TTCTATTATGGGAGCTATTAATTTTATTTCTACAATTATTAATATACGGGCTGAGGGGAT
	90_T131632_J_ID_MYG156_JARRAH_Arthur_Rv_WA	TTCTATTATAGGGGCTATTAATTTTATTTCTACAATTATTAATATGCGAGCTGAGGGTAT
	131_T99952_M_ID_MYG156_JARRAH_Boddington_WA	TTCTATTATAGGGGCTATTAATTTTATTTCTACAATTATTAATATGCGAGCTGAGGGTAT
	124_T124143_M_ID_MYG156_JARRAH_Lesmurdie_WA	TTCTATTATAGGGGCTATTAATTTTATTTCCACAATTATTAATATGCGAGCTGAGGGCAT
	129_T40601_M_ID_MYG156_JARRAH_Mt_Helena_WA	TTCTATTATAGGGGCTATTAATTTTATTTCCACAATTATTAATATGCGAGCTGAGGGCAT
	130_T40632_M_ID_MYG156_JARRAH_Stoneville_WA	TTCTATTATAGGGGCTATTAATTTTATTTCCACAATTATTAATATGCGAGCTGAGGGCAT
	NCB_002_T136943_M_ID_MYG156_JARRAH_Bullsbrook_WA	TTCTATTATAGGGGCTATTAATTTTATTTCCACAATTATAAATATGCGAGCTGATGGCAT
	127_T55925_M_ID_SIGILLATUM_Curtin_Uni_WA	GTCCATTATGGGAGCTATTAATTTTATTTCTACAATTATGAATATGCGAGCTGAAGGAAT
	134_T129191_F_ID_SIGILLATUM_Karnup_WA	ATCCATTATGGGAGCTATTAATTTTATTTCTACAATTATAAATATGCGAGCTGAAGGTAT
	128_T46054_M_ID_SIGILLATUM_Dalyellup_WA	ATCTATTATGGGAGCTATTAATTTTATTTCTACAATTATAAATATGCGAGTTGAAGGTAT
	157_T123102_F_ID_SIGILLATUM_Leschenault_WA	ATCTATTATGGGAGCTATTAATTTTATTTCTACAATTATAAATATGCGAGTTGAAGGTAT
	ID_T132564_M_ID_SIGILLATUM_Crawley_WA	TTCTATTATGGGGGCTATTAATTTTATTTCTACAATTATCAATATGCGAGCTGAAGGTAT
	NCB_016_T132756_J_ID_SIGILLATUM_Shenton_Park_WA	TTCTATTATGGGGGCTATTAATTTTATTTCTACAATTATCAATATGCGAGCTGAAGGTAT
	NCB_001_T139469_F_ID_MYG474_MCCLEMENTSORUM_Julimar_WA	TTCTATTATAGGGGCTATTAATTTTATTTCTACAATTATTAATATGCGAGCTGAAGGTAT
	NCB_015_T139832_F_ID_MYG474_MCCLEMENTSORUM_7_Mile_Well_WA	TTCTATTATAGGGGCTATTAATTTTATTTCTACAATTATTAATATGCGAGCTGAAGGTAT
	152_T127017_F_ID_MYG477_DANDARAGAN_New_Norcia_WA	TTCTATTATAGGGGCTATTAATTTTATTTCTACAATTATTAATATGCGAGCTGAGGGTAT
	148_T108031_J_ID_MYG477_DANDARAGAN_Watheroo_WA	TTCTATCATGGGGGCTATTAATTTTATTTCTACAATTATTAATATGCGAGCTGAAGGAAT
	159_T125751_F_ID_MYG262_FORMOSUM_Mummaloo_WA	TTCGATTATGGGAGCTATTAATTTTATTTCTACAATTATTAATATGCGAGCTGAGGGGAT
	NCB_013_T125754_F_ID_MYG262_FORMOSUM_Mummaloo_WA	TTCGATTATGGGAGCTATTAATTTTATTTCTACAATTATTAATATGCGAGCTGAGGGGAT
	NCB_012_T139470_M_ID_MYG262_FORMOSUM_Mt_Gibson_WA	TTCAATTATGGGAGCTATTAATTTTATTTCTACAATTATTAATATGCGAGCTGAGGGGAT
	NCB_008_T139518_M_ID_MYG520_MCNAMARAI_Bruce_Rock_WA	TTCTATTATGGGGGCTATTAATTTTATTTCGACAATTATTAATATGCGAGCTGAAGGAAT
	NCB_014_T139496_F_ID_MYG520_MCNAMARAI_Cleary_WA	TTCTATTATGGGAGCTATTAATTTTATTTCGACGATTATTAATATGCGAGCTGAAGGTAT
	NCB_009_T26107_M_ID_MYG520_MCNAMARAI_Trayning_WA	TTCTATCATGGGAGCTATTAATTTTATTTCGACAATTATTAATATGCGAGCTGAGGGTAT
	149_T122017_J_ID_NIGRUM_Wongan_Hills_WA	TTCTATTATGGGAGCTATTAATTTTATTTCTACAATTATTAATATACGAGCTGAAGGGAT
	150_T122018_J_ID_NIGRUM_Wongan_Hills_WA	TTCTATTATGGGAGCTATTAATTTTATTTCTACAATTATTAATATACGAGCTGAAGGGAT
	151_T122019_J_ID_NIGRUM_Wongan_Hills_WA	TTCTATTATGGGAGCTATTAATTTTATTTCTACAATTATTAATATACGAGCTGAAGGGAT
	NCB_020_T127020_F_ID_NIGRUM_Calingiri_WA	TTCTATTATGGGAGCTATTAATTTTATTTCTACAATTATTAATATACGAGCTGAGGGGAT
	154_T133465_F_ID_MYG518_SCHOKNECHTORUM_Meenaar_WA	TTCTATTATGGGAGCTATTAATTTTATTTCTACGATTATTAATATGCGGGCTGAGGGGAT
	NCB_004_T140765_F_ID_MYG518_SCHOKNECHTORUM_York_WA	TTCTATTATGGGAGCTATCAATTTTATTTCTACGATTATTAATATGCGGGCTGAGGGGAT
	63_T110576_F_ID_MYG018_CLYPEATUM_Yakabindie_WA	TTCTATTATGGGTGCTATTAATTTTATTTCTACTATTATCAATATGCGAGCTGGGGGAAT
	126_T96452_M_ID_MYG018_CLYPEATUM_Albion_Downs_WA	TTCTATTATGGGTGCTATTAATTTTATTTCTACTATTATCAATATGCGAGCTGGGGGAAT
	136_T110581_F_ID_MYG018_CLYPEATUM_Yakabindie_WA	TTCTATTATGGGTGCTATTAATTTTATTTCTACTATTATCAATATGCGAGCTGGGGGAAT
	135_T103475_F_ID_MYG018_CLYPEATUM_Yeelirrie_WA	TTCTATTATGGGTGCTATTAATTTTATTTCTACTATTATCAATATGCGAGCTGTGGGGAT
	160_T101942_F_ID_MYG018_CLYPEATUM_Yeelirrie_WA	TTCTATTATGGGTGCTATTAATTTTATTTCTACTATTATCAATATACGATCTGAGGGAAT
	64_T78246_F_ID_MYG018_CLYPEATUM_Coolcalalaya_WA	TTCTATTATGGGTGCTATTAATTTTATTTCTACTATTATTAATATGCGAGCTGAGGGAAT
	137_T78252_F_ID_MYG018_CLYPEATUM_Coolcalalaya_WA	TTCTATTATGGGTGCTATTAATTTTATTTCTACTATTATTAATATGCGAGCTGAGGGAAT
	138_T108032_F_ID_MYG018_CLYPEATUM_Woolgorong_WA	TTCTATTATGGGAGCTATTAATTTTATTTCTACTATTATTAATATGCGAGCTGAGGGGAT
	132_T107368_M_ID_MYG018_CLYPEATUM_Glen_Stn_WA	TTCTATTATGGGAGCTATTAATTTTATTTCTACTATTATTAATATGCGAGCTGAGGGAAT
	NCB_021_T136250_F_ID_MYG018_CLYPEATUM_Boolardy_Stn_WA	TTCTATTATGGGGGCTATTAATTTTATTTCTACTATTATTAATATGCGAGCTGAGGGAAT
	NCB_022_T136252_M_ID_MYG018_CLYPEATUM_Jack_Hills_WA	TTCTATTATGGGGGCTATTAATTTTATTTCTACTATTATTAATATGCGAGCTGAGGGAAT
	139_T108030_F_ID_MYG018_CLYPEATUM_Lakeside_Stn_WA	TTCTATTATGGGTGCTATTAATTTTATTTCTACTATTATTAATATGCGAGCTGAGGGGAT
	141_T108516_F_ID_MYG018_CLYPEATUM_Karara_WA	TTCTATTATAGGGGTTATTAATTTTATTTCTACTATTATTAATATGCGGGCTGAAGGGAT
	142_T110279_J_ID_MYG018_CLYPEATUM_Kadji_Kadji_WA	TTCTGTTATGGGGGTTATTAATTTTATTTCTACTATTATTAATATGCGGGCTGAGGGGAT
	140_T108517_F_ID_MYG018_CLYPEATUM_Dalgaranga_Stn_WA	TTCTATTATGGGTGCTATTAATTTTATTTCTACTATTATTAATATGCGAGCTGAGGGGAT
	125_T117996_F_ID_MYG018_CLYPEATUM_Blue_Hill_Rg_WA	TTCTATTATGGGGGTTATTAATTTTATTTCTACTATTATTAATATGCGGGCTGAGGGGAT
	143_T125765_F_ID_MYG521_KOPEJTKAORUM_Mummaloo_WA	TTCTATTATGGGTGCTATTAATTTTATTTCTACTATCATTAATATGCGGGCTGAGGGGAT
	NCB_003_T140751_F_ID_MYG521_KOPEJTKAORUM_Charles_Darwin_NR_WA	TTCTATCATGGGTGCTATTAATTTTATTTCTACTATTATTAATATGCGGGCTGAGGGGAT
	144_T108519_F_ID_MYG521_KOPEJTKAORUM_Charles_Darwin_NR_WA	TTCTATTATGGGTGCTATTAATTTTATTTCTACTATTATTAATATGCGGGCTGAGGGTAT
	NCB_019_T126455_F_ID_MYG521_KOPEJTKAORUM_Mummaloo_WA	TTCTATTATGGGTGCTATTAATTTTATTTCTACTATTATTAATATGCGGGCTGAGGGTAT
	145_T108523_F_ID_MYG521_KOPEJTKAORUM_Maya_NR_WA	TTCTATTATGGGTGCTATTAATTTTATTTCTACTATTATTAATATACGGGTTGAGGGAAT
	147_T108518_J_ID_MYG521_KOPEJTKAORUM_Buntine_NR_WA	TTCTATCATGGGTGCTATTAATTTTATTTCTACTATTATTAATATACGGGTTGAGGGGAT
	NCB_007_T139468_M_ID_MYG472_KWONGAN_Mt_Lesueur_WA	TTCTATTATGGGAGCTATTAATTTTATTTCTACTATTATTAATATGCGCGTTGAGGGTAT
	NCB_018_T27117_M_ID_MYG472_KWONGAN_Eneabba_WA	TTCTATTATAGGAGCTATTAATTTTATTTCTACTATTATTAATATGCGTGCTGAGGGTAT
	NCB_006_T141118_F_ID_MYG478_ARENACEUM_Kalbarri_WA	TTCTATTATGGGTGCTATTAATTTTATTTCTACTATCGTTAATATGCGAGCTGAAGGTAT
	NCB_017_T41364_M_ID_MYG478_ARENACEUM_Zuytdorp_WA	TTCAATTATAGGTGCTATTAATTTTATTTCTACTATCATTAATATGCGAGCTGAAGGTAT
	241_T96623_M_ID_MYG064	TTCAGTTATGGGAGCTATTAATTTTATTTCTACTATTATTAATATGCGAGCTGAGGGGAT
	249_T97339_M_ID_castellum	TTCGATTATGGGAGCTATTAATTTTATTTCTACTATTATAAATATGCGGACTGATGGGAT
	251_T97337_M_ID_castellum	TTCGATTATGGGAGCTATTAATTTTATTTCTACTATCATTAATATGCGGACTGATGGAAT
	297_T96285_F_ID_castellum	TTCGATTATGGGGGCTATTAATTTCATTTCTACTATCATTAATATGCGGACTGATGGGAT
	298_T96288_F_ID_castellum	TTCGATTATAGGGGCTATTAATTTTATTTCTACGATCATTAATATGCGGACTGATGGGAT
	73_T109160_F_ID_galeosomoides	TTCGATTATAGGAGCTATTAATTTTATTTCTACAATTGTGAATATGCGGGTTATTGGGAT
	214_T103391_J_ID_galeosomoides	TTCGATTATAGGAGCTATTAATTTTATTTCTACAATTGTGAATATGCGGGTTATTGGGAT
	213_T72649_M_EP_bifida_OUTGROUP	TTCTATTATGGGTGCTATTAATTTTATTTCTACTATTATTAATATACGAACTAACGGAAT
	AN_T132736_F_GA_villosus_OUTGROUP	GTCTATTATAGGGGCTGTGAATTTTATTTCTACAATTATAAATATGCGTGCTTTTGGTAT
	PR_Prothemenops	TTCAATTATAGGGAGAATTAATTTTATTTCTACTATTATAAATATACGGGCAAGTGGAAT
	197_T126205_M_BU_biota_OUTGROUP	GTCTATTATGGGAGCTGTAAATTTTATTTCTACTATTGTAAATATACGGTCAAAGGGAAT
	198_T104308_M_EC_latior_OUTGROUP	TTCGATTATAGGAGCTATAAATTTTATTTCGACTGTTATTAATATACGAGCTATAGGAAT
	CE_Cethegus	TTCAGTTATAGGGGCAATTAATTTTATTTCTACAGTAATTAATATGCGAACTTTAGGGAT
	30_T129259_J_ID	GACTTTTGAGCGTATCCCTTTATTTGTGTGGTCTGTGAGGGTTACTGCAGTGTTGTTGTT
	48_T121489_F_ID_MYG224	GACATTCGAGCGTGTGCCTTTGTTTGTGTGATCTGTTAGGGTTACTGCTGTTTTGTTGTT
	252_T110224_M_ID_MYG224	GACATTCGAGCGTGTGCCTTTGTTTGTGTGATCTGTTAGGGTTACTGCTGTTTTGTTGTT
	42_T133995_F_ID_cupulifex	GACGTTTGAGCGTATTCCTTTGTTTGTATGGTCTGTTAGGGTGACTGCGGTTTTGTTGTT
	AG_T129362_F_ID	AACATTTGAGCGTGTTCCTTTGTTTGTGTGGTCTGTAAAGGTAACTGCAGTTTTATTGTT
	51_T132738_F_ID	AACATTTGAGCGTATTCCTTTGTTCGTATGGTCTGTGAAGGTTACTGCGGTTTTATTGTT
	52_T132757_F_ID_MYG221	AAGATATGAACGTGTCCCTTTATTTGTTTGGTCGGTTATAGTGACTGCGGTTTTGTTGTT
	115_T134180_F_ID	GGCATTTGAGCGTGTACCTTTATTTGTGTGGTCGGTGAAGGTCACTGCAGTTCTGTTGTT
	58_T99997_M_ID_MYG_130_INCOMPTUM_Carnarvon_WA	GGTGTTTGAGCGTGTCCCTTTGTTTGTATGATCTGTAATGGTTACTGCGGTTTTGTTGTT
	133_T99749_F_ID_MYG475_INTERMEDIUM_Koolyanobbing_WA	GGTGTATGAGCGTGTTCCTTTATTTGTGTGGTCTGTCATGGTTACTGCGGTCTTATTATT
	NCB_010_T139519_M_ID_MYG475_INTERMEDIUM_Warrachuppin_WA	AGTGTTTGAGCGTGTTCCTTTGTTTGTGTGGTCCGTCATGGTTACTGCTGTCTTATTATT
	310_T92079_J_ID_MYG475_INTERMEDIUM_Mt_Manning_WA	GGTGTTTGAGCGTGTCCCTTTGTTTGTGTGGTCTGTCATGGTTACTGCGGTTTTATTATT
	NCB_005_T140940_F_ID_MYG475_INTERMEDIUM_Bullfinch_WA	GGTGTTTGAGCGTGTCCCTTTGTTTGTGTGGTCTGTTATGGTTACTGCGGTTTTATTATT
	NCB_011_T139517_M_ID_MYG475_INTERMEDIUM_Mungarri_WA	AGTGTTTGAGCGTGTTCCTTTGTTTGTGTGGTCTGTTATGGTTACTGCGGTCTTATTGTT
	62_T132737_F_ID_NIGRUM_Minnivale_WA	AGCGTTTGAGCGTGTTACTTTGTTTGTTTGGTCTGTTATGGTTACTGCTGTTTTGTTGTT
	90_T131632_J_ID_MYG156_JARRAH_Arthur_Rv_WA	GGTGTTTGAACGTGTTCCTTTATTTGTTTGGTCTGTTATGGTAACTGCGGTGTTGTTGTT
	131_T99952_M_ID_MYG156_JARRAH_Boddington_WA	GGTGTTTGAACGTGTTCCTTTATTTGTTTGGTCTGTTATGGTAACTGCGGTGTTGTTATT
	124_T124143_M_ID_MYG156_JARRAH_Lesmurdie_WA	GGTGTTCGAACGTGTTCCTTTATTTGTTTGGTCTGTCATGGTAACTGCGGTTTTATTGTT
	129_T40601_M_ID_MYG156_JARRAH_Mt_Helena_WA	GGTGTTCGAACGTGTACCTTTATTTGTTTGGTCTGTTATGGTAACTGCGGTTTTATTGTT
	130_T40632_M_ID_MYG156_JARRAH_Stoneville_WA	GGTGTTCGAACGTGTACCTTTATTTGTTTGGTCTGTTATGGTAACTGCGGTTTTATTGTT
	NCB_002_T136943_M_ID_MYG156_JARRAH_Bullsbrook_WA	GGTGTTTGAACGTGTTCCTTTATTTGTTTGGTCTGTCATGGTGACTGCGGTTTTGTTGTT
	127_T55925_M_ID_SIGILLATUM_Curtin_Uni_WA	GGTGTTTGAACGGGTTCCTTTGTTTGTTTGGTCTGTTATAGTGACTGCGGTTTTGTTGTT
	134_T129191_F_ID_SIGILLATUM_Karnup_WA	AGTGTTTGAACGGGTTCCTTTGTTTGTTTGGTCTGTTATAGTGACTGCGGTTTTGTTGTT
	128_T46054_M_ID_SIGILLATUM_Dalyellup_WA	AGTGTTTGAACGGGTTCCTTTGTTTGTTTGGTCTGTTATAGTGACTGCGGTTTTGTTGTT
	157_T123102_F_ID_SIGILLATUM_Leschenault_WA	AGTGTTTGAACGGGTTCCTTTGTTTGTTTGGTCTGTTATGGTGACTGCGGTTTTGTTGTT
	ID_T132564_M_ID_SIGILLATUM_Crawley_WA	AGTGTTTGAACGTGTTCCTTTGTTTGTTTGGTCTGTTATAGTGACTGCGGTTTTGTTATT
	NCB_016_T132756_J_ID_SIGILLATUM_Shenton_Park_WA	GGTGTTTGAACGTGTTCCTTTGTTTGTTTGGTCTGTTATAGTGACTGCGGTTTTGTTATT
	NCB_001_T139469_F_ID_MYG474_MCCLEMENTSORUM_Julimar_WA	AGTGTTTGAACGTGTTCCTTTGTTTGTATGATCTGTCATGGTGACTGCGGTTTTGTTGTT
	NCB_015_T139832_F_ID_MYG474_MCCLEMENTSORUM_7_Mile_Well_WA	AGTATTTGAACGTGTTCCTTTGTTTGTGTGATCTGTTATGGTGACTGCGGTTTTGTTGTT
	152_T127017_F_ID_MYG477_DANDARAGAN_New_Norcia_WA	GGTGTTTGAACGTGTTCCTTTGTTTGTTTGATCTGTTATGGTCACTGCGGTTTTGTTGTT
	148_T108031_J_ID_MYG477_DANDARAGAN_Watheroo_WA	AGTGTTTGAACGTGTTCCTTTGTTTGTTTGGTCTGTGATAGTTACTGCAGTTTTGTTGTT
	159_T125751_F_ID_MYG262_FORMOSUM_Mummaloo_WA	AGTATTTGAGCGTGTTCCTTTGTTTGTTTGGTCTGTTATAGTTACTGCGGTTTTGTTATT
	NCB_013_T125754_F_ID_MYG262_FORMOSUM_Mummaloo_WA	AGTATTTGAGCGTGTTCCTTTGTTTGTTTGGTCTGTTATAGTTACTGCGGTTTTGTTATT
	NCB_012_T139470_M_ID_MYG262_FORMOSUM_Mt_Gibson_WA	AGTATTTGAGCGTGTTCCTTTGTTTGTTTGGTCTGTTATAGTTACTGCGGTTTTGTTGTT
	NCB_008_T139518_M_ID_MYG520_MCNAMARAI_Bruce_Rock_WA	AGTGTTTGAGCGTGTCCCTTTATTTGTTTGGTCTGTTATGGTTACTGCGGTGTTGTTATT
	NCB_014_T139496_F_ID_MYG520_MCNAMARAI_Cleary_WA	AGTGTTTGAGCGTGTTCCTTTGTTTGTTTGGTCTGTTATGGTTACTGCAGTGTTGTTGTT
	NCB_009_T26107_M_ID_MYG520_MCNAMARAI_Trayning_WA	GATGTTTGAGCGTGTTCCTTTGTTTGTTTGGTCTGTCATGGTCACTGCGGTATTGTTGTT
	149_T122017_J_ID_NIGRUM_Wongan_Hills_WA	ATTGTTTGAGCGTGTTCCTTTGTTTGTTTGATCTGTAATAGTAACTGCGGTTTTGTTGTT
	150_T122018_J_ID_NIGRUM_Wongan_Hills_WA	ATTGTTTGAACGTGTTCCTTTGTTTGTTTGATCTGTAATAGTAACTGCGGTTTTGTTGTT
	151_T122019_J_ID_NIGRUM_Wongan_Hills_WA	ATTGTTTGAACGTGTCCCTTTGTTTGTTTGATCTGTTATAGTGACTGCGGTTTTGTTGTT
	NCB_020_T127020_F_ID_NIGRUM_Calingiri_WA	ATTGTTTGAACGTGTTCCTTTGTTTGTATGATCTGTTATAGTGACTGCGGTTTTGTTGTT
	154_T133465_F_ID_MYG518_SCHOKNECHTORUM_Meenaar_WA	AATGTTTGAGCGTGTTCCTTTGTTTGTTTGGTCTGTAATAGTAACTGCAGTTTTGTTACT
	NCB_004_T140765_F_ID_MYG518_SCHOKNECHTORUM_York_WA	AATGTTTGAGCGTGTCCCTTTGTTTGTTTGGTCTGTAATAGTAACTGCAGTTTTGTTGCT
	63_T110576_F_ID_MYG018_CLYPEATUM_Yakabindie_WA	AGTGTTTGAGCGTGTTCCTTTGTTTGTGTGGTCTGTAATAGTTACTGCGGTTTTATTGTT
	126_T96452_M_ID_MYG018_CLYPEATUM_Albion_Downs_WA	AGTGTTTGAGCGTGTTCCTTTGTTTGTGTGGTCTGTAATAGTTACTGCGGTTTTATTGTT
	136_T110581_F_ID_MYG018_CLYPEATUM_Yakabindie_WA	GGTGTTTGAGCGTGTTCCTTTGTTTGTGTGGTCTGTAATAGTTACTGCGGTTTTATTGTT
	135_T103475_F_ID_MYG018_CLYPEATUM_Yeelirrie_WA	AGTGTTTGAGCGTGTTCCTTTGTTTGTGTGGTCTGTAATAGTTACTGCGGTTTTATTGTT
	160_T101942_F_ID_MYG018_CLYPEATUM_Yeelirrie_WA	AGTGTTTGAGCGTGTTCCTTTGTTTGTGTGGTCTGTAATAGTTACTGCGGTTTTATTGTT
	64_T78246_F_ID_MYG018_CLYPEATUM_Coolcalalaya_WA	GGTGTTTGAGCGTGTTCCTTTGTTTGTGTGGTCTGTGATAGTTACTGCGGTTTTATTGTT
	137_T78252_F_ID_MYG018_CLYPEATUM_Coolcalalaya_WA	GGTGTTTGAGCGTGTTCCTTTGTTTGTGTGGTCTGTTATAGTTACTGCGGTTTTATTGTT
	138_T108032_F_ID_MYG018_CLYPEATUM_Woolgorong_WA	GGTGTTTGAACGTGTTCCTTTGTTTGTATGGTCTGTGATAGTTACTGCGGTTTTATTGTT
	132_T107368_M_ID_MYG018_CLYPEATUM_Glen_Stn_WA	AGTGTTTGAACGTGTCCCTTTGTTTGTATGGTCTGTAATAGTTACTGCGGTTTTATTGTT
	NCB_021_T136250_F_ID_MYG018_CLYPEATUM_Boolardy_Stn_WA	AGTGTTTGAACGTGTTCCTTTGTTTGTGTGATCTGTGATAGTTACTGCGGTTTTATTGTT
	NCB_022_T136252_M_ID_MYG018_CLYPEATUM_Jack_Hills_WA	AGTGTTTGAACGTGTTCCTTTGTTTGTGTGATCTGTGATAGTTACTGCGGTTTTATTGTT
	139_T108030_F_ID_MYG018_CLYPEATUM_Lakeside_Stn_WA	GGTATTTGAACGTGTTCCTTTGTTTGTGTGGTCTGTGATAGTTACTGCGGTTTTATTGTT
	141_T108516_F_ID_MYG018_CLYPEATUM_Karara_WA	AGTGTTTGAACGTGTTCCTTTGTTTGTATGGTCTGTGATAGTTACTGCGGTTTTATTGTT
	142_T110279_J_ID_MYG018_CLYPEATUM_Kadji_Kadji_WA	GGTGTTTGAACGTGTTCCTTTGTTTGTGTGGTCTGTGATAGTTACTGCGGTTTTATTATT
	140_T108517_F_ID_MYG018_CLYPEATUM_Dalgaranga_Stn_WA	GGTGTTTGAACGTGTTCCTTTATTTGTGTGGTCTGTGATAGTTACTGCGGTTTTATTGTT
	125_T117996_F_ID_MYG018_CLYPEATUM_Blue_Hill_Rg_WA	GGTGTTTGAGCGTGTTCCTTTGTTTGTGTGGTCTGTGATAGTTACTGCGGTCTTATTGTT
	143_T125765_F_ID_MYG521_KOPEJTKAORUM_Mummaloo_WA	GGTGTTTGAGCGTGTTCCTTTGTTTGTGTGGTCTGTTATGGTTACTGCGGTTTTATTGTT
	NCB_003_T140751_F_ID_MYG521_KOPEJTKAORUM_Charles_Darwin_NR_WA	GGTGTTTGAGCGTGTTCCTTTGTTTGTGTGGTCTGTTATGGTTACTGCGGTTTTATTGTT
	144_T108519_F_ID_MYG521_KOPEJTKAORUM_Charles_Darwin_NR_WA	GGTGTTTGAACGTGTTCCTTTGTTTGTGTGGTCTGTTATAGTTACTGCGGTTTTATTGTT
	NCB_019_T126455_F_ID_MYG521_KOPEJTKAORUM_Mummaloo_WA	GGTGTTTGAACGTGTTCCTTTGTTTGTATGGTCTGTTATAGTTACTGCGGTTTTATTGTT
	145_T108523_F_ID_MYG521_KOPEJTKAORUM_Maya_NR_WA	GGTGTTTGAGCGTGTTCCTTTGTTTGTGTGGTCTGTGATAGTTACTGCGGTTTTATTGTT
	147_T108518_J_ID_MYG521_KOPEJTKAORUM_Buntine_NR_WA	GGTGTTTGAACGTGTTCCTTTGTTTGTGTGGTCTGTTATAGTTACTGCGGTTTTATTGTT
	NCB_007_T139468_M_ID_MYG472_KWONGAN_Mt_Lesueur_WA	AGTATTTGAACGTGTTCCTTTGTTTGTATGGTCTGTTATAGTTACTGCTGTTTTATTGTT
	NCB_018_T27117_M_ID_MYG472_KWONGAN_Eneabba_WA	AGAATTTGAACGTGTTCCTTTGTTTGTGTGGTCTGTAATAGTTACTGCTGTTTTATTGTT
	NCB_006_T141118_F_ID_MYG478_ARENACEUM_Kalbarri_WA	GGTGTTTGAACGTGTTCCTTTGTTTGTATGGTCTGTTATGGTTACTGCGGTTTTATTGTT
	NCB_017_T41364_M_ID_MYG478_ARENACEUM_Zuytdorp_WA	GGTGTTTGAACGTGTTCCTTTGTTTGTTTGGTCTGTTATAGTTACTGCGGTTTTGTTGTT
	241_T96623_M_ID_MYG064	AGTGTTTGAGCGTGTCCCATTGTTTGTGTGATCTGTGATAGTAACTGCGGTTTTATTGAT
	249_T97339_M_ID_castellum	GGAATTTGAGCGTGTTCCTTTGTTTGTATGGTCTGTGTTGGTCACTGCGGTTTTACTGTT
	251_T97337_M_ID_castellum	GGAGTTTGAGCGTGTTCCTTTGTTTGTTTGGTCTGTGTTGGTAACTGCGGTTTTACTGTT
	297_T96285_F_ID_castellum	GGAGTTTGAGAGTGTTCCTTTGTTTGTTTGGTCTGTGTTGGTTACTGCGGTTTTACTATT
	298_T96288_F_ID_castellum	GGAGTATGATCGTGTTCCTTTGTTTGTTTGGTCTGTGTTGGTTACTGCGGTTTTGCTTTT
	73_T109160_F_ID_galeosomoides	GACGTTTGAGCGTGTTCCTTTGTTTGTATGATCTGTAATGGTTACTACGGTTTTATTATT
	214_T103391_J_ID_galeosomoides	GACGTTTGAGCGTGTTCCTTTGTTTGTGTGATCTGTGATGGTTACTACGGTTTTATTATT
	213_T72649_M_EP_bifida_OUTGROUP	ATCATTTGAGCGAGTACCTTTGTTTGTTTGATCTGTGTTGGTGACTGCCATTCTTTTGTT
	AN_T132736_F_GA_villosus_OUTGROUP	AACTTTTGAACGAATTCCCTTGTTTGTTTGATCTGTTATGATTACTGTAGTTTTGTTGTT
	PR_Prothemenops	AACTATGGAGAGGGTGCCTTTGTTTGTGTGATCTGTTTTGGTAACTACAATTTTATTATT
	197_T126205_M_BU_biota_OUTGROUP	ATCTTTTGAACGGGTAAGATTATTTGTGTGGTCAGTGTTAGTAACTACAATTTTATTGTT
	198_T104308_M_EC_latior_OUTGROUP	GACATTTGTTCGGGTTCCTTTGTTTGTATGATCAGTATTAATTACTGTGATTTTATTATT
	CE_Cethegus	TAGAATAGACCGGTTAAGATTATTTATTTGGTCAGTAATAATTACAGCAATTTTATTATT
	30_T129259_J_ID	GCTGTCTCTTCCTGTGTTGGCGGGGGCTGTGACTATGTTGTTGACTGATCGAAATTTTAA
	48_T121489_F_ID_MYG224	GTTGTCTCTTCCTGTGTTGGCTGGTGCTGTAACCATATTGTTGACTGACCGTAATTTTAA
	252_T110224_M_ID_MYG224	GTTGTCTCTTCCTGTGTTGGCTGGTGCTGTAACCATATTGTTGACTGACCGTAATTTTAA
	42_T133995_F_ID_cupulifex	GCTGTCTCTTCCTGTTTTAGCTGGGGCGATTACCATATTGTTGACTGATCGGAATTTTAA
	AG_T129362_F_ID	GTTGTCTCTTCCTGTGTTGGCTGGGGCGATTACTATGTTGTTGACTGATCGAAATTTTAA
	51_T132738_F_ID	GTTGTCTCTTCCTGTGTTGGCGGGTGCTATTACTATGTTGTTGACCGATCGAAATTTTAA
	52_T132757_F_ID_MYG221	GTTGTCTCTTCCTGTTTTGGGTGGGGCTATTACTATGTTGTTGACTGATCGTAATTTTAA
	115_T134180_F_ID	GTTATCCCTTCCTGTGTTAGCTGGAGCAATCACTATGTTGTTGACTGATCGAAATTTTAA
	58_T99997_M_ID_MYG_130_INCOMPTUM_Carnarvon_WA	ATTGTCTCTTCCTGTTTTAGCAGGGGCTATTACTATGTTGTTGACTGATCGGAATTTTAA
	133_T99749_F_ID_MYG475_INTERMEDIUM_Koolyanobbing_WA	GCTTTCGCTTCCTGTTTTAGCTGGTGCTATTACTATATTGTTGACTGATCGAAATTTCAA
	NCB_010_T139519_M_ID_MYG475_INTERMEDIUM_Warrachuppin_WA	GCTTTCGCTTCCTGTTTTAGCTGGAGCTATTACTATATTGTTGACTGATCGGAATTTCAA
	310_T92079_J_ID_MYG475_INTERMEDIUM_Mt_Manning_WA	GCTTTCTCTTCCTGTTTTAGCTGGTGCTATTAGTATATTGTTGACTGATCGGAATTTCAA
	NCB_005_T140940_F_ID_MYG475_INTERMEDIUM_Bullfinch_WA	GCTTTCACTTCCTGTTTTAGCTGGTGCTATTACTATATTGTTGACTGATCGGAATTTCAA
	NCB_011_T139517_M_ID_MYG475_INTERMEDIUM_Mungarri_WA	GTTATCGCTTCCTGTTTTGGCTGGGGCTATTACTATATTGTTAACTGATCGGAATTTCAA
	62_T132737_F_ID_NIGRUM_Minnivale_WA	GTTGTCGCTTCCTGTTTTGGCTGGTGCAATTACTATATTGTTGACTGATCGAAATTTTAA
	90_T131632_J_ID_MYG156_JARRAH_Arthur_Rv_WA	GTTATCACTTCCTGTGTTGGCTGGTGCTATTACGATATTGTTGACTGATCGTAATTTTAA
	131_T99952_M_ID_MYG156_JARRAH_Boddington_WA	GTTGTCACTTCCTGTGTTGGCTGGGGCTATCACGATATTGTTGACTGATCGTAATTTTAA
	124_T124143_M_ID_MYG156_JARRAH_Lesmurdie_WA	GTTATCACTTCCTGTGTTGGCTGGTGCTATTACGATATTGTTGACTGATCGTAATTTTAA
	129_T40601_M_ID_MYG156_JARRAH_Mt_Helena_WA	GTTGTCACTTCCTGTGTTGGCTGGTGCTATTACGATATTGTTGACTGATCGTAATTTTAA
	130_T40632_M_ID_MYG156_JARRAH_Stoneville_WA	GTTGTCACTTCCTGTGTTGGCTGGTGCTATTACGATATTGTTGACTGATCGTAATTTTAA
	NCB_002_T136943_M_ID_MYG156_JARRAH_Bullsbrook_WA	GTTATCACTTCCTGTGTTGGCTGGTGCTATTACGATATTGTTGACTGATCGTAATTTTAA
	127_T55925_M_ID_SIGILLATUM_Curtin_Uni_WA	GCTGTCACTTCCTGTATTAGCTGGTGCTATTACGATATTGTTAACTGATCGAAATTTTAA
	134_T129191_F_ID_SIGILLATUM_Karnup_WA	GTTGTCGCTTCCTGTATTAGCTGGTGCTATTACGATATTGTTAACTGATCGAAATTTTAA
	128_T46054_M_ID_SIGILLATUM_Dalyellup_WA	GTTGTCACTTCCTGTATTGGCTGGTGCTATTACGATATTGTTAACTGATCGAAATTTTAA
	157_T123102_F_ID_SIGILLATUM_Leschenault_WA	GTTGTCACTTCCTGTATTGGCTGGTGCTATTACGATATTGTTAACTGATCGAAATTTTAA
	ID_T132564_M_ID_SIGILLATUM_Crawley_WA	GTTGTCACTTCCTGTGTTAGCTGGTGCTATCACGATATTGTTGACTGATCGTAATTTTAA
	NCB_016_T132756_J_ID_SIGILLATUM_Shenton_Park_WA	GTTGTCACTTCCTGTGTTAGCTGGTGCTATCACGATATTGTTGACTGATCGTAATTTTAA
	NCB_001_T139469_F_ID_MYG474_MCCLEMENTSORUM_Julimar_WA	GTTGTCGCTTCCTGTGTTAGCTGGTGCTATCACGATATTGTTGACTGATCGTAATTTTAA
	NCB_015_T139832_F_ID_MYG474_MCCLEMENTSORUM_7_Mile_Well_WA	GTTATCGCTACCTGTGTTAGCTGGTGCTATTACTATATTGTTGACTGATCGTAACTTTAA
	152_T127017_F_ID_MYG477_DANDARAGAN_New_Norcia_WA	GTTGTCGCTTCCTGTTTTGGCGGGGGCTATTACAATATTGTTGACTGATCGAAATTTTAA
	148_T108031_J_ID_MYG477_DANDARAGAN_Watheroo_WA	GTTGTCACTTCCTGTTTTGGCTGGAGCTATCACGATATTGTTAACTGATCGTAATTTTAA
	159_T125751_F_ID_MYG262_FORMOSUM_Mummaloo_WA	GTTGTCACTTCCTGTTTTAGCTGGAGCTATTACTATATTGTTAACTGATCGAAATTTTAA
	NCB_013_T125754_F_ID_MYG262_FORMOSUM_Mummaloo_WA	G-----------------------------------------------------------
	NCB_012_T139470_M_ID_MYG262_FORMOSUM_Mt_Gibson_WA	GTTGTCACTTCCTGTTTTAGCTGGGGCTATCACTATATTGTTAACTGATCGAAATTTTAA
	NCB_008_T139518_M_ID_MYG520_MCNAMARAI_Bruce_Rock_WA	GTTGTCTCTTCCTGTTTTAGGGGGAGCTATCACTATGTTGTTGACTGATCGAAATTTTAA
	NCB_014_T139496_F_ID_MYG520_MCNAMARAI_Cleary_WA	GTTGTCACTTCCTGTTTTGGCTGGAGCTATTACTATGTTGTTGACTGATCGAAATTTTAA
	NCB_009_T26107_M_ID_MYG520_MCNAMARAI_Trayning_WA	GTTGTCGCTTCCTGTTTTAGGGGGGGCTGTTACCATGTTGTTGACTGATCGAAATTTTAA
	149_T122017_J_ID_NIGRUM_Wongan_Hills_WA	GTTGTCGCTTCCTGTTTTAGCTGGTGCAATTACTATGTTGTTGACCGATCGTAATTTTAA
	150_T122018_J_ID_NIGRUM_Wongan_Hills_WA	GTTGTCGCTTCCTGTTTTAGCTGGTGCAATTACTATGTTGTTGACTGATCGTAATTTTAA
	151_T122019_J_ID_NIGRUM_Wongan_Hills_WA	GTTGTCACTTCCTGTTTTAGCTGGTGCGATCACTATATTGTTGACTGATCGTAATTTTAA
	NCB_020_T127020_F_ID_NIGRUM_Calingiri_WA	GTTGTCACTTCCTGTTTTAGCTGGTGCGATTACTATATTGTTGACTGATCGTAATTTTAA
	154_T133465_F_ID_MYG518_SCHOKNECHTORUM_Meenaar_WA	ATTATCTCTTCCTGTTTTGGCTGGTGCTATTACTATATTATTGACTGATCGAAATTTTAA
	NCB_004_T140765_F_ID_MYG518_SCHOKNECHTORUM_York_WA	GTTATCTCTTCCTGTTTTGGCTGGTGCTATTACTATACTGTTGACTGATCGAAATTTTAA
	63_T110576_F_ID_MYG018_CLYPEATUM_Yakabindie_WA	GTTATCGCTTCCTGTTTTAGCTGGGGCTGTTACTATACTTTTAACTGATCGTAATTTTAA
	126_T96452_M_ID_MYG018_CLYPEATUM_Albion_Downs_WA	GTTATCGCTTCCTGTTTTAGCTGGGGCTGTTACTATACTTTTAACTGATCGTAATTTTAA
	136_T110581_F_ID_MYG018_CLYPEATUM_Yakabindie_WA	GTTATCGCTTCCTGTTTTAGCTGGGGCTGTTACTATACTTTTAACTGATCGTAATTTTAA
	135_T103475_F_ID_MYG018_CLYPEATUM_Yeelirrie_WA	GTTATCGCTTCCTGTTTTAGCTGGGGCTGTTACTATACTTTTAACTGATCGTAATTTTAA
	160_T101942_F_ID_MYG018_CLYPEATUM_Yeelirrie_WA	GTTATCGCTTCCTGTTTTAGCTGGGGCTGTTACTATACTTTTGACTGATCGTAATTTTAA
	64_T78246_F_ID_MYG018_CLYPEATUM_Coolcalalaya_WA	GTTATCGCTTCCTGTTTTAGCTGGGGCTATTACTATGCTTTTGACTGATCGAAATTTTAA
	137_T78252_F_ID_MYG018_CLYPEATUM_Coolcalalaya_WA	GTTATCGCTTCCTGTTTTAGCTGGGGCTATTACTATGCTTTTGACTGATCGAAATTTTAA
	138_T108032_F_ID_MYG018_CLYPEATUM_Woolgorong_WA	GTTATCGCTTCCTGTTTTGGCTGGGGCCATTACTATACTTTTGACTGATCGAAATTTTAA
	132_T107368_M_ID_MYG018_CLYPEATUM_Glen_Stn_WA	GTTATCGCTTCCTGTTTTAGCTGGGGCTATTACTATGCTTTTAACTGATCGTAATTTTAA
	NCB_021_T136250_F_ID_MYG018_CLYPEATUM_Boolardy_Stn_WA	GTTATCACTTCCTGTTTTAGCTGGAGCTATTACTATGCTTTTGACTGATCGTAATTTTAA
	NCB_022_T136252_M_ID_MYG018_CLYPEATUM_Jack_Hills_WA	GTTATCACTTCCTGTTTTAGCTGGAGCTATTACTATGCTTTTGACTGATCGTAATTTTAA
	139_T108030_F_ID_MYG018_CLYPEATUM_Lakeside_Stn_WA	GTTATCGCTTCCTGTTTTAGCTGGAGCTATCACTATGCTTTTGACTGATCGAAATTTTAA
	141_T108516_F_ID_MYG018_CLYPEATUM_Karara_WA	ACTATCACTTCCTGTTTTGGCTGGAGCTATCACTATGCTTTTGACTGATCGTAATTTTAA
	142_T110279_J_ID_MYG018_CLYPEATUM_Kadji_Kadji_WA	ATTATCACTTCCTGTTTTAGCGGGAGCTATCACTATGCTTTTGACTGATCGTAATTTTAA
	140_T108517_F_ID_MYG018_CLYPEATUM_Dalgaranga_Stn_WA	GTTATCGCTTCCTGTTTTAGCTGGAGCTATCACTATACTTTTGACTGATCGTAATTTTAA
	125_T117996_F_ID_MYG018_CLYPEATUM_Blue_Hill_Rg_WA	GTTATCGCTTCCTGTTTTGGCTGGTGCTATCACTATGCTTTTGACTGATCGTAATTTTAA
	143_T125765_F_ID_MYG521_KOPEJTKAORUM_Mummaloo_WA	GTTGTCACTTCCTGTGTTAGCGGGGGCCATCACTATGCTTTTGACTGATCGTAATTTTAA
	NCB_003_T140751_F_ID_MYG521_KOPEJTKAORUM_Charles_Darwin_NR_WA	GTTGTCACTTCCTGTGTTAGCGGGGGCTATCACTATACTTTTGACTGATCGTAATTTTAA
	144_T108519_F_ID_MYG521_KOPEJTKAORUM_Charles_Darwin_NR_WA	GTTGTCACTTCCTGTTTTAGCGGGGGCTATCACTATGCTTTTGACTGATCGTAATTTTAA
	NCB_019_T126455_F_ID_MYG521_KOPEJTKAORUM_Mummaloo_WA	GTTATCACTTCCTGTTTTAGCGGGGGCTATCACTATGCTTTTGACTGATCGTAATTTTAA
	145_T108523_F_ID_MYG521_KOPEJTKAORUM_Maya_NR_WA	GTTATCACTTCCTGTGTTAGCGGGGGCTATTACTATGCTTTTGACAGATCGTAATTTTAA
	147_T108518_J_ID_MYG521_KOPEJTKAORUM_Buntine_NR_WA	GTTATCACTTCCTGTGTTGGCGGGGGCTATCACTATGCTTTTGACTGATCGTAATTTTAA
	NCB_007_T139468_M_ID_MYG472_KWONGAN_Mt_Lesueur_WA	GTTATCACTTCCTGTTTTAGCTGGTGCTATCACTATGCTTTTGACTGATCGTAATTTTAA
	NCB_018_T27117_M_ID_MYG472_KWONGAN_Eneabba_WA	GTTGTCGCTTCCTGTTTTAGCTGGTGCTATTACTATGCTTTTGACTGATCGTAATTTTAA
	NCB_006_T141118_F_ID_MYG478_ARENACEUM_Kalbarri_WA	GTTGTCACTTCCTGTTTTAGCTGGGGCTATTACTATGCTTTTGACTGACCGGAATTTTAA
	NCB_017_T41364_M_ID_MYG478_ARENACEUM_Zuytdorp_WA	GTTGTCACTTCCTGTTTTAGCTGGGGCTATTACTATGCTCTTGACTGATCGTAATTTTAA
	241_T96623_M_ID_MYG064	ATTGTCTCTTCCTGTTTTGGCTGGGGCTATTACTATACTGTTGACTGATCGGAATTTTAA
	249_T97339_M_ID_castellum	ATTGTCGCTCCCTGTGTTGGCTGGAGCGATTACGATGTTGTTGACTGATCGTAATTTTAA
	251_T97337_M_ID_castellum	GTTATCTCTTCCTGTGTTAGCTGGAGCGATTACAATGCTTTTGACTGATCGAAATTTTAA
	297_T96285_F_ID_castellum	GTTGTCACTTCCTGTGTTAGCTGGAGCAATTACAATGCTGTTGACTGATCGTAATTTTAA
	298_T96288_F_ID_castellum	ATTATCACTTCCTGTGTTAGCTGGAGCGATTACAATGTTGTTAACTGATCGTAATTTTAA
	73_T109160_F_ID_galeosomoides	GTTGGCTCTTCCTGTTTTGGCTGGTGCGATTACTATGTTGTTGACTGATCGTAATTTTAA
	214_T103391_J_ID_galeosomoides	GTTGGCTCTTCCTGTATTGGCTGGTGCGATTACTATGCTGTTGACTGATCGTAATTTTAA
	213_T72649_M_EP_bifida_OUTGROUP	GCTGTCTTTGCCTGTATTGGCTGGGGCTATTACAATATTATTGACTGACCGAAATTTTAA
	AN_T132736_F_GA_villosus_OUTGROUP	ATTGTCGTTACCAGTTTTAGCTGGAGCGATTACGATATTGTTGACAGATCGAAATTTTAA
	PR_Prothemenops	ACTTTCTTTACCTGTGTTAGCAGGAGCAATTACTATATTGCTTACTGATCGAAATTTTAA
	197_T126205_M_BU_biota_OUTGROUP	ATTGGCATTGCCAGTATTAGCTGGAGCTATTACTATATTGTTAACTGATCGAAATTTTAA
	198_T104308_M_EC_latior_OUTGROUP	ATTGTCATTACCAGTTTTAGCTGGAGCTATTACAATATTATTTACAGA------------
	CE_Cethegus	ATTATCGTTACCTGTTTTAGCGGGTGCTATTACTATATTATTAACTGATCGAAATTTTAA
	30_T129259_J_ID	TACTTCTTTTTTTGACCCTGCTGGAGGTGGAGATCCAGTTTTGTTTCAACATTTATTTTT
	48_T121489_F_ID_MYG224	TACTTCTTTTTTTGATCCAGCTGGGGGAGGGGACCCGGTTTTGTTTCAGCATTTGTTTTT
	252_T110224_M_ID_MYG224	TACTTCTTTTTTTGATCCAGCTGGGGGAGGGGACCCRGTT--------------------
	42_T133995_F_ID_cupulifex	TACTTCTTTTTTTGACCCTGCTGGAGGGGGTGATCCGGTTTTGTTCCAACATTTATTTTT
	AG_T129362_F_ID	TACTTCTTTTTTTGACCCTGCTGGAGGAGGAGATCCGGTTTTGTTTCAACATTTATTTTT
	51_T132738_F_ID	TACTTCTTTTTTTGACCCTGCTGGTGGAGGAGATCCGGTTTTATTTCAGCATTTGTTTTT
	52_T132757_F_ID_MYG221	TACTTCTTTTTTTGACCCGGCTGGTGGAGGAGATCCAGTGTTGTTTCAACATTTATTTTT
	115_T134180_F_ID	TACTTCTTTTTTTGACCCTGCTGGTGGGGGTGATCCGGTTTTGTTTCA----------TT
	58_T99997_M_ID_MYG_130_INCOMPTUM_Carnarvon_WA	TACTTCTTTTTTTGATCCTGCCGGGGGGGGTGATCCTGTGTTGTTTCAGCATTTGTTTTT
	133_T99749_F_ID_MYG475_INTERMEDIUM_Koolyanobbing_WA	TACTTCTTTTTTTGACCCTGCGGGGGGGGGTGATCCTGTGTTGTTTCAGCATTTGTTTTT
	NCB_010_T139519_M_ID_MYG475_INTERMEDIUM_Warrachuppin_WA	TACTTCTTTTTTTGATCCTGCGGGAGGGGGTGATCCTGTGTTGTTTCAGCATTTGTTT--
	310_T92079_J_ID_MYG475_INTERMEDIUM_Mt_Manning_WA	TACTTCTTTTTTTGACCCTGCGGGGGGAGGTGACCCTGTATTGTTTCAGCATTTGTTTTT
	NCB_005_T140940_F_ID_MYG475_INTERMEDIUM_Bullfinch_WA	TACTTCTTTTTTTGACCCTGCGGGGGGGGGTGACCCTGTATTATTTCAGCATTTGTTTTT
	NCB_011_T139517_M_ID_MYG475_INTERMEDIUM_Mungarri_WA	TACTTCTTTTTTTGACCCCGCAGGGGGGGGTGACCCTGTGTTGTT-------------TT
	62_T132737_F_ID_NIGRUM_Minnivale_WA	TACTTCTTTTTTTGATCCGGCTGGGGGTGGCGATCCCGTGTTGTTTCAGCATTTGTTTTT
	90_T131632_J_ID_MYG156_JARRAH_Arthur_Rv_WA	TACTTCTTTTTTTGATCCGGCTGGTGGTGGTGACCCCGTATTGTTTCAGCATTTATTTTT
	131_T99952_M_ID_MYG156_JARRAH_Boddington_WA	TACTTCCTTTTTTGACCCGGCTGGGGGGGGTGATCCTGTGTTGTTTCAACATTTGTTTTT
	124_T124143_M_ID_MYG156_JARRAH_Lesmurdie_WA	TACTTCTTTTTTTGATCCGGCGGGAGGGGGTGATCCTGTGTTGTTTCAGCATTTATTTTT
	129_T40601_M_ID_MYG156_JARRAH_Mt_Helena_WA	TACTTCTTTTTTTGACCCGGCGGGAGGGGGCGATCCTGTGTTGTTTCAGCATTTATTTTT
	130_T40632_M_ID_MYG156_JARRAH_Stoneville_WA	TACTTCTTTTTTTGACCCGGCGGGAGGGGGCGATCCTGTGTTGTTTCAGCATTTATTTTT
	NCB_002_T136943_M_ID_MYG156_JARRAH_Bullsbrook_WA	TACTTCTTTTTTTGATCCGGCAGGGGGGGGTGACCCTGTGTTGTTTCAGCATTTATTTTT
	127_T55925_M_ID_SIGILLATUM_Curtin_Uni_WA	TACCTCTTTTTTTGATCCGGCTGGTGGAGGGGATCCTGTGTTGTTTCAGCATTTGTTTTT
	134_T129191_F_ID_SIGILLATUM_Karnup_WA	TACCTCTTTTTTTGATCCGGCTGGAGGGGGGGATCCTGTGTTATTTCAGCATTTGTTTTT
	128_T46054_M_ID_SIGILLATUM_Dalyellup_WA	TACCTCTTTTTTTGATCCGGCTGGGGGAGGGGATCCTGTGTTGTTTCAGCATTTGTTTTT
	157_T123102_F_ID_SIGILLATUM_Leschenault_WA	TACCTCTTTTTTTGATCCGGCTGGGGGAGGGGATCCTGTGTTGTTTCAGCATTTGTTTTT
	ID_T132564_M_ID_SIGILLATUM_Crawley_WA	TACTTCTTTTTTTGACCCAGCTGGTGGAGGGGATCCTGTTTTGTTTCAGCATTTGTTTTT
	NCB_016_T132756_J_ID_SIGILLATUM_Shenton_Park_WA	TACTTCTTTTTTTGATCCAGCTGGTGGAGGGGATCCTGTTTTGTTTCAGCATTTGTTT--
	NCB_001_T139469_F_ID_MYG474_MCCLEMENTSORUM_Julimar_WA	CACTTCTTTTTTTGATCCAGCTGGTGGGGGTGATCCTGTGTTGTTTCAACATTTGTTTTT
	NCB_015_T139832_F_ID_MYG474_MCCLEMENTSORUM_7_Mile_Well_WA	CACTTCTTTTTTTGATCCAGCCGGGGGG------------------------------TT
	152_T127017_F_ID_MYG477_DANDARAGAN_New_Norcia_WA	TACTTCTTTCTTTGATCCAGCTGGTGGCGGGGATCCTGTGTTGTTTCAGCATTTGTTTTT
	148_T108031_J_ID_MYG477_DANDARAGAN_Watheroo_WA	TACTTCTTTTTTTGATCCGGCTGGTGGAGGGGATCCTGTGTTGTTTCAGCATTTGTTTTT
	159_T125751_F_ID_MYG262_FORMOSUM_Mummaloo_WA	TACTTCTTTTTTTGATCCGGCTGGGGGAGGAGATCCTGTGTTGTTTCAGCATTTGTTTTT
	NCB_013_T125754_F_ID_MYG262_FORMOSUM_Mummaloo_WA	----------------------------------------------------------TT
	NCB_012_T139470_M_ID_MYG262_FORMOSUM_Mt_Gibson_WA	TACTTCTTTTTTTGATCCGGCTGGGGGAGGAGATCCTGTGTTGTTTCANCATTTGTTT--
	NCB_008_T139518_M_ID_MYG520_MCNAMARAI_Bruce_Rock_WA	TACTTCTTTTTTTGACCCGGCTGGGGGAGGGGATCCTGTTTTGTTTCAGCATTTGTTT--
	NCB_014_T139496_F_ID_MYG520_MCNAMARAI_Cleary_WA	TACTTCTTTTTTTGACCCGGCTGGAGGAGGGGATCCTGTTTTGTTTCAGCATTTGTTT--
	NCB_009_T26107_M_ID_MYG520_MCNAMARAI_Trayning_WA	TACTTCTTTTTTTGACCCAGCTGGGGGAGGGGATCCTGTTTTGTTTCAGCATTTGTTTTT
	149_T122017_J_ID_NIGRUM_Wongan_Hills_WA	TACTTCTTTTTTTGACCCTGCTGGGGGAGGGGATCCTGTGTTGTTTCAGCATTTATTTTT
	150_T122018_J_ID_NIGRUM_Wongan_Hills_WA	TACTTCTTTTTTTGACCCTGCTGGGGGAGGGGATCCTGTGTTGTTTCAGCATTTATTTTT
	151_T122019_J_ID_NIGRUM_Wongan_Hills_WA	TACTTCTTTTTTTGATCCTGCGGGGGGAGGGGACCCTGTGTTGTTTCAGCATTTGTTTTT
	NCB_020_T127020_F_ID_NIGRUM_Calingiri_WA	CACTTCTTTTTTTGATCCTGCTGGTGGAGGGGATCCTGTGTTGTTTCAGCATTTGTTTTT
	154_T133465_F_ID_MYG518_SCHOKNECHTORUM_Meenaar_WA	TACTTCTTTTTTTGACCCGGCTGGTGGGGGAGATCCTGTGTTGTTTCAG-----------
	NCB_004_T140765_F_ID_MYG518_SCHOKNECHTORUM_York_WA	TACTTCTTTTTTTGATCCAGCTGGTGGGGGAGACCCTGTGTTGTTTCAGCATTTGTTTTT
	63_T110576_F_ID_MYG018_CLYPEATUM_Yakabindie_WA	TACTTCTTTTTTTGACCCTGCTGGTGGGGGTGATCCTGTTTTGTTTCAGCATTTGTTTTT
	126_T96452_M_ID_MYG018_CLYPEATUM_Albion_Downs_WA	TACTTCTTTTTTTGACCCTGCTGGTGGGGGTGATCCTGTTTTGTTTCAGCATTTGTTTTT
	136_T110581_F_ID_MYG018_CLYPEATUM_Yakabindie_WA	TACTTCTTTTTTTGACCCTGCTGGCGGGGGTGATCCTGTTTTGTTTCAGCATTTGTTTTT
	135_T103475_F_ID_MYG018_CLYPEATUM_Yeelirrie_WA	TACTTCTTTTTTTGACCCTGCTGGGGGGGGTGATCCTGTTTTGTTTCAGCATTTGTTTTT
	160_T101942_F_ID_MYG018_CLYPEATUM_Yeelirrie_WA	TACTTCTTTTTTTGATCCTGCTGGTGGGGGTGATCCTGTTTTGTTTCAGCATTTGTTTTT
	64_T78246_F_ID_MYG018_CLYPEATUM_Coolcalalaya_WA	TACTTCTTTTTTTGATCCCGCTGGTGGAGGAGATCCTGTTTTGTTTCAGCATTTGTTTTT
	137_T78252_F_ID_MYG018_CLYPEATUM_Coolcalalaya_WA	TACTTCTTTTTTTGATCCCGCTGGTGGAGGAGATCCTGTTTTGTTTCAGCATTTGTTTTT
	138_T108032_F_ID_MYG018_CLYPEATUM_Woolgorong_WA	CACTTCTTTTTTTGACCCTGCTGGGGGTGGAGATCCTGTTTTGTTTCAGCATTTATTTTT
	132_T107368_M_ID_MYG018_CLYPEATUM_Glen_Stn_WA	TACTTCTTTTTTTGATCCTGCTGGTGGGGGAGATCCTGTTTTGTTTCAGCATTTGTTTTT
	NCB_021_T136250_F_ID_MYG018_CLYPEATUM_Boolardy_Stn_WA	TACTTCTTTTTTTGATCCTGCTGGTGGTGGAGATCCTGTTTTGTTTCAGCATTTGTTTTT
	NCB_022_T136252_M_ID_MYG018_CLYPEATUM_Jack_Hills_WA	TACTTCTTTTTTTGATCCTGCTGGTGGTGGAGATCCTGTTTTGTTTCA----------TT
	139_T108030_F_ID_MYG018_CLYPEATUM_Lakeside_Stn_WA	TACTTCTTTTTTCGATCCTGCTGGTGGGGGAGATCCTGTTTTGTTTCAGCATTTGTTTTT
	141_T108516_F_ID_MYG018_CLYPEATUM_Karara_WA	TACTTCTTTTTTTGACCCTGCTGGTGGTGGAGATCCTGTTTTGTTTCAGCATTTGTTTTT
	142_T110279_J_ID_MYG018_CLYPEATUM_Kadji_Kadji_WA	TACTTCTTTTTTTGATCCTGCTGGTGGTGGAGATCCTGTTTTGTTTCAGCATTTGTTTTT
	140_T108517_F_ID_MYG018_CLYPEATUM_Dalgaranga_Stn_WA	TACTTCTTTTTTTGATCCTGCTGGTGGGGGAGATCCTGTTTTGTTTCAGCATTTGTTTTT
	125_T117996_F_ID_MYG018_CLYPEATUM_Blue_Hill_Rg_WA	TACTTCTTTTTTTGATCCTGCTGGTGGCGGGGATCCTGTTTTGTTTCAGCATTTGTTTTT
	143_T125765_F_ID_MYG521_KOPEJTKAORUM_Mummaloo_WA	TACTTCTTTTTTTGATCCTGCTGGTGGGGGAGATCCTGTTTTGTTTCAGCATTTGTTTTT
	NCB_003_T140751_F_ID_MYG521_KOPEJTKAORUM_Charles_Darwin_NR_WA	TACTTCTTTTTTTGATCCTGCTGGTGGAGGAGATCCTGTTTTGTTTCAGCATTTGTTTTT
	144_T108519_F_ID_MYG521_KOPEJTKAORUM_Charles_Darwin_NR_WA	TACTTCTTTTTTTGACCCTGCTGGTGGAGGAGATCCTGTTTTGTTTCAGCATTTGTTTTT
	NCB_019_T126455_F_ID_MYG521_KOPEJTKAORUM_Mummaloo_WA	TACTTCTTTTTTTGATCCTGCTGGTGGAGGAGATCCTGTTTTGTTTCAGCATTTGTTTTT
	145_T108523_F_ID_MYG521_KOPEJTKAORUM_Maya_NR_WA	TACTTCTTTTTTTGATCCTGCTGGTGGTGGAGACCCTATTTTGTTTCAGCATTTGTTTTT
	147_T108518_J_ID_MYG521_KOPEJTKAORUM_Buntine_NR_WA	TACTTCTTTTTTTGACCCTGCTGGTGGTGGAGATCCTATTTTGTTTCAGCATTTGTTTTT
	NCB_007_T139468_M_ID_MYG472_KWONGAN_Mt_Lesueur_WA	TACTTCTTTTTTTGATCCTGCTGGTGGCGGAGATCCTGTTTTGTTTCAGCATTTGTTTTT
	NCB_018_T27117_M_ID_MYG472_KWONGAN_Eneabba_WA	TACTTCTTTTTTTGATCCTGCTGGTGGTGGAGATCCTGTTTTGTTTCAACATTTGTTT--
	NCB_006_T141118_F_ID_MYG478_ARENACEUM_Kalbarri_WA	TACTTCTTTTTTTGACCCTGCCGGCGGTGGGGATCCTGTTTTGTTTCAGCATTTGTTTTT
	NCB_017_T41364_M_ID_MYG478_ARENACEUM_Zuytdorp_WA	TACTTCTTTTTTTGATCCTGCTGGTGGTGGTGATCCTGTTTTGTTTCAGCATTTGTTT--
	241_T96623_M_ID_MYG064	TACTTCTTTCTTTGACCCTGCTGGAGGAGGGGATCCTGTTTTGTTTCAGCATTTGTTTTT
	249_T97339_M_ID_castellum	TACTTCATTCTTTGACCCTGCAGGGGGAGGGGATCCTGTTTTGTTTCAGCATTTGTT-TT
	251_T97337_M_ID_castellum	TACTTCATTCTTTGACCCTGCAGGGGGAGGGGATCCTGTTTTGTTTCAGCATTTGTTTTT
	297_T96285_F_ID_castellum	TACTTCGTTTTTTGACCCTGCAGGGGGAGGGGATCCTGTTTTGTTCCAACATTTGTT-TT
	298_T96288_F_ID_castellum	TACTTCATTCTTTGACCCTGCAGGGGGAGGTGATCCTGTTTTGTTCCAGCATTTGTT-TT
	73_T109160_F_ID_galeosomoides	TACTTCTTTTTTTGACCCTTCTGGGGGTGGGGATCCTGTTTTATTTCAACATTTATTTTT
	214_T103391_J_ID_galeosomoides	TACTTCTTTTTTTGACCCTTCTG-----------------------------------TT
	213_T72649_M_EP_bifida_OUTGROUP	TACATCCTTTTTTGATCCAGCTGGTGGTGGTGATCCTATTTTATTTCAGCATTTATTTTT
	AN_T132736_F_GA_villosus_OUTGROUP	TACATCTTTTTTTGATCCTGCAGGAGGAGGGGATCCAATTTTATTTCAGCATTTATTTTA
	PR_Prothemenops	TACTTCTTTTTTTGATCCTGCTGGTGGAGGGGATCCAATTTTGTTTCAGCATTTATTTTT
	197_T126205_M_BU_biota_OUTGROUP	TACTTCTTTTTTTGACCCTGCTGGTGGTGGAGATCCAATTTTATTTCAGCATTTGTTT--
	198_T104308_M_EC_latior_OUTGROUP	----------------------------------------------------------TT
	CE_Cethegus	TACATCTTTTTTTGATCCCGCGGGCGGGGGAGATCCAGTTTTATTTCAGCATTTGTTTTA
	30_T129259_J_ID	TGGCTCTTTGTTAGGGGTGTTTTTAGGGATACAGATTGCAACCGGGTTGTTTTTATCTAT
	48_T121489_F_ID_MYG224	TGGCTCTTTGTTAGGCGTATTTTTAGGGTTTCAGATTATGACTGGGTTATTTTTAGCTAT
	252_T110224_M_ID_MYG224	------------------------------------------------------------
	42_T133995_F_ID_cupulifex	TGGATCTTTGTTAGGGGTATTTTTAGGAATACAAATCGTGACTGGGTTGTTTTTGGCTAT
	AG_T129362_F_ID	TGGATCTTTGTTGGGGGTGTTTTTAGGGGTTCAGATTATGACTGGGTTGTTTTTAGCTAT
	51_T132738_F_ID	TGGCTCTTTGTTGGGGGTGTTTTTGGGGTTTCAGATTGTGACTGGATTGTTTTTAGCGAT
	52_T132757_F_ID_MYG221	TGGTTCTTTGTTAGGGGTGTTTTTAGGGTTTCAGATTGTGACTGGATTGTTTTTAGTTAT
	115_T134180_F_ID	TGGCTCTTTGTTAGGGGTATTTTTAGGGATCCAAATTATCACTGGGTTGTTTTTGGCTAT
	58_T99997_M_ID_MYG_130_INCOMPTUM_Carnarvon_WA	TGGTTCTTTGTTAGGGGGGTTTTTAGGTTTTCAGATTGTTACTGGATTGTTTTTAGCGGT
	133_T99749_F_ID_MYG475_INTERMEDIUM_Koolyanobbing_WA	TGGTTCTTTGTTAGGGGGGTTTTTAGGCTTTCAGATTATCACTGGGTTGTTTTTGGCGGT
	NCB_010_T139519_M_ID_MYG475_INTERMEDIUM_Warrachuppin_WA	------------------------------------------------------------
	310_T92079_J_ID_MYG475_INTERMEDIUM_Mt_Manning_WA	TGGTTCTTTGTTAGGGGGGTTTTTAGGTTTTCAGATTATCACTGGGTTGTTTTTAGCGGT
	NCB_005_T140940_F_ID_MYG475_INTERMEDIUM_Bullfinch_WA	TGGTTCTTTGTTAGGGGGGTTTTTGGGCTTTCAGATTATCACTGGGTTGTTTTTAGCGGT
	NCB_011_T139517_M_ID_MYG475_INTERMEDIUM_Mungarri_WA	TGGTTCTTTGTTAGGTGGGTTTTTAGGTTTTCAGATTGTTACCGGGTTGTTTTTAGCGGT
	62_T132737_F_ID_NIGRUM_Minnivale_WA	TGGCTCTTTGTTAGGTGTATTTTTAGGATTTCAGATTGTAACTGGGTTGTTTTTGGGGAT
	90_T131632_J_ID_MYG156_JARRAH_Arthur_Rv_WA	TGGCTCTTTGTTAGGTGTATTTTTGAGATTTCAGATTATGACTGGGTTGTTTTTAGCTAT
	131_T99952_M_ID_MYG156_JARRAH_Boddington_WA	TGGCTCTTTGTTAGGCGTATTTTTAGGATTTCAGATTATGACCGGGTTGTTTTTGGCTAT
	124_T124143_M_ID_MYG156_JARRAH_Lesmurdie_WA	TGGTTCTTTGTTGGGTGTGTTTTTAGGGTTTCAAATTATGACTGGGTTGTTTTTGGCTAT
	129_T40601_M_ID_MYG156_JARRAH_Mt_Helena_WA	TGGCTCTTTGTTAGGCGTATTTTTAGGATTTCAAATTATGACTGGGTTGTTTTTGGCTAT
	130_T40632_M_ID_MYG156_JARRAH_Stoneville_WA	TGGCTCTTTGTTAGGCGTATTTTTAGGATTTCAGATTATGACTGGGTTGTTTTTGGCTAT
	NCB_002_T136943_M_ID_MYG156_JARRAH_Bullsbrook_WA	TGGTTCTTTGTTAGGTGTGTTTTTAGGATTTCAAATTATGACTGGGTTGTTTTTGGCTAT
	127_T55925_M_ID_SIGILLATUM_Curtin_Uni_WA	TGGCTCTTTGTTAGGTGTATTTTTAGGATTTCAGATTATAACTGGGTTGTTTTTAGCTAT
	134_T129191_F_ID_SIGILLATUM_Karnup_WA	TGGCTCTTTGTTAGGTGTATTTTTAGGATTTCAGATTATAACTGGGTTGTTTTTGGCTAT
	128_T46054_M_ID_SIGILLATUM_Dalyellup_WA	TGGCTCTTTGTTAGGTGTATTTTTAGGATTTCAGATTATAACTGGGTTGTTTTTGGCTAT
	157_T123102_F_ID_SIGILLATUM_Leschenault_WA	TGGTTCTTTGTTAGGCGTATTTTTAGGGTTTCAGATTATAACTGGGTTGTTTTTGGCTAT
	ID_T132564_M_ID_SIGILLATUM_Crawley_WA	TGGCTCTTTGTTAGGCGTATTTTTAGGATTTCAGATTATAACTGGGTTGTTTTTGGCTAT
	NCB_016_T132756_J_ID_SIGILLATUM_Shenton_Park_WA	------------------------------------------------------------
	NCB_001_T139469_F_ID_MYG474_MCCLEMENTSORUM_Julimar_WA	TGGTTCTTTGTTAGGTGTGTTTTTAGGGTTTCAGATTATAACTGGATTGTTTTTGGCAAT
	NCB_015_T139832_F_ID_MYG474_MCCLEMENTSORUM_7_Mile_Well_WA	TGGTTCTTTGTTAGGTGTATTTTTAGGGTTTCAGATTATAACTGGGTTGTTTTTGGCTAT
	152_T127017_F_ID_MYG477_DANDARAGAN_New_Norcia_WA	TGGCTCTTTGTTAGGCGTATTTTTAGGATTTCAGATTATAACTGGGTTGTTTTTGGCGAT
	148_T108031_J_ID_MYG477_DANDARAGAN_Watheroo_WA	TGGCTCTTTGTTAGGCGTATTTTTAGGGTTTCAAATTATAACTGGGTTGTTTTTGGCTAT
	159_T125751_F_ID_MYG262_FORMOSUM_Mummaloo_WA	TGGTTATTTGTTAGGTGTATTTTTAGGATTTCAGATTGTTACTGGATTGTTTTTAGCTAT
	NCB_013_T125754_F_ID_MYG262_FORMOSUM_Mummaloo_WA	TGGTTCTTTGTTAGGTGTGTTTTTAGGGTTTCAGATTGTTACTGGATTGTTTTTAGCTAT
	NCB_012_T139470_M_ID_MYG262_FORMOSUM_Mt_Gibson_WA	----------------------------------ATTGTCACTGGATTGTTTTTAGCTAT
	NCB_008_T139518_M_ID_MYG520_MCNAMARAI_Bruce_Rock_WA	------------------------------------------------------------
	NCB_014_T139496_F_ID_MYG520_MCNAMARAI_Cleary_WA	------------------------------------------------------------
	NCB_009_T26107_M_ID_MYG520_MCNAMARAI_Trayning_WA	TGGTTCTTTGTTAGGGGTATTTTTAGGGTTTCAGATTGTAACTGGGTTGTTTTTAGCTAT
	149_T122017_J_ID_NIGRUM_Wongan_Hills_WA	TGGTTCTTTGTTAGGTGTGTTCTTAGGATTTCAGATTATAACTGGGTTGTTTTTGGCGAT
	150_T122018_J_ID_NIGRUM_Wongan_Hills_WA	TGGTTCTTTGTTAGGTGTATTCTTAGGATTTCAGATTATAACTGGGTTGTTTTTGGCGAT
	151_T122019_J_ID_NIGRUM_Wongan_Hills_WA	TGGCTCTTTGTTAGTCGTATTTTTAGGATTTCAGATTATGACTGGGTTGTTTTTAGCGAT
	NCB_020_T127020_F_ID_NIGRUM_Calingiri_WA	TGGTTCTTTGTTGGGTGTATTCTTAGGGTTTCAGTTTATGACTGGGTTGTTTTTGGCAAT
	154_T133465_F_ID_MYG518_SCHOKNECHTORUM_Meenaar_WA	------------------------------------------------------------
	NCB_004_T140765_F_ID_MYG518_SCHOKNECHTORUM_York_WA	TGGTTCTTTGTTAGGTGTTTTTTTAGGATTTCAGATTATAACTGGGTTGTTTTTAGCGAT
	63_T110576_F_ID_MYG018_CLYPEATUM_Yakabindie_WA	TGGCTCTTTGTTAGGAGTGTTTTTAGGATTTCAGATTGTCACTGGGTTATTATTGGCTGT
	126_T96452_M_ID_MYG018_CLYPEATUM_Albion_Downs_WA	TGGATCTTTGTTAGGAGTGTTTTTAGGATTTCAGATTGTCACTGGGTTATTATTGGCTGT
	136_T110581_F_ID_MYG018_CLYPEATUM_Yakabindie_WA	TGGCTCTTTGTTAGGCGTATTTTTAGGATTTCAGATTGTCACTGGGTTATTATTGGCTGT
	135_T103475_F_ID_MYG018_CLYPEATUM_Yeelirrie_WA	TGGCTCTTTGTTAGGAGTGTTTTTAGGATTTCAGATTGTCACTGGGTTATTATTGGCTGT
	160_T101942_F_ID_MYG018_CLYPEATUM_Yeelirrie_WA	TGGCTCTTTGTTAGGAGTATTTTTAGGATTTCAGATTGTCACTGGGTTATTATTGGCTGT
	64_T78246_F_ID_MYG018_CLYPEATUM_Coolcalalaya_WA	TGGCTCTTTGTTAGGTGTATTTTTGGGATTTCAGATTGTTACTGGGTTATTATTAGCGGT
	137_T78252_F_ID_MYG018_CLYPEATUM_Coolcalalaya_WA	TGGCTCTTTGTTGGGGGTGTTTTTGGGATTTCAGATTGTTACTGGGTTATTATTAGCGGT
	138_T108032_F_ID_MYG018_CLYPEATUM_Woolgorong_WA	TGGTTCTTTGTTAGGTGTATTTTTAGGGTTTCAGATTGTCACTGGGTTATTGTTGGCGGT
	132_T107368_M_ID_MYG018_CLYPEATUM_Glen_Stn_WA	TGGCTCTTTGTTAGGGGTGTTTTTAGGATTTCAGGTTGTTACTGGGTTATTATTGGCGGT
	NCB_021_T136250_F_ID_MYG018_CLYPEATUM_Boolardy_Stn_WA	TGGTTCTTTGTTAGGGGTGTTTTTAGGATTTCAGATTGTTACTGGGTTATTATTAGCGGT
	NCB_022_T136252_M_ID_MYG018_CLYPEATUM_Jack_Hills_WA	TGGTTCTTTGTTAGGGGTGTTTTTAGGATTTCAGATTGTTACTGGGTTATTATTAGCGGT
	139_T108030_F_ID_MYG018_CLYPEATUM_Lakeside_Stn_WA	TGGCTCTTTGTTAGGGGTATTTTTAGGATTTCAGATTGTCACTGGATTGTTATTAGCGGT
	141_T108516_F_ID_MYG018_CLYPEATUM_Karara_WA	TGGCTCTTTGTTAGGGGTGTTTTTAGGATTTCAGATTGTCACTGGACTATTATTGGCAGT
	142_T110279_J_ID_MYG018_CLYPEATUM_Kadji_Kadji_WA	TGGCTCTTTGTTAGGAGTATTTTTAGGATTTCAGATTGTCACTGGGCTATTATTAGCAGC
	140_T108517_F_ID_MYG018_CLYPEATUM_Dalgaranga_Stn_WA	TGGCTCTTTGTTAGGGGTGTTTTTAGGATTTCAGATTATCACTGGGTTATTATTGGCGGT
	125_T117996_F_ID_MYG018_CLYPEATUM_Blue_Hill_Rg_WA	TGGTTCTTTGTTAGGTGTATTTTTAGGATTCCAGATTGTCACTGGATTATTGTTAGCGGT
	143_T125765_F_ID_MYG521_KOPEJTKAORUM_Mummaloo_WA	TGGCTCTTTGTTAGGGGTGTTTTTGGGATTTCAGATTGTTACAGGATTGTTATTGGCAGT
	NCB_003_T140751_F_ID_MYG521_KOPEJTKAORUM_Charles_Darwin_NR_WA	TGGTTCCTTGTTAGGGGTGTTTTTAGGATTTCAGATTGTTACTGGGCTGTTATTGGCGGT
	144_T108519_F_ID_MYG521_KOPEJTKAORUM_Charles_Darwin_NR_WA	TATATCTTTGTTAGGCGTATTTTTAGTATTTCAGATTATTACTGGGTTGATATTAGCGGT
	NCB_019_T126455_F_ID_MYG521_KOPEJTKAORUM_Mummaloo_WA	TGGTTCCTTGTTGGGGGTATTTTTAGTATTTCAGATTGTTACTGGGTTGATATTAGCGGT
	145_T108523_F_ID_MYG521_KOPEJTKAORUM_Maya_NR_WA	TGGCTCTTTGTTAGGGGTGTTTTTAGGATTTCAGATTGCTACTGGGCTGATATTGGCGGT
	147_T108518_J_ID_MYG521_KOPEJTKAORUM_Buntine_NR_WA	TGGATCTTTGTTAGGGGTGTTTTTAGGATTTCAGATTATTACTGGGCTGATATTGGCGGT
	NCB_007_T139468_M_ID_MYG472_KWONGAN_Mt_Lesueur_WA	TGGCTCTTTGTTGGGGGTGTTTTTAGGATTTCAGATTGTAACTGGGTTGTTATTGGCAGT
	NCB_018_T27117_M_ID_MYG472_KWONGAN_Eneabba_WA	------------------------------------------------------------
	NCB_006_T141118_F_ID_MYG478_ARENACEUM_Kalbarri_WA	TGGCTCTTTGTTGGGAGTGATTTTAGGATTTCAGATTGTTACTGGATTAATATTGGCAGT
	NCB_017_T41364_M_ID_MYG478_ARENACEUM_Zuytdorp_WA	------------------------------------------------------------
	241_T96623_M_ID_MYG064	TGGTTCTTTGTTAGGGGTGTTTTTAGGGTTTCAGATTGTAACTGGGTTATTTTTGGCGGT
	249_T97339_M_ID_castellum	TGGTTCTTTATTAGGGGTGTTTTTAGGATTTCAAATTGTTAGTGGATTGTTTTTGGTTAT
	251_T97337_M_ID_castellum	TGGTTCTTTATTAGGGGTGTTTTTAGGGTTTCAAATTGTTAGTGGGTTGTTTTTGGTCAT
	297_T96285_F_ID_castellum	TGGCTCTTTATTGGGGGTGTTTTTGGGGTTTCAAATTGTTAGTGGGTTGTTTTTGGTTGT
	298_T96288_F_ID_castellum	TGGCTCTTTATTAGGGGTGTTTTTAGGGTTTCAAATTGTTAGTGGGTTGTTTTTGGTTAT
	73_T109160_F_ID_galeosomoides	TGGCTCATTATTAGGGGTGTTTTTAGGGTTTCAAATTGTAACTGGATTGTTTTTAGCTAT
	214_T103391_J_ID_galeosomoides	TGGCTCTTTATTAGGCGTATTTTTAGGATTTCAAATTGTAACTGGATTGTTTTTAGCTAT
	213_T72649_M_EP_bifida_OUTGROUP	TGGTTCTTTATTAGGTGTATTTCTTGGATTCCAGATTGTAACTGGGATTTTTTTATCTAT
	AN_T132736_F_GA_villosus_OUTGROUP	TGGATTTTTGTTAGGGATCTATTTGGGTTTCCAAATTATCACTGGATTAATATTGGCTAT
	PR_Prothemenops	TGGTTCTTTGTTAGGAATATTTTTAGTAGTTCAAATTGTAACTGGAATGTTTTTAGCAAT
	197_T126205_M_BU_biota_OUTGROUP	------TTTGTTAGGCATATTTTTAGGATTTCAGATGGCAACAGGATTGTTTTTGGCTTT
	198_T104308_M_EC_latior_OUTGROUP	TGGATCTTTGTTAGGGGTGTTTTTAGGAATCCAAATTGTAACAGGATTATTTTTAGCTTT
	CE_Cethegus	TGGCTCATTATTAGGGGTGTTTTTAGTAGTCCAGTTAGTAACAGGTTTATTTTTAGCAGT
	30_T129259_J_ID	TCATTTTTCTGGTGATGTTAATATGTCATTTTCTTCAGTGGTTTCTATTATACGAGACGT
	48_T121489_F_ID_MYG224	TCATTTTTCGGGGGATGTGAGTATATCTTTTTCTTCGGTGGTTTTCATAATGCGAGATGT
	252_T110224_M_ID_MYG224	------------------------------------------------------------
	42_T133995_F_ID_cupulifex	TCATTTTTCGGGGGATGTAAATATATCCTTTTCTTCTGTAGTTTCTATTATACGGGATGT
	AG_T129362_F_ID	TCATTTTTCAGGTGATGTAAATATATCTTTTTCTTCGGTAGTCTCTATTATACGAGATGT
	51_T132738_F_ID	TCATTTTTCAGGAGATGTGAATATATCATTTTCTTCGGTGGTGTTTATGATGCGGGATGT
	52_T132757_F_ID_MYG221	TCATTTTTCAGGTGATGAGAATATGTCTTTTTCTTCGGTGATTCATATTATGCGGGATGT
	115_T134180_F_ID	TCATTTTTCAGGGGATATAAGTATGTCCTTTTCTTCGGTAGTTTCTATTATACGGGATGT
	58_T99997_M_ID_MYG_130_INCOMPTUM_Carnarvon_WA	TCATTTTTCGGGGGATATGAATATGTCTTTCTCTTCGGTAGTTCATATTATACGAGATAT
	133_T99749_F_ID_MYG475_INTERMEDIUM_Koolyanobbing_WA	TCATTTTTCAGGGGATGTGGATGTGTCTTTCTCTTCGGTAGTGCACATTATACGGGATAT
	NCB_010_T139519_M_ID_MYG475_INTERMEDIUM_Warrachuppin_WA	------------------------------------------------------------
	310_T92079_J_ID_MYG475_INTERMEDIUM_Mt_Manning_WA	TCATTTTTCAGGGGATGTGAATATGTCTTTCTCTTCGGTAGTGCATATTATGCGAGATAT
	NCB_005_T140940_F_ID_MYG475_INTERMEDIUM_Bullfinch_WA	TCATTTTTCAGGGGATGTGAATATGTCTTTCTCTTCGGTAGTGCATATTATGCGAGATAT
	NCB_011_T139517_M_ID_MYG475_INTERMEDIUM_Mungarri_WA	TCATTTTTCAGGGGATGTTAATATATCTTTCTCTTCGGTAGTGCATATTATGCGAGATAT
	62_T132737_F_ID_NIGRUM_Minnivale_WA	TCATTTTTCAGGTGATGTAAATTTGTCTTTTTCTTCAGTAGTTCATATTATACGAGATGT
	90_T131632_J_ID_MYG156_JARRAH_Arthur_Rv_WA	TCATTTTTCAGGTGATGTTAGTTTGTCTTTTTCTTCGGTGGTTCATATTATGCGGGATGT
	131_T99952_M_ID_MYG156_JARRAH_Boddington_WA	TCATTTTTCAGGTGATGTTAGTTTGTCTTTTTCTTCGTTGATTCATATTATGCGGGATGT
	124_T124143_M_ID_MYG156_JARRAH_Lesmurdie_WA	TCATTTTTCAGGTGATGTTAATTTGTCTTTTTCTTCGGTGATTCATATTATGCGGGATGT
	129_T40601_M_ID_MYG156_JARRAH_Mt_Helena_WA	TCATTTTTCAGGTGATGTTAATTTGTCTTTTTCTTCGGTGATTCATATTATACGGGATGT
	130_T40632_M_ID_MYG156_JARRAH_Stoneville_WA	TCATTTTTCAGGTGATGTTAATTTGTCTTTTTCTTCGGTGATTCATATTATACGGGATGT
	NCB_002_T136943_M_ID_MYG156_JARRAH_Bullsbrook_WA	TCATTTTTCAGGTGATGTTAATTTATCTTTTTCTTCGGTGATTCATATTATGCGGGATGT
	127_T55925_M_ID_SIGILLATUM_Curtin_Uni_WA	TCATTTTTCAGGTGATGTTAATGTGTCTTTTTCTTCAGTAATTCACGTTATGCGTGATGT
	134_T129191_F_ID_SIGILLATUM_Karnup_WA	TCATTTTTCAGGTGATGTTAATGTGTCTTTTTCTTCAGTAATTCACGTTATGCGTGATGT
	128_T46054_M_ID_SIGILLATUM_Dalyellup_WA	TCATTTTTCAGGTGATGTTAATGTGTCTTTTTCTTCAGTAATTCACGTTATACGTGATGT
	157_T123102_F_ID_SIGILLATUM_Leschenault_WA	TCATTTTTCAGGTGATGTTAATGTGTCTTTTTCTTCTGTAATTCACGTTATGCGTGATGT
	ID_T132564_M_ID_SIGILLATUM_Crawley_WA	TCATTTTTCAGGTGATGTTAATATGTCTTTTTCTTCAGTAATTCACATTATGCGTGATGT
	NCB_016_T132756_J_ID_SIGILLATUM_Shenton_Park_WA	------------------------------------------------------------
	NCB_001_T139469_F_ID_MYG474_MCCLEMENTSORUM_Julimar_WA	TCATTTTTCTGGTGATGTTAATATGTCTTTTTCTTCAGTGATTCATATTATGCGGGATGT
	NCB_015_T139832_F_ID_MYG474_MCCLEMENTSORUM_7_Mile_Well_WA	TCATTTTTCTGGTGATGTTAATATGTCTTTTTCTTCGGTGATTCATATTATACGGGATGT
	152_T127017_F_ID_MYG477_DANDARAGAN_New_Norcia_WA	TCATTTTTCAGGGGATGTTGATGTGTCTTTTTCTTCAGTTATTCATATTATGCGAGATGT
	148_T108031_J_ID_MYG477_DANDARAGAN_Watheroo_WA	TCATTTTTCAGGAGATGTTAATGTGTCTTTTTCTTCTGTTATTCATATTATACGGGATGT
	159_T125751_F_ID_MYG262_FORMOSUM_Mummaloo_WA	TCATTTTTCAGGAGATGTGAGTATGTCATTTTCTTCGGTAATTCATATTATACGGGATGT
	NCB_013_T125754_F_ID_MYG262_FORMOSUM_Mummaloo_WA	TCATTTTTCAGGAGATGTGAGTATGTCATTTTCTTCGGTAATTCATATCATACGGGATGT
	NCB_012_T139470_M_ID_MYG262_FORMOSUM_Mt_Gibson_WA	TCATTTTTCAGGAGATGTGAGTATGTCATTTTCTTCGGTAATTCATATTATACGGGATGT
	NCB_008_T139518_M_ID_MYG520_MCNAMARAI_Bruce_Rock_WA	------------------------------------------------------------
	NCB_014_T139496_F_ID_MYG520_MCNAMARAI_Cleary_WA	------------------------------------------------------------
	NCB_009_T26107_M_ID_MYG520_MCNAMARAI_Trayning_WA	TCATTTTTCAGGAGATGTAAATATATCATTTTCTTCGGTGATTCATATTATGCGGGATGT
	149_T122017_J_ID_NIGRUM_Wongan_Hills_WA	TCATTTTTCGGGTGATGTAAATTTATCTTTTTCTTCTGTGGTTCATATTATACGGGATGT
	150_T122018_J_ID_NIGRUM_Wongan_Hills_WA	TCATTTTTCGGGTGATGTAAATTTATCTTTTTCTTCTGTGGTTCATATTATACGGGATGT
	151_T122019_J_ID_NIGRUM_Wongan_Hills_WA	TCATTTTTCAGGAGATGTTAATTTATCTTTTTCTTCTGTGATTCATATTATACGAGATGT
	NCB_020_T127020_F_ID_NIGRUM_Calingiri_WA	TCATTTTTCAGGAGATGTTAGTTTATCTTTTTCTTCTGTGATTCATATTATACGGGATGT
	154_T133465_F_ID_MYG518_SCHOKNECHTORUM_Meenaar_WA	------------------------------------------------------------
	NCB_004_T140765_F_ID_MYG518_SCHOKNECHTORUM_York_WA	TCATTTTTCAGGAGATGTAAATTTATCTTTTTCTTCTGTAATTCATATTATGCGGAATGT
	63_T110576_F_ID_MYG018_CLYPEATUM_Yakabindie_WA	TCATTATTCAGGTGATGTTAGTGTGTCTTTTTCTTCGGTGGTTAATGTTATGCGAGATGT
	126_T96452_M_ID_MYG018_CLYPEATUM_Albion_Downs_WA	TCATTATTCAGGTGATGTTAGTGTGTCTTTTTCTTCGGTGGTTAATGTTATGCGAGATGT
	136_T110581_F_ID_MYG018_CLYPEATUM_Yakabindie_WA	TCATTATTCAGGTGATGTTAGTGTGTCTTTTTCTTCGGTGGTTAATGTTATGCGAGATGT
	135_T103475_F_ID_MYG018_CLYPEATUM_Yeelirrie_WA	TCATTATTCAGGTGATGTTAGTGTGTCTTTTTCTTCGGTGGTTAATGTTATGCGAGATGT
	160_T101942_F_ID_MYG018_CLYPEATUM_Yeelirrie_WA	TCATTATTCAGGTGATGTGAGTGTGTCTTTTTCTTCGGTGGTTAATGTTATGCGAGATGT
	64_T78246_F_ID_MYG018_CLYPEATUM_Coolcalalaya_WA	TCATTATTCAGGCGATGTAAATGTGTCTTTTTCTTCGGTGGTTAATGTCATGCGAGATGT
	137_T78252_F_ID_MYG018_CLYPEATUM_Coolcalalaya_WA	TCATTATTCAGGCGATGTAAATGTGTCTTTTTCTTCGGTGGTTAATGTCATGCGAGATGT
	138_T108032_F_ID_MYG018_CLYPEATUM_Woolgorong_WA	TCATTATTCAGGTGATGTTAATGTGTCTTTTTCTTCGGTGATCAATATTATACGAGATGT
	132_T107368_M_ID_MYG018_CLYPEATUM_Glen_Stn_WA	TCATTATTCAGGTGATGTTAATGTGTCTTTTTCTTCGGTGGTTAGAATTATACGAGATGT
	NCB_021_T136250_F_ID_MYG018_CLYPEATUM_Boolardy_Stn_WA	TCATTATACAGGTGATGTTAATGTGTCTTTTTCTTCGGTGGTTAGAATTATACGAGATGT
	NCB_022_T136252_M_ID_MYG018_CLYPEATUM_Jack_Hills_WA	TCATTATACAGGTGATGTTAATGTGTCTTTTTCTTCGGTGGTTAGAATTATACGAGATGT
	139_T108030_F_ID_MYG018_CLYPEATUM_Lakeside_Stn_WA	TCATTATTCAGGTGATGTAAATGTGTCTTTTTCTTCGGTGGTTGGAGTTATACGAGATGT
	141_T108516_F_ID_MYG018_CLYPEATUM_Karara_WA	CCATTATTCAGGTGACGTAAATGTGTCTTTTTCTTCGGTAGTTCATATTATGCGGGATGT
	142_T110279_J_ID_MYG018_CLYPEATUM_Kadji_Kadji_WA	CCATTATTCAGGTGATGTGAATGTGTCTTTTTCTTCGGTAGTTCATATTATGCGGGATGT
	140_T108517_F_ID_MYG018_CLYPEATUM_Dalgaranga_Stn_WA	TCATTATTCAGGTGATGTTAATGTGTCTTTTTCTTCGGTAGTTAGTGTCATGCGAGATGT
	125_T117996_F_ID_MYG018_CLYPEATUM_Blue_Hill_Rg_WA	ACATTATTCAGGTGATGTAAATGTATCTTTTTCTTCGGTAGTTCATATTATGCGGGATGT
	143_T125765_F_ID_MYG521_KOPEJTKAORUM_Mummaloo_WA	TCATTATTCGGGTGATGTTAATGTATCTTTTTCTTCGGTGGTTCATATTATACGAGATGT
	NCB_003_T140751_F_ID_MYG521_KOPEJTKAORUM_Charles_Darwin_NR_WA	TCATTATTCAGGCGATGTTAATGTGTCTTTTTCTTCGGTGGTTCATATTATGCGAGATGT
	144_T108519_F_ID_MYG521_KOPEJTKAORUM_Charles_Darwin_NR_WA	TCATTATTCAGGTGATGTTAATGTGTCTTTTTCTTCGGTGGTTCATATTATGCGAGATGT
	NCB_019_T126455_F_ID_MYG521_KOPEJTKAORUM_Mummaloo_WA	TCATTATTCAGGTGATGTTAATGTGTCTTTTTCTTCGGTGGTTCATATTATGCGAGATGT
	145_T108523_F_ID_MYG521_KOPEJTKAORUM_Maya_NR_WA	TCATTATTCAGGTGATGTTAATGTGTCTTTTTCTTCGGTAGTTCATATTATGCGAGATGT
	147_T108518_J_ID_MYG521_KOPEJTKAORUM_Buntine_NR_WA	TCATTATTCAGGTGATGTTAATGCGTCTTTTTCTTCGGTAGTTCATATTATGCGAGATGT
	NCB_007_T139468_M_ID_MYG472_KWONGAN_Mt_Lesueur_WA	CCATTATTCGGGTGATGTTAGTGTGTCTTTTTCTTCGGTGGTTCATATTATACGGGATGT
	NCB_018_T27117_M_ID_MYG472_KWONGAN_Eneabba_WA	------------------------------------------------------------
	NCB_006_T141118_F_ID_MYG478_ARENACEUM_Kalbarri_WA	TCATTATTCAGGCGATGTTAGTGTGTCTTTTTCTTCGGTGATTCATATTATACGGGATGT
	NCB_017_T41364_M_ID_MYG478_ARENACEUM_Zuytdorp_WA	------------------------------------------------------------
	241_T96623_M_ID_MYG064	TCATTTTTCAGGTGATGTGAGTATGTCTTTTTCTTCAGTGGTTCACATGGTGCGGGATGT
	249_T97339_M_ID_castellum	TCATTTTTCTGGAGATGCGAGAATGTCTTTTTCTTCGGTGGTTCATATTATGCGGGATGT
	251_T97337_M_ID_castellum	TCATTTTTCTGGAGATGCAAGAATGTCTTTTTCTTCAGTGATTCATATTATGCGAGATGT
	297_T96285_F_ID_castellum	TCATTTTTCTGGAGATGCGAGAGTATCTTTCTCTTCAGTGATTCATATTATGCGAGATGT
	298_T96288_F_ID_castellum	TCATTTTTCTGGAGATGCAAGAATGTCTTTCTCTTCAGTGATTCATATTATGCGTGATGT
	73_T109160_F_ID_galeosomoides	TCATTTTACGAGAGAGATGAGAATGTCTTTTTATTCTGTGGTTCATATTATGCGGGATGT
	214_T103391_J_ID_galeosomoides	TCATTTTACGAGAGAGATGAGAATATCTTTTTATTCTGTGGTTCATATTATGCGGGATGT
	213_T72649_M_EP_bifida_OUTGROUP	TCATTTTTCTGGTGATGTAAATTTGTCTTTCTCTTCAGTTATTCATATTATACGTGATGT
	AN_T132736_F_GA_villosus_OUTGROUP	CAATTTTTCAGGAGATATAACTTTGTCTTTTTATTCTGTAATTCATATAATACGAGATGT
	PR_Prothemenops	GCATTTTTCGGGTGATGTAAATTTGTCTTTTAGAGTAGTAGTCCATATTATACGGGATGT
	197_T126205_M_BU_biota_OUTGROUP	TCATTTTTCTGGGGACATAAATTTATCATTTGGTTCTGTTGTTCATATAATACGTGATGT
	198_T104308_M_EC_latior_OUTGROUP	ACATTTTTCTGGTGATGCGAATTTATCGTTTTATTCTGTGGTTCATATTATACGGGATGT
	CE_Cethegus	TCATTATTCTGGAGATACAAATGAATCATTTTCAGTAATGGTTCATTTAATACGGGATGT
	30_T129259_J_ID	GAATGGGGGATGGATTATTCGAGTGTTGCATTCTAATGGTGCTAGATTGTTTTTTGTGTT
	48_T121489_F_ID_MYG224	TAATGAAGGATGAGTTATACGAGTGTTTCATTCGAATGGTGCAAGAATGTTTTTTATGTT
	252_T110224_M_ID_MYG224	------------------------------------------------------------
	42_T133995_F_ID_cupulifex	TAGTGGGGGATGAATAATTCGGGTGTTACATTCAAATGGTGCCAGAATGTTCTTTGTGTT
	AG_T129362_F_ID	TAATGGAGGGTGGATTATTCGAGTGTTGCATTCTAATGGCGCTAGATTGTTCTTTGTGTT
	51_T132738_F_ID	AAATGGGGGATGAATGATCCGAGTGTTGCATTCGAATGGGGCTAGTTTGTTTTTTGTGTT
	52_T132757_F_ID_MYG221	TGATGGAGGGTGGTTTATTCGAGTGTTGCATTCTAATGGTGCTAGAATATTTTTTGTGTT
	115_T134180_F_ID	GAATGGAGGGTGAGTTGTTCGAGTGATACATTCCAACGGAGCCAGATTATTCTTTGTGTT
	58_T99997_M_ID_MYG_130_INCOMPTUM_Carnarvon_WA	TGAAAGTGGTTGGGTGATTCGAGTGATGCATTCTAATGGGGCTAGAATATTCTTTTTGTT
	133_T99749_F_ID_MYG475_INTERMEDIUM_Koolyanobbing_WA	TGAAGGTGGTTGGATGATTCGAGTAATGCATTCGAATGGCGCTAGAATGTTCTTTTTGTT
	NCB_010_T139519_M_ID_MYG475_INTERMEDIUM_Warrachuppin_WA	---------------------------GCATTCGAATGGCGCTAGAATGTTCTTTTTGTT
	310_T92079_J_ID_MYG475_INTERMEDIUM_Mt_Manning_WA	TGAAGGTGGATGGATGATTCGAGTAATGCATTCGAATGGCGCTAGAATGTTCTTTTTGTT
	NCB_005_T140940_F_ID_MYG475_INTERMEDIUM_Bullfinch_WA	TGAAGGTGGATGGATGATTCGAGTAATGCATTCGAATGGCGCTAGAATGTTCTTTTTGTT
	NCB_011_T139517_M_ID_MYG475_INTERMEDIUM_Mungarri_WA	TGAAGGTGGATGGATGATTCGAGTAATGCATTCGAATGGTGCTAGAATGTTTTTTTTGTT
	62_T132737_F_ID_NIGRUM_Minnivale_WA	TGATGATGGGTGAGTGATTCGAGTGTTACATTCTAATGGGGCGAGAATGTTTTTTTTGTT
	90_T131632_J_ID_MYG156_JARRAH_Arthur_Rv_WA	TGATGGGGGGTGGGTTATTCGGGTGTTTCATTCTAATGGTGCTAGAATGTTTTTTTTATT
	131_T99952_M_ID_MYG156_JARRAH_Boddington_WA	TGATGGGGGGTGGATTATCCGGGTGTTACATTCTAACGGTGCTAGAATGTTTTTTTTATT
	124_T124143_M_ID_MYG156_JARRAH_Lesmurdie_WA	TGATGGGGGGTGAATGATTCGGGTGATACATTCTAATGGTGCTAGAATGTTTTTTTTATT
	129_T40601_M_ID_MYG156_JARRAH_Mt_Helena_WA	TGATAAGGGGTGAATGGTTCGGGTGTTACATTCTAATGGTGCTAGAATGTTTTTTTTATT
	130_T40632_M_ID_MYG156_JARRAH_Stoneville_WA	TGATAAGGGGTGAATGGTTCGGGTGTTACATTCTAATGGTGCTAGAATGTTTTTTTTATT
	NCB_002_T136943_M_ID_MYG156_JARRAH_Bullsbrook_WA	TGATGGAGGGTGAATGATTCGGGTGTTACATTCTAATGGTGCTAGAATGTTTTTTTTATT
	127_T55925_M_ID_SIGILLATUM_Curtin_Uni_WA	TGATGGTGGATGAATGATTCGGGTAATACATTCTAATGGGGCGAGAATCTTCTTTTTATT
	134_T129191_F_ID_SIGILLATUM_Karnup_WA	TGATGGTGGATGAATGATTCGGGTAATGCATTCTAATGGGGCGAGAATCTTCTTTTTATT
	128_T46054_M_ID_SIGILLATUM_Dalyellup_WA	TGATGGAGGATGGATGATTCGGGTGTTGCATTCTAATGGGGCGAGAATCTTCTTTTTATT
	157_T123102_F_ID_SIGILLATUM_Leschenault_WA	TGATGGAGGATGGATGATTCGGGTGTTGCATTCTAATGGGGCGAGAATCTTCTTTTTATT
	ID_T132564_M_ID_SIGILLATUM_Crawley_WA	TGATGGAGGATGGATGATTCGAGTGTTGCATTCTAATGGGGCGAGAATCTTCTTTTTATT
	NCB_016_T132756_J_ID_SIGILLATUM_Shenton_Park_WA	------------------------------------------------------------
	NCB_001_T139469_F_ID_MYG474_MCCLEMENTSORUM_Julimar_WA	CGATGGTGGGTGGATAATTCGGGTGTTGCATTCTAACGGTGCAAGAATGTTCTTTTTATT
	NCB_015_T139832_F_ID_MYG474_MCCLEMENTSORUM_7_Mile_Well_WA	TGATGGGGGGTGAATGATTCGGGTGTTGCATTCTAACGGTGCGAGAATGTTCTTTTTATT
	152_T127017_F_ID_MYG477_DANDARAGAN_New_Norcia_WA	TAATGGGGGGTGAATGGTTCGAGTGTTGCATTCTAATGGTGCAAGAATGTTCTTTTTATT
	148_T108031_J_ID_MYG477_DANDARAGAN_Watheroo_WA	AAATGGGGGATGAATGGTTCGAGTATTGCATTCTAATGGAGCAAGAATGTTCTTTTTATT
	159_T125751_F_ID_MYG262_FORMOSUM_Mummaloo_WA	TGATGGAGGATGAATGATTCGGGTATTACATTCTAATGGTGCGAGAATGTTTTTTTTATT
	NCB_013_T125754_F_ID_MYG262_FORMOSUM_Mummaloo_WA	TGATGGGGGATGAATGATTCGGGTATTACATTCTAATGGTGCGAGAATGTTTTTTTTATT
	NCB_012_T139470_M_ID_MYG262_FORMOSUM_Mt_Gibson_WA	TGATGGAGGATGAATGATTCGGGTATTACATTCTAATGGTGCGAGAATGTTTTTTTTATT
	NCB_008_T139518_M_ID_MYG520_MCNAMARAI_Bruce_Rock_WA	------------------------------------------------------------
	NCB_014_T139496_F_ID_MYG520_MCNAMARAI_Cleary_WA	------------------------------------------------------------
	NCB_009_T26107_M_ID_MYG520_MCNAMARAI_Trayning_WA	TGATGGAGGGTGGATGATTCGAGTGTTTCATTCTAATGGAGCAAGAATATTTTTTTTGTT
	149_T122017_J_ID_NIGRUM_Wongan_Hills_WA	GGATAAAGGATGAATAATTCGAGTATTACATTCTAATGGTGCGAGAATATTTTTTTTATT
	150_T122018_J_ID_NIGRUM_Wongan_Hills_WA	GGATAAAGGATGAATAATTCGAGTATTACATTCTAATGGTGCGAGAATATTTTTTTTATT
	151_T122019_J_ID_NIGRUM_Wongan_Hills_WA	TGATGGGGGATGAATGATTCGAGTGTTACATTCTAATGGTGCAAGAATATTTTTTTTATT
	NCB_020_T127020_F_ID_NIGRUM_Calingiri_WA	TGATAAGGGATGAATGATTCGAGTGTTACATTCTAATGGTGCTAGAATATTTTTTTTATT
	154_T133465_F_ID_MYG518_SCHOKNECHTORUM_Meenaar_WA	-------------ATGATTCGAGTGTTACATTCTAATGGGGCGAGAATATTTTTTTTATT
	NCB_004_T140765_F_ID_MYG518_SCHOKNECHTORUM_York_WA	TGATGGGGGGTGAATGATTCGAGTGTTACATTCTAATGGGGCGAGAATATTTTTTTTATT
	63_T110576_F_ID_MYG018_CLYPEATUM_Yakabindie_WA	AGAAGGGGGGTGGATAATTCGTGTGTTGCATTCTAATGGGGCAAGAATGTTTTTTTTATT
	126_T96452_M_ID_MYG018_CLYPEATUM_Albion_Downs_WA	AGAAGGGGGGTGGATAATTCGTGTGTTGCATTCTAATGGGGCAAGAATGTTTTTTTTATT
	136_T110581_F_ID_MYG018_CLYPEATUM_Yakabindie_WA	AGAAGGGGGGTGGATAATTCGTGTGTTGCATTCTAATGGGGCAAGAATGTTTTTTTTATT
	135_T103475_F_ID_MYG018_CLYPEATUM_Yeelirrie_WA	AGAAGGGGGGTGGATAATTCGTGTGTTGCATTCTAATGGGGCAAGAATGTTTTTTTTATT
	160_T101942_F_ID_MYG018_CLYPEATUM_Yeelirrie_WA	AGAAGGGGGGTGGATGATTCGTGTGTTGCATTCTAATGGAGCAAGAATGTTTTTTTTATT
	64_T78246_F_ID_MYG018_CLYPEATUM_Coolcalalaya_WA	AGAAGGGGGATGGATGATTCGTGTGTTGCATTCTAATGGTGCAAGAATGTTTTTTCTATT
	137_T78252_F_ID_MYG018_CLYPEATUM_Coolcalalaya_WA	AGAAGGGGGATGGATGATTCGTGTGTTGCATTCTAATGGTGCAAGAATGTTTTTTCTATT
	138_T108032_F_ID_MYG018_CLYPEATUM_Woolgorong_WA	TGAAGGTGGGTGGATGATTCGTGTGTTGCATTCTAATGGTGCAAGAATGTTTTTTCTATT
	132_T107368_M_ID_MYG018_CLYPEATUM_Glen_Stn_WA	AGAAGGGGGGTGAATGATTCGTGTGTTGCATTCTAATGGTGCAAGAATGTTTTTTCTATT
	NCB_021_T136250_F_ID_MYG018_CLYPEATUM_Boolardy_Stn_WA	GGAAGGGGGGTGAATGATTCGTGTGTTGCATTCTAATGGTGCAAGAATGTTTTTTCTATT
	NCB_022_T136252_M_ID_MYG018_CLYPEATUM_Jack_Hills_WA	GGAAGGGGGGTGAATGATTCGTGTGTTGCATTCTAATGGTGCAAGAATGTTTTTTCTATT
	139_T108030_F_ID_MYG018_CLYPEATUM_Lakeside_Stn_WA	AGAAGGGGGGTGGATGATTCGTGTATTGCATTCTAATGGTGCAAGAATGTTTTTTCTATT
	141_T108516_F_ID_MYG018_CLYPEATUM_Karara_WA	AGGGGGGGGATGAATGATTCGTGTGTTGCATTCTAATGGCGCAAGAATGTTTTTTCTATT
	142_T110279_J_ID_MYG018_CLYPEATUM_Kadji_Kadji_WA	AGAAGGTGGATGAATGATTCGTGTGTTGCATTCTAATGGTGCAAGAATATTTTTTCTATT
	140_T108517_F_ID_MYG018_CLYPEATUM_Dalgaranga_Stn_WA	AGAAGGGGGGTGAATGATTCGTGTGTTGCACTCTAATGGTGCAAGAATGTTTTTTTTATT
	125_T117996_F_ID_MYG018_CLYPEATUM_Blue_Hill_Rg_WA	AGAAGGGGGATGAATGATTCGTGTATTACATTCTAATGGTGCAAGAATGTTTTTTCTATT
	143_T125765_F_ID_MYG521_KOPEJTKAORUM_Mummaloo_WA	AGAAGGGGGGTGAATAATTCGTGTATTGCATTCCAATGGTGCAAGAATATTTTTTTTATT
	NCB_003_T140751_F_ID_MYG521_KOPEJTKAORUM_Charles_Darwin_NR_WA	AGGGGGGGGGTGAATAATTCGTGTATTGCATTCCAATGGTGCGAGAATATTTTTTTTATT
	144_T108519_F_ID_MYG521_KOPEJTKAORUM_Charles_Darwin_NR_WA	AGAGGGAGGATGAATAATTCGTGTATTACATTCTAATGGTGCAAGAATGTTTTTTTTATT
	NCB_019_T126455_F_ID_MYG521_KOPEJTKAORUM_Mummaloo_WA	AGAGGGAGGATGAATAATTCGTGTATTACATTCTAATGGTGCAAGAATGTTTTTTTTATT
	145_T108523_F_ID_MYG521_KOPEJTKAORUM_Maya_NR_WA	GGAAGGGGGATGAATAATTCGTGTATTGCATTCCAATGGCGCAAGAATGTTTTTTTTATT
	147_T108518_J_ID_MYG521_KOPEJTKAORUM_Buntine_NR_WA	GGAAGGGGGATGAATGATTCGTGTATTGCATTCCAATGGTGCAAGAATGTTTTTTTTATT
	NCB_007_T139468_M_ID_MYG472_KWONGAN_Mt_Lesueur_WA	AGAGGGAGGCTGGATGATTCGTGTGTTGCATTCCAATGGTGCAAGAATGTTTTTTCTATT
	NCB_018_T27117_M_ID_MYG472_KWONGAN_Eneabba_WA	------------------------------------------------------------
	NCB_006_T141118_F_ID_MYG478_ARENACEUM_Kalbarri_WA	AGAAGGGGGCTGGATAATTCGTGTGTTGCATTCCAATGGTGCAAGAATGTTTTTTTTATT
	NCB_017_T41364_M_ID_MYG478_ARENACEUM_Zuytdorp_WA	------------------------------------------------------------
	241_T96623_M_ID_MYG064	TGAAGGGGGTTGAATAATTCGAGTATTGCATTCTAATGGGGCCAGAATATTTTTCGTTTT
	249_T97339_M_ID_castellum	GAGTGATGGATGAATGATTCGGGTGATTCATTCCAATGGAGCTAGAATGTTTTTTTTGTT
	251_T97337_M_ID_castellum	AAGAGATGGGTGAATGATTCGGGTGATTCATTCTAATGGAGCTAGAATGTTTTTTTTGTT
	297_T96285_F_ID_castellum	GGGTGATGGGTGAATGATTCGGGTGATTCATTCTAATGGAGCTAGAATGTTTTTTTTGTT
	298_T96288_F_ID_castellum	GGATAGTGGATGAATGATTCGGGTGATTCACTCTAATGGAGCTAGAATGTTTTTTTTGTT
	73_T109160_F_ID_galeosomoides	GGAAAGTGGTTGGGTAATTCGATTTTTTCATTCAAATGGAGCTAGATTGTTTTTTGTGTT
	214_T103391_J_ID_galeosomoides	GGAAAGTGGTTGGATAATTCGATTTTTTCATTCAAATGGAGCTAGATTATTTTTTGTGTT
	213_T72649_M_EP_bifida_OUTGROUP	AGAAATAGGGTGAATTATTCGTGTTTTTCATTCAAACGGAGCAGGAATGTTTTTTATGTT
	AN_T132736_F_GA_villosus_OUTGROUP	GGAAAAGGGATGAATGATTCGAATTTTTCATTCTAATGGAGCAAGAATATATTTTCTATT
	PR_Prothemenops	AAATTATGGTTGAATTATGCGGGTAATTCATTCTAATGGTGCAAGAATGTTTTTTTTATT
	197_T126205_M_BU_biota_OUTGROUP	GGAGAATGGATGAATTATTCGGATTCTTCATTCTAATGGAGCAAGAATGTTTTTTGGACT
	198_T104308_M_EC_latior_OUTGROUP	AAATAATGGATGACTTATACGAGTTTTTCATTCTAATGGTGCCAGTTTGTTTTTTATGTT
	CE_Cethegus	TAATTGAGGGTGAATAATTCGGGTAATTCATTCAAATGGGGCGAGAATATTTTTTTTATT
	30_T129259_J_ID	TTTGTATTGCCATATTGGTCGAGGAATATACTATGGATCTTATTTTTTGAGGAATGTTTG
	48_T121489_F_ID_MYG224	TTTGTACTTTCATATTGGGCGAGGTTTGTATTATGGGTCGTATTTTTTGAAGAATGTGTG
	252_T110224_M_ID_MYG224	------------------------------------------------------------
	42_T133995_F_ID_cupulifex	TTTGTATCTTCATATTGGCCGAGGAATATATTACGGGTCTTATTTTTTAAAGAATGTTTG
	AG_T129362_F_ID	TTTGTATTACCATATTGGTCGGGGGATCTATTACGGTTCTTATTTTTTGAGGAATGTATG
	51_T132738_F_ID	TTTGTATTTTCATATTGGTCGAGGTTTATATTATGGATCTTACTTTTTAAGGAATGTTTG
	52_T132757_F_ID_MYG221	TTTGTATTTTCATATTGGTCGTGGAATATATTATGGATCTTATTTTTTGAGGAATGTTTG
	115_T134180_F_ID	TTTGTATTATCATATTGGTCGAGGTTTGTATTATGGATCTTATTTTTTGAGGAATGTGTG
	58_T99997_M_ID_MYG_130_INCOMPTUM_Carnarvon_WA	TTTGTATTTGCATATTGGTCGAGGGGTGTATTGAGGATCTTACTTTTTAAAGAATGTTTG
	133_T99749_F_ID_MYG475_INTERMEDIUM_Koolyanobbing_WA	TTTGTATTTACATATTGGTCGGGGGTTGTATTGAGGGTCTTATTTTTTAAAGAATGTTTG
	NCB_010_T139519_M_ID_MYG475_INTERMEDIUM_Warrachuppin_WA	TTTGTATTTACATATTGGTCGGGGGTTGTATTGAGGATCTTATTTTTTAAAGAATGTTTG
	310_T92079_J_ID_MYG475_INTERMEDIUM_Mt_Manning_WA	TTTGTATTTACATATTGGTCGGGGGTTGTATTGAGGATCTTATTTTTTAAAGAATGTTTG
	NCB_005_T140940_F_ID_MYG475_INTERMEDIUM_Bullfinch_WA	TTTGTATATACATATTGGTCGGGGGTTATATTGAGGATCTTATTTTTTAAAGAATGTTTG
	NCB_011_T139517_M_ID_MYG475_INTERMEDIUM_Mungarri_WA	TTTGTATTTGCATATTGGTCGGGGGGTATATTGAGGGTCTTATTTTTTAAAGAATGTTTG
	62_T132737_F_ID_NIGRUM_Minnivale_WA	TTTGTATTGTCATATTGGTCGAGGAATGTACTGAGGGTCTTATTTTTTGAGGAATGTTTG
	90_T131632_J_ID_MYG156_JARRAH_Arthur_Rv_WA	TTTATATTGTCATATTGGTCGTGGAATATATTGAGGGTCTTATTTTTTAAGGAATGTTTG
	131_T99952_M_ID_MYG156_JARRAH_Boddington_WA	ATTATATTGTCATATTGGTCGTGGAATATACTGAGGGTCTTATTTTTTAAGGAATGTTTG
	124_T124143_M_ID_MYG156_JARRAH_Lesmurdie_WA	TTTATATTGTCATATTGGTCGAGGGATATACTGAGGGTCTTATTTTTTAAGGAATGTTTG
	129_T40601_M_ID_MYG156_JARRAH_Mt_Helena_WA	TTTATATTGTCATATTGGTCGAGGAATATACTGAGGGTCCTATTTTTTAAGGAATGTTTG
	130_T40632_M_ID_MYG156_JARRAH_Stoneville_WA	TTTATATTGTCATATTGGTCGAGGAATATACTGAGGGTCCTATTTTTTAAGGAATGTTTG
	NCB_002_T136943_M_ID_MYG156_JARRAH_Bullsbrook_WA	TTTATATTGTCATATTGGTCGAGGAATATACTGGGGGTCTTATTTTTTAAGGAATGTTTG
	127_T55925_M_ID_SIGILLATUM_Curtin_Uni_WA	TTTGTATTGTCATATTGGGCGAGGAATATATTGAGGGTCTTATTTTTTAAGGAATGTTTG
	134_T129191_F_ID_SIGILLATUM_Karnup_WA	TTTGTATTGTCATATTGGGCGAGGGATATATTGAGGGTCTTATTTTTTAAGGAATGTTTG
	128_T46054_M_ID_SIGILLATUM_Dalyellup_WA	TTTGTATTGTCATATTGGACGAGGGGTATATTGAGGGTCTTATTTTTTAAGGAATGTTTG
	157_T123102_F_ID_SIGILLATUM_Leschenault_WA	TTTGTATTGTCATATTGGACGAGGGGTATATTGAGGGTCTTATTTTTTAAGGAATGTTTG
	ID_T132564_M_ID_SIGILLATUM_Crawley_WA	TTTGTATTGTCATATTGGGCGAGGAGTATATTGAGGGTCTTATTTTTTAAGGAATGTTTG
	NCB_016_T132756_J_ID_SIGILLATUM_Shenton_Park_WA	------------------------------------------------------------
	NCB_001_T139469_F_ID_MYG474_MCCLEMENTSORUM_Julimar_WA	TTTATATTGTCATATTGGTCGTGGGATTTATTGAGGGTCTTATTTTTTAAGGAATGTTTG
	NCB_015_T139832_F_ID_MYG474_MCCLEMENTSORUM_7_Mile_Well_WA	TTTATATTGCCATATTGGTCGTGGGATCTATTGAGGGTCTTATTTTTTAAGGAATGTTTG
	152_T127017_F_ID_MYG477_DANDARAGAN_New_Norcia_WA	TTTGTATTGTCATATTGGTCGTGGAATATATTGGGGATCTTATTTTTTGAGGAGTGTTTG
	148_T108031_J_ID_MYG477_DANDARAGAN_Watheroo_WA	TTTATATTGTCATATTGGTCGGGGGTTGTATTGGGGATCTTATTTTTTAAGGAATGTTTG
	159_T125751_F_ID_MYG262_FORMOSUM_Mummaloo_WA	TTTGTATTGCCATATTGGTCGTGGGTTATACTGGGGGTCTTATTTTTTAAGCAATGTTTG
	NCB_013_T125754_F_ID_MYG262_FORMOSUM_Mummaloo_WA	TTTGTATTGTCATATTGGTCGTGGGTTATACTGGGGGTCTTATTTTTTAAGCAATGTTTG
	NCB_012_T139470_M_ID_MYG262_FORMOSUM_Mt_Gibson_WA	TTTGTATTGCCATATTGGTCGTGGGTTATACTGGGGGTCTTATTTTTTAAGCAATGTTTG
	NCB_008_T139518_M_ID_MYG520_MCNAMARAI_Bruce_Rock_WA	------------------------------------------------------------
	NCB_014_T139496_F_ID_MYG520_MCNAMARAI_Cleary_WA	------------------------------------------------------------
	NCB_009_T26107_M_ID_MYG520_MCNAMARAI_Trayning_WA	TTTGTATTGTCATATTGGTCGAGGGTTATATTGAGGATCTTATTTTTTAAGTAGTGTTTG
	149_T122017_J_ID_NIGRUM_Wongan_Hills_WA	TTTGTATTGTCATATCGGTCGGGGGTTGTATTGAGGGTCTTACTTTTTGAGGAATGTTTG
	150_T122018_J_ID_NIGRUM_Wongan_Hills_WA	TTTGTATTGTCATATTGGTCGGGGGTTGTATTGAGGGTCTTACTTTTTGAGGAATGTTTG
	151_T122019_J_ID_NIGRUM_Wongan_Hills_WA	TTTGTATTGTCACATCGGCCGGGGGTTATATTGAGGATCTTACTTTTTAAGTAATGTTTG
	NCB_020_T127020_F_ID_NIGRUM_Calingiri_WA	TTTGTATTGTCATATTGGCCGGGGATTGTATTGAGGGTCTTACTTTTTAAGGAATGTTTG
	154_T133465_F_ID_MYG518_SCHOKNECHTORUM_Meenaar_WA	TTTATATTGTCATATCGGTCGAGGGGTGTATTGAGGGTCTTATTTTTTAAGGAATGTTTG
	NCB_004_T140765_F_ID_MYG518_SCHOKNECHTORUM_York_WA	TTTATATTGTCATATTGGTCGAGGGGTGTATTGAGGGTCTTATTTTTTAAGGAATGTTTG
	63_T110576_F_ID_MYG018_CLYPEATUM_Yakabindie_WA	TTTGTATTGTCATATTGGTCGTGGTATATATTGGGGGTCTTATTTTTTAAGGAATGTTTG
	126_T96452_M_ID_MYG018_CLYPEATUM_Albion_Downs_WA	TTTGTATTGTCATATTGGTCGTGGTATATATTGGGGGTCTTATTTTTTAAGGAATGTTTG
	136_T110581_F_ID_MYG018_CLYPEATUM_Yakabindie_WA	TTTGTATTGTCATATTGGTCGTGGTATATATTGGGGGTCTTATTTTTTAAGGAATGTTTG
	135_T103475_F_ID_MYG018_CLYPEATUM_Yeelirrie_WA	TTTGTATTGTCATATTGGTCGTGGTATATATTGGGGGTCTTATTTTTTAAGGAATGTTTG
	160_T101942_F_ID_MYG018_CLYPEATUM_Yeelirrie_WA	TTTGTATTGTCATATTGGTCGTGGGATATATTGGGGGTCTTATTTTTTAAGGAATGTTTG
	64_T78246_F_ID_MYG018_CLYPEATUM_Coolcalalaya_WA	TTTATATTGACATATTGGTCGTGGGGTGTATTGGGGGTCTTATTTTTTAAGGAATGTTTG
	137_T78252_F_ID_MYG018_CLYPEATUM_Coolcalalaya_WA	TTTATATTGACATATTGGTCGTGGGGTGTATTGGGGGTCTTATTTTTTAAGGAATGTTTG
	138_T108032_F_ID_MYG018_CLYPEATUM_Woolgorong_WA	TTTATATTGCCACATTGGTCGTGGGATATATTGGGGGTCTTATTTTTTAAGGAATGTTTG
	132_T107368_M_ID_MYG018_CLYPEATUM_Glen_Stn_WA	TTTATATTGTCATATTGGTCGTGGAATATATTGGGGGTCTTATTTTTTAAGGAATGTTTG
	NCB_021_T136250_F_ID_MYG018_CLYPEATUM_Boolardy_Stn_WA	TTTATATTGTCATATTGGTCGCGGAATATATTGAGGGTCTTATTTTTTAAGGAATGTTTG
	NCB_022_T136252_M_ID_MYG018_CLYPEATUM_Jack_Hills_WA	TTTATATTGTCATATTGGTCGCGGAATATATTGAGGGTCTTATTTTTTAAGGAATGTTTG
	139_T108030_F_ID_MYG018_CLYPEATUM_Lakeside_Stn_WA	TTTATATTGTCATATTGGTCGTGGAATATACTGGGGGTCATATTTTTTAAGGAATGTTTG
	141_T108516_F_ID_MYG018_CLYPEATUM_Karara_WA	TTTATATTGCCATGTTGGTCGGGGAATATATTGGGGATCCTATTTTTTAAGGAATGTTTG
	142_T110279_J_ID_MYG018_CLYPEATUM_Kadji_Kadji_WA	TTTATATTGTCATATTGGTCGGGGGATATATTGGGGGTCCTATTTTTTAAGGAATGTTTG
	140_T108517_F_ID_MYG018_CLYPEATUM_Dalgaranga_Stn_WA	TTTATATTGTCATATTGGTCGTGGAATATATTGGGGGTCTTATTTTTTAAGGAATGTTTG
	125_T117996_F_ID_MYG018_CLYPEATUM_Blue_Hill_Rg_WA	TTTATATTGTCATATTGGTCGAGGAATATATTGGGGATCCTATTTTTTAAGGAATGTTTG
	143_T125765_F_ID_MYG521_KOPEJTKAORUM_Mummaloo_WA	TTTATATTGTCATATTGGTCGTGGAATATATTGAGGATCTTATTTTTTGAGGAATGTTTG
	NCB_003_T140751_F_ID_MYG521_KOPEJTKAORUM_Charles_Darwin_NR_WA	TTTATACTGCCATATTGGTCGTGGGATATATTGGGGATCTTATTTTTTGAGGAATGTTTG
	144_T108519_F_ID_MYG521_KOPEJTKAORUM_Charles_Darwin_NR_WA	TTTGTACTGTCATATTAGTCGTGGAATATATTGGGGATCTTATTTTTTAAGGAATGTTTG
	NCB_019_T126455_F_ID_MYG521_KOPEJTKAORUM_Mummaloo_WA	TTTGTACTGTCATATTAGTCGTGGAATATATTGGGGATCTTATTTTTTAAGGAATGTTTG
	145_T108523_F_ID_MYG521_KOPEJTKAORUM_Maya_NR_WA	TTTATACTGCCATATTGGTCGTGGATTATATTGAGGATCTTATTTTTTGAGGAATGTTTG
	147_T108518_J_ID_MYG521_KOPEJTKAORUM_Buntine_NR_WA	TTTATACTGTCATATTGGTCGTGGAATATATTGAGGATCTTATTTTTTGAGGAATGTTTG
	NCB_007_T139468_M_ID_MYG472_KWONGAN_Mt_Lesueur_WA	TTTGTATTGCCATATTGGTCGGGGGATATATTGGGGATCTTATTTTTTAAGGAATGTTTG
	NCB_018_T27117_M_ID_MYG472_KWONGAN_Eneabba_WA	------------------------------------------------------------
	NCB_006_T141118_F_ID_MYG478_ARENACEUM_Kalbarri_WA	TTTATATTGTCACATTGGTCGGGGAATATACTGGGGATCTTATTTTTTAAGGAATGTGTG
	NCB_017_T41364_M_ID_MYG478_ARENACEUM_Zuytdorp_WA	------------------------------------------------------------
	241_T96623_M_ID_MYG064	TTTATATTGTCATATTGGTCGAGGAATATATTATGGGTCTTATTTTTTAAGGAATGTTTG
	249_T97339_M_ID_castellum	TTTGTATTTTCATATTGGTCGTGGGTTATATTATGGGTCTTATTTTTTACGGAATGTTTG
	251_T97337_M_ID_castellum	TTTGTATCTTCATATTGGTCGTGGGTTATATTATGGATCTTATTTTTTACGGAATGTTTG
	297_T96285_F_ID_castellum	TTTGTATTTTCATATTGGTCGTGGGTTATATTATGGATCTTATTTTTTACGGAATGTTTG
	298_T96288_F_ID_castellum	TTTGTATTTTCATATTGGTCGTGGGTTATATTATGGGTCTTATTTTTTACGGAATGTTTG
	73_T109160_F_ID_galeosomoides	TTTGTATTTTCATCTTGGTCGTGGGTTGTATTATGGGTCTTATTTTTTAAGGAAAGTGTG
	214_T103391_J_ID_galeosomoides	TTTGTATTTTCATCTTGGTCGTGGGTTGTATTATGGGTCTTATTTTTTAAGGAAAGTGTG
	213_T72649_M_EP_bifida_OUTGROUP	TCTGTATTTTCATATTGGTCGCGGATTATATTATGGCTCTTATAATTTAAATAGCGTATG
	AN_T132736_F_GA_villosus_OUTGROUP	TCTTTATATTCATATTGGTCGCGGAATATATTATGGATCTTATAAGAAAAAGAAGGTATG
	PR_Prothemenops	TTTGTATTTTCATATTGGTCGGGGCTTATATTATGGATCTTATCGTTATGAAAAAACATG
	197_T126205_M_BU_biota_OUTGROUP	TTTATATTTTCATATTGGACGAGGAATATATTATGGGTCGTACAAGTTGAAAAATGTATG
	198_T104308_M_EC_latior_OUTGROUP	TTTGTATATTCATATTGGGCGAGGTTTTTATTATGGATCTTTTTACAAATCTTTTGTGTG
	CE_Cethegus	TTTATACTTTCATATTGGTCGGGGTTTATATTATGGGTCTTTTCGTTTTAGAAAAGTGTG
	30_T129259_J_ID	GGGAGTGGGGGTTACTATTTTTTTGTTGAGTATGATGACAGCATTTTTAGGGTATGTTTT
	48_T121489_F_ID_MYG224	GATAGTAGGGGTAACTATTTTTTTGTTATGTATGATGATCGCATTTTTGGGTTATGTGTT
	252_T110224_M_ID_MYG224	------------------------------------------------------------
	42_T133995_F_ID_cupulifex	GATAGTGGGAGTAACTATTTTTTTGGTAAGAATGTTGACAGCATTTTTGGGTTATGTTTT
	AG_T129362_F_ID	AATAGTCGGAGTAACTATCTTTTTGTTGAGTATGATGACAGCATTTTTGGGGTATGTTTT
	51_T132738_F_ID	GATGATTGGAGTAACTATTTTTTTGTTATGTATGGTGACAGCTTTTTTAGGGTATGTTTT
	52_T132757_F_ID_MYG221	GATGAGAGGGGTGACGATTTTTTTGATGAGAATAATAACAGCATTTTTAGGATATGTATT
	115_T134180_F_ID	AATAGTAGGAGTAACTATTTTTTTGTTTAGAATGATAACAGCGTTTTTAGGATATGTTTT
	58_T99997_M_ID_MYG_130_INCOMPTUM_Carnarvon_WA	GTTAAGCGGGGTGACTATTTTTTTGATATGTATGTTGACTGCATTTTTAGGGTATGTTTT
	133_T99749_F_ID_MYG475_INTERMEDIUM_Koolyanobbing_WA	GTTGAGTGGGGTGACTATTTTTTTGATATGTATGTTAGCAGCATTCTTAGGTTATGTTTT
	NCB_010_T139519_M_ID_MYG475_INTERMEDIUM_Warrachuppin_WA	GTTAAGTGGAGTGACTATTTTTTTGATATGTATGTTAGCAGCGTTCTTAGGTTATGTTTT
	310_T92079_J_ID_MYG475_INTERMEDIUM_Mt_Manning_WA	GTTAAGTGGAGTGTCTATTTTTTTGATATGTATATTAGCAGCATTCTTAGGATACGTTTT
	NCB_005_T140940_F_ID_MYG475_INTERMEDIUM_Bullfinch_WA	GTTAAGTGGAGTGACTATTTTTTTGATATGTATATTAGCAGCATTCTTAGGTTATGTTTT
	NCB_011_T139517_M_ID_MYG475_INTERMEDIUM_Mungarri_WA	GTTAAGTGGAGTAACTATTTTTTTGATATGTATGTTAACGGCATTTTTAGGTTATGTTTT
	62_T132737_F_ID_NIGRUM_Minnivale_WA	GTTGAGAGGAGTTACTATTTTTTTGATATGTATGTTGACGGCATTTTTAGGGTATGTGCT
	90_T131632_J_ID_MYG156_JARRAH_Arthur_Rv_WA	ATTAAGAGGGGTTACTATTTTTTTGATGTGTATGTTAACGGCATTTTTAGGATATGTGTT
	131_T99952_M_ID_MYG156_JARRAH_Boddington_WA	ATTAAGAGGGGTTACTATTTTTTTGATGTGTATGTTAACGGCATTTTTAGGATATGTGTT
	124_T124143_M_ID_MYG156_JARRAH_Lesmurdie_WA	ATTAAGAGGGGTTACTATTTTTTTGATGTGTATGTTAACGGCGTTTTTAGGTTATGTGTT
	129_T40601_M_ID_MYG156_JARRAH_Mt_Helena_WA	ATTAAGAGGGGTTACTATTTTTTTGATGTGCATGTTAACGGCGTTTTTAGGTTATGTGTT
	130_T40632_M_ID_MYG156_JARRAH_Stoneville_WA	ATTAAGAGGGGTTACTATTTTTTTGATGTGCATGTTGACGGCGTTTTTAGGTTATGTGTT
	NCB_002_T136943_M_ID_MYG156_JARRAH_Bullsbrook_WA	ATTAAGAGGGGTTACTATTTTTTTGATGTGTATGTTAACGGCGTTTTTAGGTTATGTGTT
	127_T55925_M_ID_SIGILLATUM_Curtin_Uni_WA	AATAAGAGGGGTTACTATTTTTTTGATATGTATGTTGACGGCATTTTTAGGTTATGTATT
	134_T129191_F_ID_SIGILLATUM_Karnup_WA	AATAAGAGGGGTCACTATTTTTTTGATATGTATGTTGACGGCATTTTTAGGTTATGTATT
	128_T46054_M_ID_SIGILLATUM_Dalyellup_WA	AATAAGAGGGGTTACTATTTTTTTGATATGTATGTTGACGGCATTTTTAGGTTATGTATT
	157_T123102_F_ID_SIGILLATUM_Leschenault_WA	AATAAGAGGGGTTACTATTTTTTTGATATGTATGTTGACGGCATTTTTAGGTTATGTATT
	ID_T132564_M_ID_SIGILLATUM_Crawley_WA	AATAAGAGGGGTTACTATTTTTTTAATATGTATGTTGACGGCGTTTTTAGGTTATGTGTT
	NCB_016_T132756_J_ID_SIGILLATUM_Shenton_Park_WA	------------------------------------------------------------
	NCB_001_T139469_F_ID_MYG474_MCCLEMENTSORUM_Julimar_WA	ATTAACAGGGGTTACTATTTTTTTGACGTGTATGTTAACGGCATTTTTAGGATATGTGTT
	NCB_015_T139832_F_ID_MYG474_MCCLEMENTSORUM_7_Mile_Well_WA	ATTAACAGGGGTTACTATTTTTTTGATATGTATGTTAACGGCATTTTTAGGATATGTGTT
	152_T127017_F_ID_MYG477_DANDARAGAN_New_Norcia_WA	AATGAGAGGGGTTACTATTTTTTTAATATGTATGTTGACGGCTTTTTTAGGATACGTGTT
	148_T108031_J_ID_MYG477_DANDARAGAN_Watheroo_WA	GATGAGAGGGGTTACTATTTTTTTGATATGTATATTGACGGCTTTTTTAGGGTATGTATT
	159_T125751_F_ID_MYG262_FORMOSUM_Mummaloo_WA	ATTAAGAGGAGTAACTATTTTTTTAATATGTATGTTGACGGCATTTTTAGGATATGTGCT
	NCB_013_T125754_F_ID_MYG262_FORMOSUM_Mummaloo_WA	ATTAAGAGGAGTTACTATTTTTTTAATATGTATGTTGACGGCATTTTTAGGATATGTGCT
	NCB_012_T139470_M_ID_MYG262_FORMOSUM_Mt_Gibson_WA	ATTAAGAGGAGTTACTATTTTTTTAATATGTATGTTGACGGCATTTTTAGGATATGTGCT
	NCB_008_T139518_M_ID_MYG520_MCNAMARAI_Bruce_Rock_WA	------------------------------------------------------------
	NCB_014_T139496_F_ID_MYG520_MCNAMARAI_Cleary_WA	------------------------------------------------------------
	NCB_009_T26107_M_ID_MYG520_MCNAMARAI_Trayning_WA	GTTGAGAGGAGTCACTATTTTTTTATTGTGTATGTTAACGGCATTTTTAGGGTATGTATT
	149_T122017_J_ID_NIGRUM_Wongan_Hills_WA	GTTAAGAGGAGTTACTATTTTTTTAATGTGTATGTTGACAGCATTTTTAGGGTATGTATT
	150_T122018_J_ID_NIGRUM_Wongan_Hills_WA	GTTAAGAGGAGTTACTATTTTTTTAATGTGTATGTTGACAGCATTTTTAGGGTATGTATT
	151_T122019_J_ID_NIGRUM_Wongan_Hills_WA	GTTGAGAGGAGTTACTATTTTTTTAATGTGTATGTTGACAGCGTTTTTAGGGTATGTATT
	NCB_020_T127020_F_ID_NIGRUM_Calingiri_WA	GCTGAGAGGGGTTACTATTTTTTTAATATGTATGTTGACGGCGTTTTTAGGGTATGTATT
	154_T133465_F_ID_MYG518_SCHOKNECHTORUM_Meenaar_WA	GTTAAGAGGGGTTACTATTTTTTTGATGTGTATGTTAACGGCATTTTTAGGGTATGTGTT
	NCB_004_T140765_F_ID_MYG518_SCHOKNECHTORUM_York_WA	GTTGAGAGGGGTTACTATTTTTTTGATGTGTATGTTAACAGCATTTTTAGGGTATGTGTT
	63_T110576_F_ID_MYG018_CLYPEATUM_Yakabindie_WA	GTTGAGAGGAGTAACTATTTTTTTAATATGTATGTTAACAGCGTTTTTAGGATATGTATT
	126_T96452_M_ID_MYG018_CLYPEATUM_Albion_Downs_WA	GTTGAGAGGAGTAACTATTTTTTTAATATGTATGTTAACAGCGTTTTTAGGGTATGTATT
	136_T110581_F_ID_MYG018_CLYPEATUM_Yakabindie_WA	GTTGAGAGGAGTAACTATTTTTTTAATATGTATGTTAACAGCGTTTTTAGGATATGTATT
	135_T103475_F_ID_MYG018_CLYPEATUM_Yeelirrie_WA	GTTGAGAGGAGTAACTATTTTTTTAATATGTATGTTAACAGCGTTTTTAGGGTATGTATT
	160_T101942_F_ID_MYG018_CLYPEATUM_Yeelirrie_WA	GTTGAGAGGAGTAACTATTTTTTTAATATGTATGTTAACAGCGTTTTTAGGGTATGTATT
	64_T78246_F_ID_MYG018_CLYPEATUM_Coolcalalaya_WA	GATAAGAGGAGTAACTATTTTTTTAATGTGTATGTTAACAGCGTTTTTAGGATACGTATT
	137_T78252_F_ID_MYG018_CLYPEATUM_Coolcalalaya_WA	GATAAGAGGAGTAACTATTTTTTTAATGTGTATGTTAACAGCGTTTTTAGGATACGTATT
	138_T108032_F_ID_MYG018_CLYPEATUM_Woolgorong_WA	GTTGAGAGGTGTTACTATTTTTTTAATATGTATGTTAACAGCGTTTTTAGGATATGTGTT
	132_T107368_M_ID_MYG018_CLYPEATUM_Glen_Stn_WA	GTTGAGCGGAGTAACTATTTTTTTAATATGTATGTTAACGGCGTTTTTAGGATATGTGTT
	NCB_021_T136250_F_ID_MYG018_CLYPEATUM_Boolardy_Stn_WA	GTTGAGCGGAGTTATTATTTTTTTAATATGTATGTTAACAGCGTTTTTAGGATATGTGTT
	NCB_022_T136252_M_ID_MYG018_CLYPEATUM_Jack_Hills_WA	GTTGAGCGGAGTTATTATTTTTTTAATATGTATGTTAACAGCGTTTTTAGGATATGTGTT
	139_T108030_F_ID_MYG018_CLYPEATUM_Lakeside_Stn_WA	GTTAAGTGGGGTTACTATTTTTTTAATATGTATGTTAACAGCGTTTTTAGGATATGTGTT
	141_T108516_F_ID_MYG018_CLYPEATUM_Karara_WA	GTTGAGAGGGGTTACTATTTTTTTGATATGTATGATAACAGCGTTTTTAGGATATGTATT
	142_T110279_J_ID_MYG018_CLYPEATUM_Kadji_Kadji_WA	GTTGAGAGGGGTGACTATTTTTTTAATATGTATGCTAACAGCGTTTTTAGGATATGTATT
	140_T108517_F_ID_MYG018_CLYPEATUM_Dalgaranga_Stn_WA	GTTAAGTGGAGTTACTATTTTTTTAATATGTATGTTAACAGCGTTTTTAGGATATGTGTT
	125_T117996_F_ID_MYG018_CLYPEATUM_Blue_Hill_Rg_WA	GCTGAGAGGGGTAACTATTTTTTTAATATGTATGTTGACGGCGTTTTTGGGATATGTACT
	143_T125765_F_ID_MYG521_KOPEJTKAORUM_Mummaloo_WA	ATTGAGAGGAGTAACTATTTTTTTATTGTCTATGTTAACGGCGTTTTTAGGGTATGTGCT
	NCB_003_T140751_F_ID_MYG521_KOPEJTKAORUM_Charles_Darwin_NR_WA	ATTGAGAGGAGTAACTATTTTTTTAATGTGTATGTTAACGGCGTTTTTAGGGTATGTGTT
	144_T108519_F_ID_MYG521_KOPEJTKAORUM_Charles_Darwin_NR_WA	ATTGAGAGGAGTAACTATTTTTTTAATGTGCATGTTAACGGCGTTTTTAGGGTATGTGCT
	NCB_019_T126455_F_ID_MYG521_KOPEJTKAORUM_Mummaloo_WA	ATTGAGAGGAGTAACTATTTTTTTAATGTGCATGTTAACGGCGTTTTTAGGGTATGTGCT
	145_T108523_F_ID_MYG521_KOPEJTKAORUM_Maya_NR_WA	GTTGAGAGGGGTAACTATTTTTTTAATGTGTATGTTGACAGCGTTTTTAGGATATGTGTT
	147_T108518_J_ID_MYG521_KOPEJTKAORUM_Buntine_NR_WA	GTTGAGAGGGGTAACTATTTTTTTAATGAGTATGTTGACAGCGTTTTTAGGATATGTGTT
	NCB_007_T139468_M_ID_MYG472_KWONGAN_Mt_Lesueur_WA	GTTGAGAGGGGTAACTATTTTTTTAATGTGTATGTTAACAGCTTTCTTAGGGTATGTACT
	NCB_018_T27117_M_ID_MYG472_KWONGAN_Eneabba_WA	------------------------------------------------------------
	NCB_006_T141118_F_ID_MYG478_ARENACEUM_Kalbarri_WA	GCTGAGAGGAGTAACTATTTTTTTGATGTGTATATTAACAGCTTTTTTAGGATACGTATT
	NCB_017_T41364_M_ID_MYG478_ARENACEUM_Zuytdorp_WA	------------------------------------------------------------
	241_T96623_M_ID_MYG064	GTTGAGAGGGGTAACGATTTTTTTAATGAGTATATTAACGGCATTTTTAGGGTATGTTTT
	249_T97339_M_ID_castellum	GTTGAGTGGAGTAACTATTTTTTTATTAAGTATGTTAACAGCGTTTTTGGGTTATGTTTT
	251_T97337_M_ID_castellum	GTTGAGTGGTGTAACTATTTTTTTATTAAGTATGTTGACAGCGTTTTTAGGTTATGTTTT
	297_T96285_F_ID_castellum	GTTGAGTGGTGTGACTATTTTTTTATTAAGTATGTTGACAGCGTTTTTGGGTTATGTTTT
	298_T96288_F_ID_castellum	GTTGAGAGGTGTAACTATTTTTTTATTAAGTATGTTGACGGCGTTTTTGGGGTATGTTTT
	73_T109160_F_ID_galeosomoides	AATGAGAGGGGTGACTATTTTTTTATTGAGAATAATGACAGCATTTTTAGGATATGTGTT
	214_T103391_J_ID_galeosomoides	AATAAGAGGGGTGACTATTTTTTTATTGAGAATAATGACAGCATTTTTAGGATATGTATT
	213_T72649_M_EP_bifida_OUTGROUP	AACAAGAGGAGTGACTATTTTTATGATGAGAATGATTACAGCATTCTTAGGATATGTGTT
	AN_T132736_F_GA_villosus_OUTGROUP	AATAAGAGGTGTAACTGTATTTTTGTTATCTATAATCACAGCCTTTTTTGGATATGTTTT
	PR_Prothemenops	AATTAGAGGGGTTACTATTTTATTGTTATCAATGGGAACGGCTTTTTTAGGATATGTATT
	197_T126205_M_BU_biota_OUTGROUP	ATTAAGAGGGGTGACTATTTTTTTGTTGAGAATGATTACTGCTTTTTTAGGATATGTTTT
	198_T104308_M_EC_latior_OUTGROUP	AGAAAGAGGAGTATTAATTTTTCTTCTTTCTATAATAACAGCATTTTTGGGGTATGTTTT
	CE_Cethegus	AATAAGAGGGGTGAGAATTTTATTTTTATCTATAGCAACTGCTTTTTTAGGGTATGTTTT
	30_T129259_J_ID	GCCTTGGGGTCAAATGTCTTTTTGGGCTGCTACTGTAATTACTAATTTGTTATCTGCTGT
	48_T121489_F_ID_MYG224	GCCTTGGGGTCAAATATCTTTTTGGGCAGCTACTGTTATCACTAATTTGTTATCTGCTGT
	252_T110224_M_ID_MYG224	------------------------------------------------------------
	42_T133995_F_ID_cupulifex	ACCTTGAGGACAAATGTCTTTTTGAGCGGCTACTGTAATTACTAACTTATTATCTGCTGT
	AG_T129362_F_ID	ACCTTGAGGGCAAATGTCTTTTTGGGCAGCTACTGTTATTACTAATTTATTGTCCGCTGT
	51_T132738_F_ID	ACCTTGGGGGCAAATGTCTTTTTGAGCTGCTACTGTTATTACAAATTTATTGTCTGCTGT
	52_T132757_F_ID_MYG221	ACCTTGGGGACAAATGTCTTTTTGAGCTGCGACTGTAATTACAAATTTATTGTCTGCTAT
	115_T134180_F_ID	GCCTTGAGGGCAGATGTCTTTTTGAGCGGCTACTGTGATTACTAACTTATTATCCGCTAT
	58_T99997_M_ID_MYG_130_INCOMPTUM_Carnarvon_WA	ACCTTGGGGGCAGATGTCTTTTTGAGCTGCTACTGTGATTACTAATTTATTATCAGCTGT
	133_T99749_F_ID_MYG475_INTERMEDIUM_Koolyanobbing_WA	ACCTTGAGGACAGATATCTTTTTGAGCTGCTACTGTAATTACTAATTTGTTATCGGCTGT
	NCB_010_T139519_M_ID_MYG475_INTERMEDIUM_Warrachuppin_WA	ACCTTGAGGGCAGATGTCTTTTTGGGCTGCTACTGTGATTACAAATTTATTATCGGCTAT
	310_T92079_J_ID_MYG475_INTERMEDIUM_Mt_Manning_WA	ACCTTGAGGGCAGATGTCTTTTTGAGCTGCTACTGTGATTACTAATTTATTATCGGCTGT
	NCB_005_T140940_F_ID_MYG475_INTERMEDIUM_Bullfinch_WA	ACCTTGAGGGCAGATGTCTTTTTGAGCTGCTACTGTGATTACTAATTTATTATCGGCTGT
	NCB_011_T139517_M_ID_MYG475_INTERMEDIUM_Mungarri_WA	ACCTTGAGGGCAGATATCTTTTTGAGCTGCTACTGTGATTACTAATTTATTGTCAGCTGT
	62_T132737_F_ID_NIGRUM_Minnivale_WA	ACCTTGAGGTCAGATGTCTTTTTGGGCAGCTACTGTGATTACTAATTTACTATCCGCTGT
	90_T131632_J_ID_MYG156_JARRAH_Arthur_Rv_WA	ACCTTGAGGACAGATGTCTTTTTGGGCGGCTACTGTAATTACTAATTTGTTGTCTGCTGT
	131_T99952_M_ID_MYG156_JARRAH_Boddington_WA	ACCTTGAGGGCAGATGTCTTTTTGGGCGGCTACTGTGGTTACTAATTTGTTGTCTGCTAT
	124_T124143_M_ID_MYG156_JARRAH_Lesmurdie_WA	ACCTTGAGGGCAGATATCTTTTTGGGCAGCTACTGTGATTACTAATTTGTTGTCTGCTAT
	129_T40601_M_ID_MYG156_JARRAH_Mt_Helena_WA	ACCTTGAGGGCAAATATCTTTTTGGGCAGCTACTGTAATTACTAATTTGTTGTCTGCTAT
	130_T40632_M_ID_MYG156_JARRAH_Stoneville_WA	ACCTTGAGGGCAAATATCTTTTTGGGCAGCTACTGTAATTACTAATTTGTTGTCTGCTAT
	NCB_002_T136943_M_ID_MYG156_JARRAH_Bullsbrook_WA	ACCTTGAGGACAAATATCTTTTTGGGCAGCTACTGTAATTACTAATTTGTTGTCTGCTAT
	127_T55925_M_ID_SIGILLATUM_Curtin_Uni_WA	ACCTTGAGGGCAGATGTCTTTTTGGGCGGCTACTGTGATTACTAATTTGTTGTCTGCTAT
	134_T129191_F_ID_SIGILLATUM_Karnup_WA	ACCTTGAGGGCAGATGTCTTTTTGGGCGGCTACTGTGATTACTAATTTGTTGTCTGCTAT
	128_T46054_M_ID_SIGILLATUM_Dalyellup_WA	ACCTTGGGGGCAGATGTCTTTTTGGGCGGCTACTGTGATTACTAATTTGTTGTCCGCTAT
	157_T123102_F_ID_SIGILLATUM_Leschenault_WA	ACCTTGGGGGCAGATGTCTTTTTGGGCGGCTACTGTGATTACTAATTTGTTGTCCGCTAT
	ID_T132564_M_ID_SIGILLATUM_Crawley_WA	ACCTTGAGGGCAGATGTCTTTTTGGGCGGCTACTGTGATTACTAATTTGTTGTCTGCTAT
	NCB_016_T132756_J_ID_SIGILLATUM_Shenton_Park_WA	------------------------------------------------------------
	NCB_001_T139469_F_ID_MYG474_MCCLEMENTSORUM_Julimar_WA	GCCTTGAGGGCAGATGTCCTTTTGAGCGGCGACTGTAATTACTAATTTACTGTCTGCTAT
	NCB_015_T139832_F_ID_MYG474_MCCLEMENTSORUM_7_Mile_Well_WA	ACCTTGAGGGCAGATGTCTTTTTGAGCGGCTACTGTTATTACTAATTTGCTGTCTGCTAT
	152_T127017_F_ID_MYG477_DANDARAGAN_New_Norcia_WA	ACCTTGGGGTCAGATGTCTTTTTGGGCAGCTACTGTGATTACTAATTTGTTGTCTGCTGT
	148_T108031_J_ID_MYG477_DANDARAGAN_Watheroo_WA	ACCTTGGGGGCAGATGTCTTTTTGGGCAGCTACTGTGATTACTAATTTGTTGTCTGCTGT
	159_T125751_F_ID_MYG262_FORMOSUM_Mummaloo_WA	GCCTTGGGGCCAGATGTCTTTTTGGGCGGCTACTGTGATTACTAATTTATTGTCAGCTGT
	NCB_013_T125754_F_ID_MYG262_FORMOSUM_Mummaloo_WA	GCCTTGGGGCCAGATGTCTTTTTGGGCGGCTACTGTGATTACTAATTTGTTGTCGGCTGT
	NCB_012_T139470_M_ID_MYG262_FORMOSUM_Mt_Gibson_WA	GCCTTGGGGCCAGATGTCTTTTTGGGCGGCTACTGTGATTACTAATTTGTTGTCGGCTGT
	NCB_008_T139518_M_ID_MYG520_MCNAMARAI_Bruce_Rock_WA	------------------------------------------------------------
	NCB_014_T139496_F_ID_MYG520_MCNAMARAI_Cleary_WA	------------------------------------------------------------
	NCB_009_T26107_M_ID_MYG520_MCNAMARAI_Trayning_WA	GCCTTGGGGGCAGATGTCTTTTTGGGCAGCCACTGTTATTACAAATTTGTTGTCGGCTAT
	149_T122017_J_ID_NIGRUM_Wongan_Hills_WA	GCCTTGAGGCCAGATATCTTTTTGGGCAGCTACTGTCATTACTAATTTGTTGTCTGCTGT
	150_T122018_J_ID_NIGRUM_Wongan_Hills_WA	GCCTTGAGGCCAGATATCTTTTTGGGCGGCTACTGTCATTACTAATTTGTTGTCTGCTGT
	151_T122019_J_ID_NIGRUM_Wongan_Hills_WA	ACCTTGAGGTCAGATGTCTTTTTGAGCGGCTACTGTTATTACTAATTTGTTGTCTGCTGT
	NCB_020_T127020_F_ID_NIGRUM_Calingiri_WA	GCCTTGAGGCCAGATGTCTTTTTGAGCGGCTACTGTTATTACTAATTTGTTGTCTGCTAT
	154_T133465_F_ID_MYG518_SCHOKNECHTORUM_Meenaar_WA	GCCTTGAGGACAGATGTCTTTTTGAGCAGCTACTGTGATTACTAATTTGTTGTCTGCTGT
	NCB_004_T140765_F_ID_MYG518_SCHOKNECHTORUM_York_WA	GCCTTGAGGTCAGATGTCTTTTTGAGCAGCTACTGTGATTACTAATTTGTTGTCAGCTGT
	63_T110576_F_ID_MYG018_CLYPEATUM_Yakabindie_WA	GCCTTGAGGCCAGATGTCTTTTTGAGCAGCTACTGTTATTACTAACTTATTGTCTGTTGT
	126_T96452_M_ID_MYG018_CLYPEATUM_Albion_Downs_WA	GCCTTGAGGCCAGATGTCTTTTTGGGCAGCTACTGTTATTACTAACTTATTGTCTGTTGT
	136_T110581_F_ID_MYG018_CLYPEATUM_Yakabindie_WA	GCCTTGAGGCCAGATGTCTTTTTGAGCAGCTACTGTTATTACTAACTTATTGTCTGTTGT
	135_T103475_F_ID_MYG018_CLYPEATUM_Yeelirrie_WA	GCCTTGAGGCCAGATGTCTTTTTGAGCAGCTACTGTTATTACTAACTTATTGTCTGTTGT
	160_T101942_F_ID_MYG018_CLYPEATUM_Yeelirrie_WA	GCCTTGAGGCCAGATGTCTTTTTGAGCAGCTACTGTTATTACTAATTTATTGTCTGTTGT
	64_T78246_F_ID_MYG018_CLYPEATUM_Coolcalalaya_WA	ACCTTGAGGCCAGATGTCTTTTTGGGCAGCTACTGTGATTACTAACTTATTATCTGTTGT
	137_T78252_F_ID_MYG018_CLYPEATUM_Coolcalalaya_WA	ACCTTGAGGCCAGATGTCTTTTTGGGCAGCTACTGTGATTACTAACTTATTATCTGTTGT
	138_T108032_F_ID_MYG018_CLYPEATUM_Woolgorong_WA	ACCTTGAGGTCAGATGTCTTTTTGGGCGGCTACTGTAATTACTAATTTATTGTCTGTTGT
	132_T107368_M_ID_MYG018_CLYPEATUM_Glen_Stn_WA	ACCTTGAGGACAGATGTCTTTTTGAGCAGCTACTGTGATTACTAACTTATTGTCTGTTGT
	NCB_021_T136250_F_ID_MYG018_CLYPEATUM_Boolardy_Stn_WA	ACCTTGAGGTCAGATGTCTTTTTGAGCGGCTACTGTGATTACTAATTTATTGTCTGTTGT
	NCB_022_T136252_M_ID_MYG018_CLYPEATUM_Jack_Hills_WA	ACCTTGAGGTCAGATGTCTTTTTGAGCGGCTACTGTGATTACTAATTTATTGTCTGTTGT
	139_T108030_F_ID_MYG018_CLYPEATUM_Lakeside_Stn_WA	ACCTTGAGGCCAGATGTCTTTTTGAGCGGCTACTGTGATTACTAACTTATTGTCTGTTGT
	141_T108516_F_ID_MYG018_CLYPEATUM_Karara_WA	ACCTTGAGGACAGATGTCTTTTTGGGCGGCTACTGTAATTACTAATTTATTGTCTGCTGT
	142_T110279_J_ID_MYG018_CLYPEATUM_Kadji_Kadji_WA	ACCTTGAGGTCAGATGTCTTTTTGAGCAGCTACTGTAATTACTAACTTATTGTCTGCTGT
	140_T108517_F_ID_MYG018_CLYPEATUM_Dalgaranga_Stn_WA	ACCTTGAGGCCAGATGTCTTTTTGAGCGGCTACTGTAATTACTAACTTATTGTCTGTTGT
	125_T117996_F_ID_MYG018_CLYPEATUM_Blue_Hill_Rg_WA	GCCTTGAGGACAGATGTCTTTTTGGGCGGCTACTGTGATTACTAACTTGTTGTCCGCTGT
	143_T125765_F_ID_MYG521_KOPEJTKAORUM_Mummaloo_WA	ACCTTGAGGTCAGATGTCTTTTTGGGCGGCTACTGTGATTACTAATTTATTGTCTGCTGT
	NCB_003_T140751_F_ID_MYG521_KOPEJTKAORUM_Charles_Darwin_NR_WA	ACCTTGAGGTCARATGTCCTTTTGGGCGGCTACTGTAATTACTAATTTATTGTCTGCTGT
	144_T108519_F_ID_MYG521_KOPEJTKAORUM_Charles_Darwin_NR_WA	ACCTTGAGGTCAGATGTCTTTTTGGGCGGCTACTGTAATTACTAATTTATTGTCTGCTGT
	NCB_019_T126455_F_ID_MYG521_KOPEJTKAORUM_Mummaloo_WA	ACCTTGAGGTCAGATGTCTTTTTGGGCGGCTACTGTAATTACTAATTTATTGTCTGCTGT
	145_T108523_F_ID_MYG521_KOPEJTKAORUM_Maya_NR_WA	ACCTTGAGGTCAGATGTCTTTTTGGGCAGCTACTGTAATCACTAATTTATTGTCTGCTGT
	147_T108518_J_ID_MYG521_KOPEJTKAORUM_Buntine_NR_WA	GCCTTGAGGTCAGATGTCTTTTTGGGCAGCTACTGTAATCACTAATTTATTGTCTGCTGT
	NCB_007_T139468_M_ID_MYG472_KWONGAN_Mt_Lesueur_WA	ACCTTGGGGTCAAATGTCTTTCTGAGCAGCTACTGTTATTACTAATTTATTGTCTGCTGT
	NCB_018_T27117_M_ID_MYG472_KWONGAN_Eneabba_WA	------------------------------------------------------------
	NCB_006_T141118_F_ID_MYG478_ARENACEUM_Kalbarri_WA	ACCTTGAGGTCAGATGTCTTTTTGGGCGGCTACTGTAATCACTAATTTATTGTCTGCTGT
	NCB_017_T41364_M_ID_MYG478_ARENACEUM_Zuytdorp_WA	------------------------------------------------------------
	241_T96623_M_ID_MYG064	ACCTTGAGGGCAAATGTCTTTTTGGGCGGCTACTGTGATTACAAATTTATTATCAGCTGT
	249_T97339_M_ID_castellum	GCCTTGAGGACAGATGTCTTTTTGAGCTGCTACTGTAATTACGAACTTATTGTCTGTTAT
	251_T97337_M_ID_castellum	GCCTTGGGGACAGATGTCTTTTTGAGCTGCTACTGTAATTACAAATTTATTATCTGCTAT
	297_T96285_F_ID_castellum	GCCTTGAGGGCAGATGTCTTTTTGAGCTGCTACTGTAATCACAAATTTATTATCTGCTAT
	298_T96288_F_ID_castellum	GCCTTGGGGGCAGATATCTTTTTGAGCTGCTACTGTAATTACAAATTTATTGTCTGCTAT
	73_T109160_F_ID_galeosomoides	GCCTTGGGGGCAAATGTCTTTTTGAGCTGCTACTGTAATCACAAATATATTGTCTGCGAT
	214_T103391_J_ID_galeosomoides	GCCTTGGGGGCAAATGTCCTTTTGAGCTGCTACTGTAATCACAAATATATTGTCTGCGAT
	213_T72649_M_EP_bifida_OUTGROUP	ACCTTGAGGGCAAATATCTTTTTGGGCTGCTACTGTTATTACTAATTTATTATCGGTCAT
	AN_T132736_F_GA_villosus_OUTGROUP	ACCTTGGGGACAAATGTCTTTTTGAGCCGCTACTGTAATCACAAATTTATTGTCTGCTAT
	PR_Prothemenops	GCCATGAGGTCAAATATCATTTTGAGCTGCTACTGTAATTACAAATTTATTATCAGCTAT
	197_T126205_M_BU_biota_OUTGROUP	GCCATGGGGACAAATATCTTTTTGAGCTGCTACTGTTATTACTAATTTATTGTCTGTTTT
	198_T104308_M_EC_latior_OUTGROUP	ACCATGAGGACAAATATCATTTTGGGCTGCCACTGTTATTACAAATCTTTTATCGGCAGT
	CE_Cethegus	ACCTTGGGGACAAATATCTTTTTGGGCTGCGACTGTTATTACAAATTTATTATCGGCTAT
	30_T129259_J_ID	TCCTTATGTTGGGAATTCGATAGTGGAGTGGGTTTGAGGGGGTTTTGCCGTCAGAAATCC
	48_T121489_F_ID_MYG224	CCCCTACGTGGGGCCCATAATGGTGGAGTGGGTGTGAGGGGGGTATGCTGTCAGAAATCC
	252_T110224_M_ID_MYG224	------------------------------------------------------------
	42_T133995_F_ID_cupulifex	CCCCTATGTAGGAAAAACTATAGTGGAGTGGGTTTGGGGTGGGTTTGCTGTCAGTAATCC
	AG_T129362_F_ID	TCCTTATGTAGGAAGAATGATGGTTGAGTGGGTTTGGGGGGGATTCGCAGTAAGAAATCC
	51_T132738_F_ID	TCCTTATATAGGAAATATAATAGTAGAGTGAGTTTGGGGGGGGTACGCTGTTGGTAATCC
	52_T132757_F_ID_MYG221	TCCTTATGTTGGGGTAAAGATGGTTGAGTGGTTATGGGGAGGGTTTGCTGTTAGAAATCC
	115_T134180_F_ID	TCCTTATGTGGGGAACACAATAGTAGAGTGGGTGTGGGGGGGATTTGCTGTAAGAAATCC
	58_T99997_M_ID_MYG_130_INCOMPTUM_Carnarvon_WA	TCCTTATGTTGGGGGGGAAATAGTAAGGTGAGTGTGGGGAGGATTTGCTGTTAGAAACCC
	133_T99749_F_ID_MYG475_INTERMEDIUM_Koolyanobbing_WA	TCCTTATGTTGGGAGAGAAATGGTTAGGTGAGTGTGGGGAGGATTTGCTGTTAGAAATCC
	NCB_010_T139519_M_ID_MYG475_INTERMEDIUM_Warrachuppin_WA	TCCTTATGTTGGGAGAGAAATGGTTAGGTGAGTGTGGGGAGGGTTTGCTGTTAGAAATCC
	310_T92079_J_ID_MYG475_INTERMEDIUM_Mt_Manning_WA	CCCTTATGTTGGAAGAGAAATGGTTAGGTGAGTGTGAGGAGGATTTGCTGTAAGAAATCC
	NCB_005_T140940_F_ID_MYG475_INTERMEDIUM_Bullfinch_WA	CCCTTATGTTGGAGGAGAAATGGTTAGGTGAGTGTGGGGAGGATTTGCTGTTAGAAATCC
	NCB_011_T139517_M_ID_MYG475_INTERMEDIUM_Mungarri_WA	TCCTTATGTTGGGGGAGAGATAGTTAGGTGAGTGTGAGGGGGATTTGCTGTTAGAAATCC
	62_T132737_F_ID_NIGRUM_Minnivale_WA	TCCTTATGTTGGGGGGGATATAGTAAGATGAGTGTGGGGTGGATTTGCAGTTAGAAATCC
	90_T131632_J_ID_MYG156_JARRAH_Arthur_Rv_WA	TCCTTATGTAGGAAAAGAAATAGTGAGATGGGTGTGGGGAGGTTTTGCTGTTAGAAACCC
	131_T99952_M_ID_MYG156_JARRAH_Boddington_WA	TCCTTATGTAGGAAAAGAAATAGTAAGATGGGTGTGAGGAGGTTTTGCTGTTAGAAATCC
	124_T124143_M_ID_MYG156_JARRAH_Lesmurdie_WA	TCCTTACGTAGGAAGAGAAATAGTAAGATGGGTGTGAGGTGGTTTTGCTGTTAGAAATCC
	129_T40601_M_ID_MYG156_JARRAH_Mt_Helena_WA	CCCTTACGTAGGAAGAGAAATAGTAAGGTGGGTGTGAGGGGGTTTTGCTGTTAGAAATCC
	130_T40632_M_ID_MYG156_JARRAH_Stoneville_WA	CCCTTACGTAGGAAGAGAAATAGTAAGGTGGGTGTGAGGGGGTTTTGCTGTTAGAAATCC
	NCB_002_T136943_M_ID_MYG156_JARRAH_Bullsbrook_WA	TCCTTACGTAGGAAGAGATATAGTAAGATGGGTGTGAGGGGGTTTTGCTGTTAGAAATCC
	127_T55925_M_ID_SIGILLATUM_Curtin_Uni_WA	CCCTTATGTTGGGGGGGATATAGTGAGGTGGGTGTGAGGAGGGTTTGCTGTTAGAAATCC
	134_T129191_F_ID_SIGILLATUM_Karnup_WA	TCCTTATGTTGGGGGGGATATAGTGAGGTGGGTGTGAGGAGGGTTTGCTGTTAGAAATCC
	128_T46054_M_ID_SIGILLATUM_Dalyellup_WA	CCCTTATGTTGGTAAGGATATAGTGAGGTGGGTGTGAGGAGGGTTTGCTGTTAGAAATCC
	157_T123102_F_ID_SIGILLATUM_Leschenault_WA	CCCTTATGTTGGTAAGGGTATAGTGAGGTGGGTGTGAGGAGGGTTTGCTGTTAGAAATCC
	ID_T132564_M_ID_SIGILLATUM_Crawley_WA	TCCTTATGTTGGAGATGGAATAGTGAGGTGGGTGTGAGGAGGGTTTGCTGTTAGAAACCC
	NCB_016_T132756_J_ID_SIGILLATUM_Shenton_Park_WA	------------------------------------------------------------
	NCB_001_T139469_F_ID_MYG474_MCCLEMENTSORUM_Julimar_WA	TCCTTATGTGGGAGGAGAAATAGTAAGGTGGGTGTGGGGGGGCTTTGCTGTTAGAAATCC
	NCB_015_T139832_F_ID_MYG474_MCCLEMENTSORUM_7_Mile_Well_WA	TCCTTATGTGGGAGGGGAAATAGTAAGGTGGGTGTGGGGGGGCTTTGCTGTTAGAAATCC
	152_T127017_F_ID_MYG477_DANDARAGAN_New_Norcia_WA	TCCTTATGTGGGAGGGGAGATAGTAAGATGGGTGTGGGGGGGTTATGCTGTTAGAAATCC
	148_T108031_J_ID_MYG477_DANDARAGAN_Watheroo_WA	ACCTTATGTAGGAGGGGAGATGGTAAGATGGGTGTGAGGGGGTTTTGCTGTTAGAAACCC
	159_T125751_F_ID_MYG262_FORMOSUM_Mummaloo_WA	TCCTTATGTAGGAGAGGAGATGGTAAGGTGAGTGTGAGGAGGATTTGCTGTAAGAAATCC
	NCB_013_T125754_F_ID_MYG262_FORMOSUM_Mummaloo_WA	TCCTTATGTAGGAGAGGAGATGGTAAGGTGAGTGTGAGGAGGATTTGCTGTAAGAAATCC
	NCB_012_T139470_M_ID_MYG262_FORMOSUM_Mt_Gibson_WA	TCCTTATGTAGGAGAGGAGATGGTAAGGTGAGTGTGAGGAGGATTTGCTGTGAGAAATCC
	NCB_008_T139518_M_ID_MYG520_MCNAMARAI_Bruce_Rock_WA	------------------------------------------------------------
	NCB_014_T139496_F_ID_MYG520_MCNAMARAI_Cleary_WA	------------------------------------------------------------
	NCB_009_T26107_M_ID_MYG520_MCNAMARAI_Trayning_WA	TCCTTATGTAGGAGGAGTGATAGTGAGATGGGTGTGAGGAGGATTTGCTGTGAGAAATCC
	149_T122017_J_ID_NIGRUM_Wongan_Hills_WA	TCCATATATTGGTGGAGATATGGTGAGATGGGTGTGGGGTGGATTTGCAGTTAGAAATCC
	150_T122018_J_ID_NIGRUM_Wongan_Hills_WA	TCCATATATTGGTGGAGATATGGTGAGATGGGTGTGGGGTGGATTTGCAGTTAGAAATCC
	151_T122019_J_ID_NIGRUM_Wongan_Hills_WA	TCCTTATATTGGTGAAGATATGGTGAGGTGGGTGTGGGGAGGTTTTGCAGTTAGAAATCC
	NCB_020_T127020_F_ID_NIGRUM_Calingiri_WA	CCCTTATATTG-------------------------------------------------
	154_T133465_F_ID_MYG518_SCHOKNECHTORUM_Meenaar_WA	TCCCTATGTTGGAGAAGAAATGGTAAGGTGGGTGTGGGGGGGATTTGCGGTTAGAAATCC
	NCB_004_T140765_F_ID_MYG518_SCHOKNECHTORUM_York_WA	CCCTTATGTTGGAGGAGAGATGGTAAGGTGGGTGTGAGGGGGGTTTGCGGTTAGAAATCC
	63_T110576_F_ID_MYG018_CLYPEATUM_Yakabindie_WA	TCCTTATGTTGGTAGAGAGATGGTAAGATGAGTGTGGGGTGGATTTGCTGTTAGAAATCC
	126_T96452_M_ID_MYG018_CLYPEATUM_Albion_Downs_WA	TCCTTATGTTGGTAGAGAGATGGTAAGATGAGTGTGGGGTGGATTTGCTGTTAGAAATCC
	136_T110581_F_ID_MYG018_CLYPEATUM_Yakabindie_WA	TCCTTATGTTGGTAGAGAGATGGTAAGATGAGTGTGGGGTGGATTTGCTGTTAGAAATCC
	135_T103475_F_ID_MYG018_CLYPEATUM_Yeelirrie_WA	TCCTTATGTTGGTAGAGAGATGGTAAGATGAGTGTGGGGTGGATTTGCTGTTAGAAATCC
	160_T101942_F_ID_MYG018_CLYPEATUM_Yeelirrie_WA	TCCTTATGTTGGTAGAGAGATGGTAAGATGAGTGTGGGGTGGATTTGCTGTTAGAAATCC
	64_T78246_F_ID_MYG018_CLYPEATUM_Coolcalalaya_WA	TCCTTATGTAGGTGGAGAGATGGTAAGTTGAGTGTGAGGTGGGTTTGCTGTTAGAAATCC
	137_T78252_F_ID_MYG018_CLYPEATUM_Coolcalalaya_WA	TCCTTATGTAGGTGGAGAGATGGTAAGTTGAGTGTGAGGTGGGTTTGCTGTTAGAAATCC
	138_T108032_F_ID_MYG018_CLYPEATUM_Woolgorong_WA	TCCTTATATTGGTGGAGAGATGGTAAGTTGAGTGTGGGGTGGATTTGCTGTTAGAAATCC
	132_T107368_M_ID_MYG018_CLYPEATUM_Glen_Stn_WA	TCCTTATGTTGGTGGAGAGATGGTAAGTTGGGTGTGAGGTGGATTTGCTGTCAGAAATCC
	NCB_021_T136250_F_ID_MYG018_CLYPEATUM_Boolardy_Stn_WA	TCCTTATGTAGGAAGAGAGATGGTAAGTTGGGTGTGAGGTGGATTTGCTGTCAGAAATCC
	NCB_022_T136252_M_ID_MYG018_CLYPEATUM_Jack_Hills_WA	TCCTTATGTAGGAAGAGAGATGGTAAGTTGGGTGTGAGGTGGATTTGCTGTCAGAAATCC
	139_T108030_F_ID_MYG018_CLYPEATUM_Lakeside_Stn_WA	TCCTTATGTTGGAGGAGAGATGGTAAGTTGAGTATGAGGTGGATTTGCTGTCAGAAATCC
	141_T108516_F_ID_MYG018_CLYPEATUM_Karara_WA	TCCTTATGTGGGTGGGGAAATGGTAAGGTGAGTGTGAGGTGGATTTGCTGTTAGTAATCC
	142_T110279_J_ID_MYG018_CLYPEATUM_Kadji_Kadji_WA	TCCTTATGTAGGTAGGGAGATGGTAAGATGAGTGTGAGGAGGATTTGCTGTTAGTAATCC
	140_T108517_F_ID_MYG018_CLYPEATUM_Dalgaranga_Stn_WA	TCCTTATGTTGGAGGAGAGATGGTGAGTTGAGTGTGGGGTGGATTTGCTGTTAGAAATCC
	125_T117996_F_ID_MYG018_CLYPEATUM_Blue_Hill_Rg_WA	ACCTTATGTGGGTGGGGAGATGGTAAGATGAGTGTGAGGTGGATTTGCTGTTAGTAATCC
	143_T125765_F_ID_MYG521_KOPEJTKAORUM_Mummaloo_WA	TCCTTATGTGGGTGGAGAGATGGTGAGTTGAGTGTGGGGTGGATTTGCTGTAAGAAATCC
	NCB_003_T140751_F_ID_MYG521_KOPEJTKAORUM_Charles_Darwin_NR_WA	TCCATATGTGGGAGGAGAGATAGTAARATGAGTGTGGGGTGGGTTTGCTGTGARAAATCC
	144_T108519_F_ID_MYG521_KOPEJTKAORUM_Charles_Darwin_NR_WA	TCCTTATGTAGGCGGAGAGATGGTAGGTTGAGTGTGGGGTGGATTTGCTGTAGGAAATCC
	NCB_019_T126455_F_ID_MYG521_KOPEJTKAORUM_Mummaloo_WA	TCCTTATGTAGGCGGAGAGATGGTAGGTTGAGTGTGGGGTGGATTTGCTGTAGGAAATCC
	145_T108523_F_ID_MYG521_KOPEJTKAORUM_Maya_NR_WA	TCCTTATGTGGGTAGAGAGATGGTAAGGTGAGTGTGGGGGGGTTTTTCTGTTAGAAATCC
	147_T108518_J_ID_MYG521_KOPEJTKAORUM_Buntine_NR_WA	TCCTTATGTTGGCGGAGAGATGGTAAGATGAGTGTGGGGGGGGTTTTCTGTTAGAAATCC
	NCB_007_T139468_M_ID_MYG472_KWONGAN_Mt_Lesueur_WA	TCCTTATGTGGGTGGAGAGATGGTAAGTTGAGTGTGAGGTGGATTTGCTGTAAGAAATCC
	NCB_018_T27117_M_ID_MYG472_KWONGAN_Eneabba_WA	------------------------------------------------------------
	NCB_006_T141118_F_ID_MYG478_ARENACEUM_Kalbarri_WA	TCCTTATGTAGGCGGAGAGATGGTAAGTTGGTTGTGAGGTGGATTTGCTGTTAGAAATCC
	NCB_017_T41364_M_ID_MYG478_ARENACEUM_Zuytdorp_WA	------------------------------------------------------------
	241_T96623_M_ID_MYG064	TCCATATGTAGGAATAGAAATGGTAAGATGGGTGTGGGGTGGGTTTGCTGTAGGGAATCC
	249_T97339_M_ID_castellum	TCCTTATGTTGGAGTAAGAGTGGTGGAGTGGGTATGGGGAGGGTATGCTGTAAGAAATCC
	251_T97337_M_ID_castellum	TCCTTATATCGGAGTGAGAGTGGTGGAGTGGGTGTGGGGAGGATATGCTGTAAGAAATCC
	297_T96285_F_ID_castellum	TCCTTATGTTGGAGTAAGAGTGGTGGAGTGGGTGTGGGGAGGATATGCTGTAAGAAATCC
	298_T96288_F_ID_castellum	TCCTTATGTTGGAGTGAGAGTGGTAGAGTGGGTGTGGGGAGGATTTGCTGTTAGAAACCC
	73_T109160_F_ID_galeosomoides	TCCTTATGTTGGGGGGATGATAGTAGAGTGGGTGTGGGGTGGGTATGCTGTAAGAAACCC
	214_T103391_J_ID_galeosomoides	TCCTTATGTTGGGGGGATGATAGTAGAGTGGGTGTGGGGTGGGTATGCTGTAAGAAACCC
	213_T72649_M_EP_bifida_OUTGROUP	TCCTTATGTTGGGGTAAGAGTAGTAGAATGGGTGTGGGGAGGATTTGCAGTAAGAAATTC
	AN_T132736_F_GA_villosus_OUTGROUP	TCCTTATGTTGGAAAAATGATAGTTGAATGAGTTTGAGGAGGATTTGCAGTAAGAAATCC
	PR_Prothemenops	TCCTTATATTGGGTTGGTAATAGTAGAATGAGTATGAGGTGGATTTGCTGTTGGAAATCC
	197_T126205_M_BU_biota_OUTGROUP	TCCTTATATTGGAAATTGAATGGTAGAATGAATATGAGGTGGGTTTGCTGTAAGAAATCC
	198_T104308_M_EC_latior_OUTGROUP	TCCTCATGTAGGACGGGAGATAGTCGAGTGGGTATGAGGGGGATTTGCAGTAAGAAATCC
	CE_Cethegus	TCCTTATGTTGGTGGAGTAATAGTAGAGTGAGTATGGGGGGGATTTGCTGTTGGTAATCC
	30_T129259_J_ID	TACTTTAATTCGATTCTTTGCTTTTCATTTTATTCTTCCTTTTTTAGTGATTGTTTTTGT
	48_T121489_F_ID_MYG224	TACTTTGATTCGGTTTTTTGCGTTTCATTTTATTCTGCCCTTTTTAGTAGTTGTTTTAGT
	252_T110224_M_ID_MYG224	------------------------------------------------------------
	42_T133995_F_ID_cupulifex	TACTTTAATTCGATTTTTTGCATTTCATTTTATTTTTCCTTTTTTGGTTGTTATTTTTGT
	AG_T129362_F_ID	TACATTGATTCGATTTTTTGCGTTTCATTTTATTCTTCCTTTTTTGGTAGTTGTTCTCGT
	51_T132738_F_ID	TACTTTAGTTCGGTTTTTTGCATTTCATTTTATTCTTCCTTTTTTAGTGGTAGTTCTTGT
	52_T132757_F_ID_MYG221	TACATTAGTTCGATTTTTTGCTTTTCATTTTATTCTTCCTTTTTTAGTGATTGTTTTTGT
	115_T134180_F_ID	TACTTTAATTCGATTCTTTGCATTTCATTTTATTTTTCCTTTTTTAGTGATTGTTTTTGT
	58_T99997_M_ID_MYG_130_INCOMPTUM_Carnarvon_WA	TACATTGATTCGGTTTTTTGCTTTTCATTTTATTTTTCCTTTTTTTGTGGTTATTTTTGT
	133_T99749_F_ID_MYG475_INTERMEDIUM_Koolyanobbing_WA	TACATTGATTCGGTTTTTTGCTTTTCATTTTGTTTTTCCTTTTTTGGTGGCTGTTTTTGT
	NCB_010_T139519_M_ID_MYG475_INTERMEDIUM_Warrachuppin_WA	TACATTGATTCGGTTTTTTGCTTTTCATTTTGTTTTTCCTTTTTTGGTGGCTGTTTTTGT
	310_T92079_J_ID_MYG475_INTERMEDIUM_Mt_Manning_WA	TACATTGATTCGGTTTTTTGCTTTTCATTTTGTTTTTCCTTTTTTGGTGGCTGTTTTTGT
	NCB_005_T140940_F_ID_MYG475_INTERMEDIUM_Bullfinch_WA	TACATTGATTCGATTTTTTGCTTTTCATTTTGTTTTTCCTTTTTTGGTGGCTGTTTTTGT
	NCB_011_T139517_M_ID_MYG475_INTERMEDIUM_Mungarri_WA	TACATTGATTCGGTTTTTTGCTTTTCATTTTGTTTTTCCTTTTTTGGTANCCGTTTTTGT
	62_T132737_F_ID_NIGRUM_Minnivale_WA	TACGTTGGTTCGGTTTTTTGCTTTTCATTTTGTTTTTCCTTTTTTAGTGGTTGTTTTTGT
	90_T131632_J_ID_MYG156_JARRAH_Arthur_Rv_WA	TACGTTAATTCGGTTTTTTGCTTTTCATTTTATTTTTCCTTTTTTTGTGGTTATTTTTTT
	131_T99952_M_ID_MYG156_JARRAH_Boddington_WA	TACGTTAATTCGGTTTTTTGCTTTTCATTTTATTTTTCCTTTTTTTGTGGTGATTTTTGT
	124_T124143_M_ID_MYG156_JARRAH_Lesmurdie_WA	TACGTTAATTCGATTTTTTGCTTTTCATTTTATTTTTCCTTTTTTTGTTGTTATTTTTGT
	129_T40601_M_ID_MYG156_JARRAH_Mt_Helena_WA	CACGTTAATTCGGTTTTTTGCTTTTCATTTTATTTTTCCTTTTTTTATTGTTATTTTTGT
	130_T40632_M_ID_MYG156_JARRAH_Stoneville_WA	CACGTTAATTCGGTTTTTTGCTTTTCATTTTATTTTTCCTTTTTTTATTGTTATTTTTGT
	NCB_002_T136943_M_ID_MYG156_JARRAH_Bullsbrook_WA	TACGTTAATTCGGTTTTTTGCTTTTCATTTTATTTTTCCTTTTTTTGTTGCTATTTTTGT
	127_T55925_M_ID_SIGILLATUM_Curtin_Uni_WA	TACATTGATTCGGTTTTTTGCTTTTCATTTTATTTTTCCTTTTTTTGTGGTTGTTTTTGT
	134_T129191_F_ID_SIGILLATUM_Karnup_WA	TACATTGATTCGGTTTTTTGCTTTTCATTTTATTTTTCCTTTTTTTGTGGTTGTTTTTGT
	128_T46054_M_ID_SIGILLATUM_Dalyellup_WA	TACATTGATTCGGTTTTTTGCTTTTCATTTTATTTTTCCTTTTTTTGTGGTTGTTTTTGT
	157_T123102_F_ID_SIGILLATUM_Leschenault_WA	TACATTGATTCGGTTTTTTGCTTTTCATTTTATTTTTCCTTTTTTTGTGGTTGTTTTTGT
	ID_T132564_M_ID_SIGILLATUM_Crawley_WA	TACATTGATTCGGTTTTTTGCTTTTCATTTTATTTTTCCTTTTTTTGTGGTTGTTTTTGT
	NCB_016_T132756_J_ID_SIGILLATUM_Shenton_Park_WA	------------------------------------------------------------
	NCB_001_T139469_F_ID_MYG474_MCCLEMENTSORUM_Julimar_WA	TACGTTAGTACGGTTTTTTGCGTTTCATTTTATTTTTCCTTTTTTTGTGGTTGTTTTTAT
	NCB_015_T139832_F_ID_MYG474_MCCLEMENTSORUM_7_Mile_Well_WA	TACATTAGTACGGTTTTTTGCTTTTCATTTTATTTTTCCTTTTTTTGTGGTTGTTTTTGT
	152_T127017_F_ID_MYG477_DANDARAGAN_New_Norcia_WA	TACGTTGATTCGGTTTTTTGCTTTTCATTTTATTTTTCCTTTTTTAGTGGTTGTTTTTGT
	148_T108031_J_ID_MYG477_DANDARAGAN_Watheroo_WA	CACGTTAATTCGATTTTTTGCTTTTCATTTTATTTTTCCTTTTTTAGTGGTTGTTTTTGT
	159_T125751_F_ID_MYG262_FORMOSUM_Mummaloo_WA	TACGTTGATTCGGTTTTTTGCTTTTCATTTTATTTTTCCTTTTTTAGTGATTGTTTTTGT
	NCB_013_T125754_F_ID_MYG262_FORMOSUM_Mummaloo_WA	TACGTTGATTCGGTTTTTTGCTTTTCATTTTATTTTTCCTTTTTTAGTGATTGTTTTTGT
	NCB_012_T139470_M_ID_MYG262_FORMOSUM_Mt_Gibson_WA	TACGTTGATTCGGTTTTTTGCTTTTCATTTTATTTTTCCTTTTTTAGTGATTGTTTTTGT
	NCB_008_T139518_M_ID_MYG520_MCNAMARAI_Bruce_Rock_WA	------------------------------------------------------------
	NCB_014_T139496_F_ID_MYG520_MCNAMARAI_Cleary_WA	------------------------------------------------------------
	NCB_009_T26107_M_ID_MYG520_MCNAMARAI_Trayning_WA	TACTTTGATTCGGTTTTTTGCTTTTCATTTTATTTTTCCTTTTTTGGTGGTTGTTTTTGT
	149_T122017_J_ID_NIGRUM_Wongan_Hills_WA	TACGTTAATTCGGTTTTTTGCTTTTCATTTTGTTTTTCCTTTTTTAGTGGTTGTTTTTGT
	150_T122018_J_ID_NIGRUM_Wongan_Hills_WA	TACGTTAATTCGGTTTTTTGCTTTTCATTTTGTTTTTCCTTTTTTAGTGGTTGTTTTTGT
	151_T122019_J_ID_NIGRUM_Wongan_Hills_WA	TACGTTGATTCGGTTTTTTGCTTTTCATTTTATTTTTCCTTTTTTAGTGGTTGTTTTTGT
	NCB_020_T127020_F_ID_NIGRUM_Calingiri_WA	------------------------------------------------------------
	154_T133465_F_ID_MYG518_SCHOKNECHTORUM_Meenaar_WA	TACGTTGATTCGGTTTTTTGCTTTTCATTTTATTTTTCCTTTTTTAGTGGTTGTTTTTGT
	NCB_004_T140765_F_ID_MYG518_SCHOKNECHTORUM_York_WA	TACGTTGATTCGGTTTTTTGCTTTTCATTTTATTTTTCCTTTTTTAGTGGTTGGTTTTGT
	63_T110576_F_ID_MYG018_CLYPEATUM_Yakabindie_WA	CACGTTAGTTCGGTTTTTTGCTTTTCATTTTGTTTTTCCTTTTTTTGTTGTTGTTTTTGT
	126_T96452_M_ID_MYG018_CLYPEATUM_Albion_Downs_WA	CACGTTAGTTCGGTTTTTTGCTTTTCATTTTGTTTTTCCTTTTTTTGTTGTTGTTTTTGT
	136_T110581_F_ID_MYG018_CLYPEATUM_Yakabindie_WA	CACGTTAGTTCGGTTTTTTGCTTTTCATTTTGTTTTTCCTTTTTTTGTTGTTGTTTTTGT
	135_T103475_F_ID_MYG018_CLYPEATUM_Yeelirrie_WA	TACGTTAGTTCGGTTTTTTGCTTTTCATTTTGTTTTTCCTTTTTTTGTTGTTGTTTTTGT
	160_T101942_F_ID_MYG018_CLYPEATUM_Yeelirrie_WA	CACGTTAGTTCGGTTTTTTGCTTTTCATTTTGTTTTTCCTTTTTTTGTTGTTGTTTTTGT
	64_T78246_F_ID_MYG018_CLYPEATUM_Coolcalalaya_WA	TACGTTGGTTCGGTTTTTTGCTTTTCATTTTATCTTTCCTTTTTTTGTTGTTGTTTTTGT
	137_T78252_F_ID_MYG018_CLYPEATUM_Coolcalalaya_WA	TACGTTGGTTCGGTTTTTTGCTTTTCATTTTATCTTTCCTTTTTTTGTTGTTGTTTTTGT
	138_T108032_F_ID_MYG018_CLYPEATUM_Woolgorong_WA	TACGCTAGTTCGGTTTTTTGCTTTTCATTTTATTTTTCCTTTTTTTGTTGTTGTTTTTGT
	132_T107368_M_ID_MYG018_CLYPEATUM_Glen_Stn_WA	TACGTTGGTTCGGTTTTTTGCTTTTCATTTTATTTTTCCTTTTTTTGTTGTTGTTTTTGT
	NCB_021_T136250_F_ID_MYG018_CLYPEATUM_Boolardy_Stn_WA	TACGTTGGTTCGGTTTTTTGCTTTTCATTTTATTTTTCCTTTTTTTGTTGTTGTTTTTGT
	NCB_022_T136252_M_ID_MYG018_CLYPEATUM_Jack_Hills_WA	TACGTTGGTTCGGTTTTTTGCTTTTCATTTTATTTTTCCTTTTTTTGTTGTTGTTTTTGT
	139_T108030_F_ID_MYG018_CLYPEATUM_Lakeside_Stn_WA	TACGTTGGTTCGGTTTTTTGCTTTTCATTTTATTTTTCCTTTTTTTGTTGTTGTTTTTGT
	141_T108516_F_ID_MYG018_CLYPEATUM_Karara_WA	TACGTTGATCCGGTTTTTTGCTTTTCATTTTATTTTACCTTTTCTTGTTGTTGTTTTTGT
	142_T110279_J_ID_MYG018_CLYPEATUM_Kadji_Kadji_WA	TACGTTGATTCGGTTTTTTGCTTTTCATTTTATTTTTCCTTTTTTTGTTGTTGTTTTTGT
	140_T108517_F_ID_MYG018_CLYPEATUM_Dalgaranga_Stn_WA	TACATTGGTTCGGTTTTTTGCTTTTCATTTTATTTTTCCTTTCTTTGTTGTTGTTTTTGT
	125_T117996_F_ID_MYG018_CLYPEATUM_Blue_Hill_Rg_WA	TACGTTGGTTCGGTTTTTTGCTTTTCATTTTATTTTTCCTTTTTTTGTTGTTGTTTTTGT
	143_T125765_F_ID_MYG521_KOPEJTKAORUM_Mummaloo_WA	TACGTTGATTCGGTTTTTTGCTTTTCATTTTATTTTTCCTTTTTTTGTTGTTGTTTTTGT
	NCB_003_T140751_F_ID_MYG521_KOPEJTKAORUM_Charles_Darwin_NR_WA	TACGTTGATTCGGTTTTTTGCTTTTCATTTTATTTTTCCTTTTTTTGTTGTCGTTTTTGT
	144_T108519_F_ID_MYG521_KOPEJTKAORUM_Charles_Darwin_NR_WA	TACGTTGATTCGGTTTTTTGCTTTTCATTTTATTTTTCCTTTTTTTGTTGTTGTTTTTGT
	NCB_019_T126455_F_ID_MYG521_KOPEJTKAORUM_Mummaloo_WA	TACGTTGATTCGGTTTTTTGCTTTTCATTTTATTTTTCCTTTTTTTGTTGTTGTTTTTGT
	145_T108523_F_ID_MYG521_KOPEJTKAORUM_Maya_NR_WA	TACGTTGATTCGGTTTTTTGCTTTTCATTTTATTTTTCCTTTTTTTGTTGTTGTTTTTGT
	147_T108518_J_ID_MYG521_KOPEJTKAORUM_Buntine_NR_WA	TACGTTGATTCGGTTTTTTGCTTTTCATTTTATTTTTCCTTTTTTTGTTGTTGTTTTTGT
	NCB_007_T139468_M_ID_MYG472_KWONGAN_Mt_Lesueur_WA	TACATTGAATCGGTTTTTTGCTTTTCATTTTATTTTTCCTTTTTTTGTTGTTGTTTTTGT
	NCB_018_T27117_M_ID_MYG472_KWONGAN_Eneabba_WA	------------------------------------------------------------
	NCB_006_T141118_F_ID_MYG478_ARENACEUM_Kalbarri_WA	TACGTTGGTTCGGTTTTTTGCTTTTCATTTTATTTTTCCTTTTTTTGTTGTTGTTTTTGT
	NCB_017_T41364_M_ID_MYG478_ARENACEUM_Zuytdorp_WA	------------------------------------------------------------
	241_T96623_M_ID_MYG064	TACGCTGATTCGGTTTTTTGCTTTTCATTTTATTTTTCCTTTTTTTGTTGCTATTGTTGT
	249_T97339_M_ID_castellum	TACCTTGATTCGATTTTTTGCGTTTCATTTTATCCTTCCTTTTTTAGTAATTGTTTTTGT
	251_T97337_M_ID_castellum	TACTTTGATTCGATTTTTTGCGTTTCATTTTATTCTTCCTTTTTTAGTAACTGTTTTTGT
	297_T96285_F_ID_castellum	TACCTTGATTCGATTTTTTGCGTTTCATTTTATCCTTCCTTTTTTAGTGATTGTTTTTGT
	298_T96288_F_ID_castellum	TACCTTAATTCGATTTTTTGCGTTTCATTTTATCCTTCCCTTTTTAGTGATTGTTTTTGT
	73_T109160_F_ID_galeosomoides	TACTTTAATTCGGTTTTTTGCTTTTCATTTTATTTTTCCATTTCTAGTATTATCTCTTGT
	214_T103391_J_ID_galeosomoides	TACTTTAATTCGGTTTTTTGCTTTTCATTTTATTTTTCCATTTCTAGTATTATCTCTTGT
	213_T72649_M_EP_bifida_OUTGROUP	TACTTTGACTCGGTTTTTTTCGTTTCATTTTATTCTCCCTTTTGTTATTTTAGCCATTGT
	AN_T132736_F_GA_villosus_OUTGROUP	AACTTTGACACGGTTTTTTGTATTCCATTTTATTTTGCCTTTTCTTATTTTGGGTTTAAT
	PR_Prothemenops	TACATTAACTCGATTTTTTTCTTTCCATTTTGTCTTTCCTTTTTTAATTGTGGGTTTAGT
	197_T126205_M_BU_biota_OUTGROUP	GACTTTGACACGGTTTTTTGCTTTTCACTTTGTTTTACCTTTTATTATTTTAGGGGTAGT
	198_T104308_M_EC_latior_OUTGROUP	CACATTGACTCGGTTTTTTACTTTGCATTTTGTTTTTCCATTTATAATCTTGGGGATTGT
	CE_Cethegus	AACATTAACCCGATTTTTTGCTTTTCATTTTATTTTACCTTTTATTATTTTAGGTTTAGT
	30_T129259_J_ID	TATTATTCATTTGGTATATTTGCATGAAAGGGGATCAAGAAATCCTATAGGATTAGGTGG
	48_T121489_F_ID_MYG224	GATTATTCATTTGATGTATCTTCATGAGAAGGGATCAAGAAATCCCATAGGGTTAGGGGG
	252_T110224_M_ID_MYG224	------------------------------------------------------------
	42_T133995_F_ID_cupulifex	AATTGTTCATTTAGTATATTTGCATGAGAAGGGATCAAACAACCCTATAGGGTTGGGAGG
	AG_T129362_F_ID	TATTGTTCATTTAGTGTATTTGCATGATGGTGGGTCAAGAAACCCTATGGGGCTAAGGAG
	51_T132738_F_ID	ATTAGTTCATTTGGTTTATTTACATGAAAAGGGATCAAGAAATCCTATAGGGATTGGGCA
	52_T132757_F_ID_MYG221	TTTAATCCATTTAATATTTTTGCATGAAGTTGGTTCAAGTAATCCTTTGGGTTTGGGGAG
	115_T134180_F_ID	AATAATTCATTTGATGTATTTGCATGAGAGAGGGTCAAGAAACCCTATAGGGTTAGGAAA
	58_T99997_M_ID_MYG_130_INCOMPTUM_Carnarvon_WA	GGTTGTTCATCTGATAATATTGCACGAGGTAGGGTCTAGAAATCCTTTAGGTTTAGGGAA
	133_T99749_F_ID_MYG475_INTERMEDIUM_Koolyanobbing_WA	AGTTGTACATGTAATAATATTACATGAGGTGGGGTCGAGAAATCCTTTAGGGTTAGGAAA
	NCB_010_T139519_M_ID_MYG475_INTERMEDIUM_Warrachuppin_WA	GGTTGTGCATGTAATATTATTACATGAGGTAGGGTCGAGAAATCCTTTAGGGATAGGAAA
	310_T92079_J_ID_MYG475_INTERMEDIUM_Mt_Manning_WA	AGTTGTGCATGTGATATTATTACATGAGGTAGGGTCGAGAAATCCTTTAGGGTTAGGGAA
	NCB_005_T140940_F_ID_MYG475_INTERMEDIUM_Bullfinch_WA	GGTTGTGCATGTGATATTATTACATGAGGTAGGGTCGAGAAATCCTTTAGGGTTAGGGAA
	NCB_011_T139517_M_ID_MYG475_INTERMEDIUM_Mungarri_WA	AGTTGTGCATGTTATGATATTACATGAGGTGGGGTCAAGAAATCCTTTAGGATTAGGAAA
	62_T132737_F_ID_NIGRUM_Minnivale_WA	GATAATTCATATGGTTTATTTACATGAAGTTGGTTCAAGAAATCCTTTGGGAGTAGGTAG
	90_T131632_J_ID_MYG156_JARRAH_Arthur_Rv_WA	TATTATTCATATGGTATACTTGCATGAAGTAGGGTCAAGAAATCCTTTAGGGGTGGGTAA
	131_T99952_M_ID_MYG156_JARRAH_Boddington_WA	TATAATTCATATAATGTACTTGCATGAAGTAGGATCAAGAAATCCTTTAGGAGTGGGAAA
	124_T124143_M_ID_MYG156_JARRAH_Lesmurdie_WA	TATTATTCATATGGTGTACTTGCATGAGGCGGGGTCAAGAAACCCTTTAGGAGTTGGTAA
	129_T40601_M_ID_MYG156_JARRAH_Mt_Helena_WA	TATCGTTCATATGGTATACTTGCATGAGGCGGGGTCAAGAAACCCTTTAGGAGTGGGTAA
	130_T40632_M_ID_MYG156_JARRAH_Stoneville_WA	TATCGTTCATATGGTATACTTGCATGAGGCGGGGTCAAGAAACCCTTTAGGAGTGGGTAA
	NCB_002_T136943_M_ID_MYG156_JARRAH_Bullsbrook_WA	TATCATTCATATGGTGTACTTGCATGAGGCGGGGTCAAGAAACCCTTTAGGAGTGGGAAA
	127_T55925_M_ID_SIGILLATUM_Curtin_Uni_WA	AATGATTCATATAGTATATTTACATGAGGTAGGGTCGAGAAATCCTTTAGGGGTGGGAAA
	134_T129191_F_ID_SIGILLATUM_Karnup_WA	TATAATCCATATAGCATATTTACATGAGGTAGGGTCGAGAAATCCTTTAGGGGTAGGAAA
	128_T46054_M_ID_SIGILLATUM_Dalyellup_WA	TATGATTCATATAGTATATTTACATGAGGTGGGGTCGAGAAATCCTTTAGGAGTAGGAAA
	157_T123102_F_ID_SIGILLATUM_Leschenault_WA	TATGATTCATATAATATATTTACATGAGGTGGGGTCGAGAAATCCTTTAGGAGTAGGAAA
	ID_T132564_M_ID_SIGILLATUM_Crawley_WA	AATAGTTCATATAGTATATTTACATGAGGTAGGGTCAAGAAACCCTTTAGGGGTAGGAAG
	NCB_016_T132756_J_ID_SIGILLATUM_Shenton_Park_WA	------------------------------------------------------------
	NCB_001_T139469_F_ID_MYG474_MCCLEMENTSORUM_Julimar_WA	TATCATTCATATAGTATATTTACATGAGGCAGGGTCAAGAAACCCTTTAGGGGTTGGAAA
	NCB_015_T139832_F_ID_MYG474_MCCLEMENTSORUM_7_Mile_Well_WA	TATCATTCATATGGTGTATTTACATGAAGTAGGATCAAGAAACCCTTTAGGGGTTGGTAA
	152_T127017_F_ID_MYG477_DANDARAGAN_New_Norcia_WA	TATAATTCATATAGTATACTTGCATGAGGTTGGGTCGAGAAATCCTTTAGGTATAGGGAA
	148_T108031_J_ID_MYG477_DANDARAGAN_Watheroo_WA	TGTTATTCATATAGCATATTTACATGAGGTAGGGTCAAGAAACCCTTTAGGAGTAGGAAA
	159_T125751_F_ID_MYG262_FORMOSUM_Mummaloo_WA	AGTAATTCATATAGTATATTTACATGAAGTAGGATCAAGAAATCCTTTAGGGACAGGCAG
	NCB_013_T125754_F_ID_MYG262_FORMOSUM_Mummaloo_WA	AGTAATTCATATAGTATATTTACATGAAGTAGGATCAAGAAATCCTTTAGGGACAGGTAA
	NCB_012_T139470_M_ID_MYG262_FORMOSUM_Mt_Gibson_WA	AGTAATTCATATAGTATATTTACATGAAGTAGGATCAAGAAATCCTTTAGGGGTAGGTAA
	NCB_008_T139518_M_ID_MYG520_MCNAMARAI_Bruce_Rock_WA	------------------------------------------------------------
	NCB_014_T139496_F_ID_MYG520_MCNAMARAI_Cleary_WA	------------------------------------------------------------
	NCB_009_T26107_M_ID_MYG520_MCNAMARAI_Trayning_WA	GATGATTCATATAGCATATCTACATGATATAGGATCTAGAAACCCATTAGGGGTAGGAAG
	149_T122017_J_ID_NIGRUM_Wongan_Hills_WA	AATGGTTCATATGATATATTTGCATGAAGTTGGTTCAAGAAATCCTTTGGGGATGGGAAG
	150_T122018_J_ID_NIGRUM_Wongan_Hills_WA	AATGGTTCATATGATATATTTGCATGAAGTTGGTTCAAGAAATCCTTTGGGGATGGGAAG
	151_T122019_J_ID_NIGRUM_Wongan_Hills_WA	AATGATTCATATGATATATTTGCATGAAGTTGGTTCAAGAAATCCTTTGGGAGTGGGGAG
	NCB_020_T127020_F_ID_NIGRUM_Calingiri_WA	------------------------------------------------------------
	154_T133465_F_ID_MYG518_SCHOKNECHTORUM_Meenaar_WA	AATGGTTCATATGGT---------------------------------------------
	NCB_004_T140765_F_ID_MYG518_SCHOKNECHTORUM_York_WA	AATGATTCATATGATATATTTACATGAAGTTGGTTCAAGAAATCCTTTAGGGATAGGAAG
	63_T110576_F_ID_MYG018_CLYPEATUM_Yakabindie_WA	AACAATTCATATAATATATTTACATGAGGTTGGATCAAGAAACCCTTTAGGAGTAGGGAA
	126_T96452_M_ID_MYG018_CLYPEATUM_Albion_Downs_WA	AACAATTCATATAATATATTTACATGAGGTTGGATCAAGAAACCCTTTAGGAGTAGGGAA
	136_T110581_F_ID_MYG018_CLYPEATUM_Yakabindie_WA	AACAATTCATATAATATATTTACATGAGGTTGGATCAAGAAACCCTTTAGGAGTAGGGAA
	135_T103475_F_ID_MYG018_CLYPEATUM_Yeelirrie_WA	AACAATTCATATAATATATTTACATGAGGTTGGATCAAGAAACCCTTTAGGAGTAGGGAA
	160_T101942_F_ID_MYG018_CLYPEATUM_Yeelirrie_WA	AATAATTCATATAATATATTTACATGAGGTTGGATCAAGAAACCCTTTAGGGGTAGGAAA
	64_T78246_F_ID_MYG018_CLYPEATUM_Coolcalalaya_WA	GATAATTCATATGATATATTTACATGAGGTGGGGTCAAGAAACCCTCTAGGAGTAGGAAA
	137_T78252_F_ID_MYG018_CLYPEATUM_Coolcalalaya_WA	GATAATTCATATGATATATTTACATGAGGTGGGGTCAAGAAATCCTCTAGGAGTAGGAAA
	138_T108032_F_ID_MYG018_CLYPEATUM_Woolgorong_WA	AATAATTCATATAATGTATTTACATGAAGTGGGATCAAGAAACCCTTTAGGAGTAGGAAA
	132_T107368_M_ID_MYG018_CLYPEATUM_Glen_Stn_WA	TATGGTTCATATGATATATTTACATGAGGTAGGGTCAAGAAACCCTTTAGGAGTAGGAAA
	NCB_021_T136250_F_ID_MYG018_CLYPEATUM_Boolardy_Stn_WA	AATGGTTCATATAACATATTTACATGAGGTAGGGTCAAGAAACCCTTTAGGAGTAGGAAA
	NCB_022_T136252_M_ID_MYG018_CLYPEATUM_Jack_Hills_WA	AATGGTTCATATAACATATTTACATGAGGTAGGGTCAAGAAACCCTTTAGGAGTAGGAAA
	139_T108030_F_ID_MYG018_CLYPEATUM_Lakeside_Stn_WA	GATAATCCATATGATGTATTTGCATGAGGTAGGATCAAGAAACCCTTTAGGAGTAGGAAA
	141_T108516_F_ID_MYG018_CLYPEATUM_Karara_WA	AATAATTCATATAATATATCTACATGAGGTAGGATCAAGAAACCCTTTAGGAATGGGAAG
	142_T110279_J_ID_MYG018_CLYPEATUM_Kadji_Kadji_WA	AATAATTCATATAATGTATTTACATGAGGTAGGATCAAGAAACCCTTTAGGAATAGGAAA
	140_T108517_F_ID_MYG018_CLYPEATUM_Dalgaranga_Stn_WA	AATAATTCATATAGTCTATTTACATGAGGTGGGGTCAAGAAACCCTTTAGGGGTAGGAAA
	125_T117996_F_ID_MYG018_CLYPEATUM_Blue_Hill_Rg_WA	AATAATTCATATAATATATTTACATGAGGTAGGGTCAAGAAACCCTTTAGGAGTAGGAAA
	143_T125765_F_ID_MYG521_KOPEJTKAORUM_Mummaloo_WA	AATAATTCATATAATATATTTACATGAAGTAGGGTCAAGAAATCCTTTAGGGGTAGGAAG
	NCB_003_T140751_F_ID_MYG521_KOPEJTKAORUM_Charles_Darwin_NR_WA	AATAATTCATATACTATATTTGCATGAAGTAGGGTCAAGAAATCCTTTAGGGGTAGGAAG
	144_T108519_F_ID_MYG521_KOPEJTKAORUM_Charles_Darwin_NR_WA	AATAATTCATATATTTTATTTGCATGAAGTAGGGTCAAGAAATCCTTTAGGAGTAGGAAA
	NCB_019_T126455_F_ID_MYG521_KOPEJTKAORUM_Mummaloo_WA	AATAATTCATATATTTTATTTGCATGAAGTAGGGTCAAGAAATCCTTTAGGAGTAGGAAA
	145_T108523_F_ID_MYG521_KOPEJTKAORUM_Maya_NR_WA	TATGGTTCATATATTGTATTTACATGAAGTAGGGTCAAGAAACCCTTTAGGAATAGGAAA
	147_T108518_J_ID_MYG521_KOPEJTKAORUM_Buntine_NR_WA	AATGGTTCATATATTGTATTTACATGAAGTAGGGTCAAGAAACCCTTTAGGAATAGGAAA
	NCB_007_T139468_M_ID_MYG472_KWONGAN_Mt_Lesueur_WA	ATTGATTCATTTAATATACTTACATGAAGTGGGATCAAGAAACCCTTTAGGTACAGGGAA
	NCB_018_T27117_M_ID_MYG472_KWONGAN_Eneabba_WA	------------------------------------------------------------
	NCB_006_T141118_F_ID_MYG478_ARENACEUM_Kalbarri_WA	AATAATTCATATAATATATTTACATGAAGTAGGATCAAGAAATCCTTTAGGGATAGGAAA
	NCB_017_T41364_M_ID_MYG478_ARENACEUM_Zuytdorp_WA	------------------------------------------------------------
	241_T96623_M_ID_MYG064	TGTGGTCCACATAATGAGTTTACATGATGTGGGGTCGAGAAATCCTTTAGGGATTGGAAA
	249_T97339_M_ID_castellum	TATTATTCATTTAATATGTTTGCATGAGGTTGGGTCAAGAAATCCTTTAGGGTTAGGAAA
	251_T97337_M_ID_castellum	AATAATTCATTTAATATATTTGCATGAAGTTGGGTCAAGAAATCCTTTAGGGTTAGGGAG
	297_T96285_F_ID_castellum	GGTAATTCATTTAATATATCTGCATGAAGTTGGGTCAAGAAATCCTTTAGGGTTAGGAAA
	298_T96288_F_ID_castellum	GTTAACTCATTTAATATATTTACATGAAGTTGGGTCAAGAAATCCTTTGGGGTTAGGGAA
	73_T109160_F_ID_galeosomoides	TTTGGTTCATTTGGTATATTTACATGAGAAGGGCTCAAGAAATCCACTTGGGTTAGGAGG
	214_T103391_J_ID_galeosomoides	TTTGGTTCATTTGGTATATTTACATGAGAAGGGCTCAAGAAATCCACTTGGGTTAGGAGG
	213_T72649_M_EP_bifida_OUTGROUP	AGTAATTCACTTGGTATACCTTCATAGATTGGGTTCTAGAAGCCCCTTGGGAGTGGGAAA
	AN_T132736_F_GA_villosus_OUTGROUP	TTTTATTCATTTATTTTATTTACATAAAGAGGGGTCTGGAAATCCTTTAGGGGTAGGAAA
	PR_Prothemenops	TGTTGTTCATTTTATATACTTACATAAAACTGGGTCAAGAAATGTTTTAGGAACTGAAGG
	197_T126205_M_BU_biota_OUTGROUP	GATGTTACATTTGATGTATCTTCATAATCTAGGCTCTAATAATCCTTTAGGATTAGGAAT
	198_T104308_M_EC_latior_OUTGROUP	TTTTTCACATTTAATATTTCTTCATAACGAAGGTTCAGGAAATCCTGTAGGTGTAGGGAA
	CE_Cethegus	TCTGATTCACTTAGTATATCTTCATTCTTTAGGGTCGAGAAATCCTTTAGGATTAAGAAT
	30_T129259_J_ID	TGAATCGGATAAGGTTTCTTTTCATCCGAGGTTTTCAGTTAAGGATATTGTGGGATTTTT
	48_T121489_F_ID_MYG224	AGGAGCAGATAAAGTTTCTTTTCATCCGAGGTTTACAGTGAAGGATTCTGTTGGGTTTGT
	252_T110224_M_ID_MYG224	------------------------------------------------------------
	42_T133995_F_ID_cupulifex	AGAAATAGATAAGATTTCTTTTCATCCGAGGTTTTCAGTGAAGGATATTATTGGATTTTC
	AG_T129362_F_ID	TGAAGCAGATAAGGTATCTTTTCATCCAAGGTTTTCAGTAAGGGATGTGATGGGATTTTT
	51_T132738_F_ID	AAGTTTAGACAAGGTTTCTTTTCATCCTAGGTTTTCGATGAGGGATGTTATGGGGATGGG
	52_T132757_F_ID_MYG221	GGTATCAGACAAAGTTTCTTTTCATCCGAGGTTTTTAATTAAGGATATATTGGGTTTTAT
	115_T134180_F_ID	CGAAATGGATAAGGTTTCTTTTCACCCAAGGTTTTCAGTAAAGGATGTGGTGGGGTTTGT
	58_T99997_M_ID_MYG_130_INCOMPTUM_Carnarvon_WA	AATAATGGATAAGGTTTATTTTCATCCGAAGTTTTTGGTGAAGGATGTTGTGGGGTTTGT
	133_T99749_F_ID_MYG475_INTERMEDIUM_Koolyanobbing_WA	GATAATAGATAAGATTTATTTTCATCCGAAGTTTTTGGTGAAGGATGTTGTAGGGTTTGT
	NCB_010_T139519_M_ID_MYG475_INTERMEDIUM_Warrachuppin_WA	GATAATAGATAAGATTTATTTTCATCCGAAGTTTTTGGTGAAGGATGTTGTAGGGTTTGT
	310_T92079_J_ID_MYG475_INTERMEDIUM_Mt_Manning_WA	GATAATAGATAAGATTTATTTTCATCCGAAGTTTTTGGTGAAGGATGTTGTAGGGTTTGT
	NCB_005_T140940_F_ID_MYG475_INTERMEDIUM_Bullfinch_WA	GATAATAGATAAGATTTATTTTCATCCGAAGTTTTTGGTGAAGGATGTTGTAGGGTTTGT
	NCB_011_T139517_M_ID_MYG475_INTERMEDIUM_Mungarri_WA	AATAATGGATAAGATTTATTTTCATCCGAAGTTTTTGGTGAGGGATGTTGTAGGGTTTGT
	62_T132737_F_ID_NIGRUM_Minnivale_WA	GATGAGAGATAAAATTTCTTTTCATCCAAGGTTTTTGGTAAAGGATATTGTTGGTTTTGT
	90_T131632_J_ID_MYG156_JARRAH_Arthur_Rv_WA	AATGGAGGATAAGGTTTCTTTTTACCCAAGGTTTTTGGTTAAGGATATTGTTGGATTTGT
	131_T99952_M_ID_MYG156_JARRAH_Boddington_WA	AATAGACGATAAGGTTTCTTTTTATCCAAGGTTTTTGGTTAGGGATATTGTTGGATTTGT
	124_T124143_M_ID_MYG156_JARRAH_Lesmurdie_WA	AATAGAAGATAAGGTTTCTTTTTATCCAAGGTTTTTGGTTAAGGATATTGTTGGGTTTGT
	129_T40601_M_ID_MYG156_JARRAH_Mt_Helena_WA	AATAGAAGATAAGGTTTCTTTTTATCCAAGGTTTTTGGTTAAGGATATTGTTGGGTTTGT
	130_T40632_M_ID_MYG156_JARRAH_Stoneville_WA	AATAGAAGATAAGGTTTCTTTTTATCCAAGGTTTTTGGTTAAGGATATTGTTGGGTTTGT
	NCB_002_T136943_M_ID_MYG156_JARRAH_Bullsbrook_WA	AATAGAGGATAAGGTTTCTTTTTATCCAAGGTTTTTGGTAAAGGATATTATTGGGTTTGT
	127_T55925_M_ID_SIGILLATUM_Curtin_Uni_WA	GATGGTAGATAAGGTTTCTTTTTATCCAAGGTTTTTGGTAAAGGATGTTGTTGGATTTGT
	134_T129191_F_ID_SIGILLATUM_Karnup_WA	GATGGAAGATAAGGTTTCTTTTTATCCAAGGTTTTTGGTAAAGGATGTTGTTGGATTTGT
	128_T46054_M_ID_SIGILLATUM_Dalyellup_WA	GATGGAAGATAAGGTTTCTTTTTATCCGAGGTTTTTGGTAAAGGATGTTGTTGGATTTGT
	157_T123102_F_ID_SIGILLATUM_Leschenault_WA	GATGGAAGATAAGGTTTCTTTTTATCCGAGGTTTTTGGTAAAGGATGTTGTTGGATTTGT
	ID_T132564_M_ID_SIGILLATUM_Crawley_WA	GATAGAAGATAGGGTTTATTTTTATCCAAGGTTCTTGGTAAGGGATGTTGTTGGATTTGT
	NCB_016_T132756_J_ID_SIGILLATUM_Shenton_Park_WA	------------------------------------------------------------
	NCB_001_T139469_F_ID_MYG474_MCCLEMENTSORUM_Julimar_WA	AGTGGAAGATAAGATTTCTTTTTATCCAAGGTTTTTGGTTAGGGATGTTGTTGGGTTTGT
	NCB_015_T139832_F_ID_MYG474_MCCLEMENTSORUM_7_Mile_Well_WA	AGTAGAAGATAAGATTTCTTTTTATCCAAGGTTTTTGGTAAGGGACGTTGTTGGGTTTGT
	152_T127017_F_ID_MYG477_DANDARAGAN_New_Norcia_WA	GATAGAAGATAAGGTTTTTTTTTATCCAAGGTTTATGGTTAGGGATGTTGTTGGGTTTTT
	148_T108031_J_ID_MYG477_DANDARAGAN_Watheroo_WA	GATAGAAGATAAGGTTTTTTTTCATCCAAGGTTTTTGGTTAGGGATGTTGTTGGATTTGT
	159_T125751_F_ID_MYG262_FORMOSUM_Mummaloo_WA	GATGTGAGATAAGGTTTCTTTTCATCCTAGGTTTTTGGTTAGGGATGTTGTTGGATTTGT
	NCB_013_T125754_F_ID_MYG262_FORMOSUM_Mummaloo_WA	GATGTGAGATAAAGTTTCTTTTCATCCTAGGTTTTTGGTTAGGGATGTTGTTGGATTTGT
	NCB_012_T139470_M_ID_MYG262_FORMOSUM_Mt_Gibson_WA	GATGTGAGATAAAGTTTCTTTTCATCCTAGGTTTTTGGTTAGGGATGTTGTCGGGTTTGT
	NCB_008_T139518_M_ID_MYG520_MCNAMARAI_Bruce_Rock_WA	------------------------------------------------------------
	NCB_014_T139496_F_ID_MYG520_MCNAMARAI_Cleary_WA	------------------------------------------------------------
	NCB_009_T26107_M_ID_MYG520_MCNAMARAI_Trayning_WA	GATGGAAGATAAGGTTTCTTTTCATCCTAGGTTTATGGTTAAGGATGTTGTGGGGTTTGT
	149_T122017_J_ID_NIGRUM_Wongan_Hills_WA	GATAGAGGATAAAGTTTCTTTTCATCCGAGGTTTTTGGTAAAGGATATTGTTGGGTTTGT
	150_T122018_J_ID_NIGRUM_Wongan_Hills_WA	GATAGAAGATAAAGTTTCTTTTCATCCGAGGTTTTTGGTAAAGGATATTGTTGGGTTTGT
	151_T122019_J_ID_NIGRUM_Wongan_Hills_WA	GATGGGAGATAAGATTTCTTTTCATCCAAGGTTTTTGGTAAAGGATATTGTTGGGTTTGT
	NCB_020_T127020_F_ID_NIGRUM_Calingiri_WA	------------------------------------------------------------
	154_T133465_F_ID_MYG518_SCHOKNECHTORUM_Meenaar_WA	------------------------------------------------------------
	NCB_004_T140765_F_ID_MYG518_SCHOKNECHTORUM_York_WA	GATAGGGGATAAGGTTTCTTTTCATCCAAGGTTTTTGGTTAAGGATATTGTTGGATTTGT
	63_T110576_F_ID_MYG018_CLYPEATUM_Yakabindie_WA	GAAAATAGACAGGGTTTCCTTTCATCCAAGGTTTTTGGTCAAGGATGTGGTAGGATTTGT
	126_T96452_M_ID_MYG018_CLYPEATUM_Albion_Downs_WA	GAAAATAGACAGGGTTTCCTTTCATCCAAGGTTTTTGGTCAAGGATGTGGTAGGATTTGT
	136_T110581_F_ID_MYG018_CLYPEATUM_Yakabindie_WA	GAAAATAGACAGGGTTTCCTTTCATCCAAGGTTTTTGGTCAAGGATGTGGTAGGATTTGT
	135_T103475_F_ID_MYG018_CLYPEATUM_Yeelirrie_WA	GAAAATAGACAGGGTTTCCTTTCATCCAAGGTTTTTGGTTAAGGATGTGGTGGGATTTGT
	160_T101942_F_ID_MYG018_CLYPEATUM_Yeelirrie_WA	GAAAGTAGACAGGGTTTCCTTTCATCCAAGGTTTTTGGTCAAGGATTTGGTAGGATTTGT
	64_T78246_F_ID_MYG018_CLYPEATUM_Coolcalalaya_WA	GATGATAGACAAGGTTTCTTTTCACCCAAGGTTTTTGGTTAAGGATGTAGTTGGATTTGT
	137_T78252_F_ID_MYG018_CLYPEATUM_Coolcalalaya_WA	GATGATAGACAAGGTTTCTTTTCACCCAAGGTTTTTGGTTAAGGATGTAGTTGGATTTGT
	138_T108032_F_ID_MYG018_CLYPEATUM_Woolgorong_WA	GATAAGAGATAAGGTTACTTTTCATCCAAGGTTTTTGGTTAAGGATGTGGTAGGATTTGT
	132_T107368_M_ID_MYG018_CLYPEATUM_Glen_Stn_WA	GATAATAGATAGGGTTTCTTTTCATCCAAAGTTTTTGGTCAAGGATGTGGTAGGATTTGT
	NCB_021_T136250_F_ID_MYG018_CLYPEATUM_Boolardy_Stn_WA	GATAAGAGATAGGGTTTCTTTTCATCCAAAGTTTTTGGTCAAGGATGTGGTAGGATTTGT
	NCB_022_T136252_M_ID_MYG018_CLYPEATUM_Jack_Hills_WA	GATAAGAGATAGGGTTTCTTTTCATCCAAAGTTTTTGGTCAAGGATGTGGTAGGATTTGT
	139_T108030_F_ID_MYG018_CLYPEATUM_Lakeside_Stn_WA	GATAAGAGATAGGGTTTCTTTTCATCCAAAGTTTTTGGTAAAGGATGTGGTGGGATTTGT
	141_T108516_F_ID_MYG018_CLYPEATUM_Karara_WA	GATGAGAGACAAGGTTTCTTTTCATCCAAGGTTTTTGGTTAGGGATGTGGTAGGATTTGT
	142_T110279_J_ID_MYG018_CLYPEATUM_Kadji_Kadji_WA	GACTAGAGATAAGGTTTCTTTTCATCCAAGGTTTTTGGTAAAGGATGTGGTAGGATTCGT
	140_T108517_F_ID_MYG018_CLYPEATUM_Dalgaranga_Stn_WA	GCTAATAGACAAGGTTTCTTTTCATCCAAAGTTTTTGGTCAAGGATGTGGTAGGATTTAT
	125_T117996_F_ID_MYG018_CLYPEATUM_Blue_Hill_Rg_WA	GACTAGAGATAAGGTTTCTTTTCATCCAAGGTTTTTGGTTAAGGATGTGGTAGGATTTGT
	143_T125765_F_ID_MYG521_KOPEJTKAORUM_Mummaloo_WA	GATGAAAGACAGGATTTCTTTTCATCCAAGGTTTTTGGTTAGGGATGTAGTGGGATTTGT
	NCB_003_T140751_F_ID_MYG521_KOPEJTKAORUM_Charles_Darwin_NR_WA	GATGAAAGATAAGGTTTCTTTTCATCCAAGGTTTTTGGTTAGGGATGTGGTAGGATTTGT
	144_T108519_F_ID_MYG521_KOPEJTKAORUM_Charles_Darwin_NR_WA	GATGAGAGATAAGGTTTCTTTTCATCCAAGGTTTTTGGTTAGGGATATGGTAGGATTTGT
	NCB_019_T126455_F_ID_MYG521_KOPEJTKAORUM_Mummaloo_WA	GATGAGAGATAAGGTTTCTTTTCATCCAAGGTTTTTGGTTAGGGATATGGTAGGATTTGT
	145_T108523_F_ID_MYG521_KOPEJTKAORUM_Maya_NR_WA	GATGAAAGATAGGGTTTCTTTTCATCCAAGGTTTTTGGTAAAGGATATGGTAGGGTTCGT
	147_T108518_J_ID_MYG521_KOPEJTKAORUM_Buntine_NR_WA	GATGAAAGATAGGGTTTCTTTTCATCCAAGGTTTTTGGTTAAGGATGTGGTAGGATTTGT
	NCB_007_T139468_M_ID_MYG472_KWONGAN_Mt_Lesueur_WA	GATAGAAGATAAGGTTTCTTTTCATCCAAGGTTTTTGGTTAGGGATGTGGTTGGATTTGT
	NCB_018_T27117_M_ID_MYG472_KWONGAN_Eneabba_WA	------------------------------------------------------------
	NCB_006_T141118_F_ID_MYG478_ARENACEUM_Kalbarri_WA	AATGATAGATAGGGTTTCTTTTCATCCAAGGTTTTTGGTTAAGGATATGGTGGGGTTTGT
	NCB_017_T41364_M_ID_MYG478_ARENACEUM_Zuytdorp_WA	------------------------------------------------------------
	241_T96623_M_ID_MYG064	AATGGCAGATAGGGTTTCTTTTCATCCTAGGTTTTTGGTTAGGGATGTGGTTGGGTTTGT
	249_T97339_M_ID_castellum	GATAATAGACAAAATTTCGTTTCATCCAAGGTTTTTGGTGAAGGATATGTTAGGGTTTGT
	251_T97337_M_ID_castellum	GATAATAGATAAAGTTTCGTTTCATCCAAGGTTTTTGGTGAAGGATATGTTAGGATTTGT
	297_T96285_F_ID_castellum	GATAATAGATAAAATTTCGTTTCATCCAAGGTTTTTGGTGAAGGATACGTTAGGGTTTGT
	298_T96288_F_ID_castellum	GATAGTAGATAGGATTTCGTTTCACCCAAGGTTTTTGGTTAAGGATATGTTAGGGTTAAT
	73_T109160_F_ID_galeosomoides	AGAAATAGATAAAATTACTTTTCATCCTAAGTTTTTAGTTAGGGATGTATTAGGACTGAT
	214_T103391_J_ID_galeosomoides	AGAAATAGATAAAATTACTTTTCATCCGAAGTTTTTAGTTAGGGATGTACTAGGACTGAT
	213_T72649_M_EP_bifida_OUTGROUP	AATAATAGATAGGATTTCTTTTCATCCTAAGTTTTCGGTTAAGGATTTAGTAGGATTTGT
	AN_T132736_F_GA_villosus_OUTGROUP	ACATTTAGATAAGATTGCGTTTCATTCTAAGTTTTCTTTCAAAGATATATTAGGTTTGGT
	PR_Prothemenops	AAATTTGGATAAAATTAGATTTCATTCTATGTTTAGAATTAAGGATATTGTTGGTTTTGT
	197_T126205_M_BU_biota_OUTGROUP	AACAAATGATAGGATTTTATTTTTCCCTAAATTTCTCATTAAAGATCTAGTTGGATTTGT
	198_T104308_M_EC_latior_OUTGROUP	AGTTGTAGATAAGGTTGTTTTTCATCCCAAGTTTACTGTGAAAGATGCTATAGGTTTGGT
	CE_Cethegus	AGATGCGGACAAAGTAACTTTTTCTCCATATTTTTTGGTAAAAGATTTAATTGGATTTTT
	30_T129259_J_ID	TATAGCTGGACTAGTAGTAATAATAGTTAGAGTTGAGTTTCCTTATGGATTTATAGATTG
	48_T121489_F_ID_MYG224	GGTTGCTGGATTAATAATGGTGATGGTGAGAATGTGATTGCCTTATGGATTAATGGATTG
	252_T110224_M_ID_MYG224	------------------------------------------------------------
	42_T133995_F_ID_cupulifex	TATCGCTGGGGTGATGTTGATGATAGTAAGAGTTGAGTTTCCTTATGGATTTATGGATTG
	AG_T129362_F_ID	TATAGGGGGATTAGCGGTAATAATAGTGAGAATTGAGTTTCCTTATGGATTTATAGATTG
	51_T132738_F_ID	TTTGGCCGTAATAGTAGTAATCATGGTGAGAATTGAGTTTCCTTTTGGCTTTATGGATTG
	52_T132757_F_ID_MYG221	ATTGGCTGGGTTTGTTTTAGTATTAGTTAGAGTAGAAAGTCCTTATGTATTTATGGATTG
	115_T134180_F_ID	GTTAGCTGGGTTGGTAGTGGTTATGGTAAGAGTGGAGTTCCCTTATTGGTTTATGGATTG
	58_T99997_M_ID_MYG_130_INCOMPTUM_Carnarvon_WA	TTTGGTAGGGTTTGTTTTTATAGTGATTAGAGTTGAGGCTCCTTATGTTTTTATGGATTG
	133_T99749_F_ID_MYG475_INTERMEDIUM_Koolyanobbing_WA	TTTAGCTTGGTTTGTTTTGGTGGTGGTCAGAGTTGAGGCTCCTTATGTTTTTATGGATTG
	NCB_010_T139519_M_ID_MYG475_INTERMEDIUM_Warrachuppin_WA	CTTAGCTTGGTTTGTTTTGATGGTGGTTAGAGTTGAAGCTCCTTATGTGTTTATGGACTG
	310_T92079_J_ID_MYG475_INTERMEDIUM_Mt_Manning_WA	TTTAGCTTGGTTTGTTTTGATAGTGGTTAGAGTTGAGGCCCCTTATGTTTTTATGGACTG
	NCB_005_T140940_F_ID_MYG475_INTERMEDIUM_Bullfinch_WA	TTTAGCTTGGTTTGTTTTGATAGTGGTTAGAGTCGAGGCCCCTTATGTTTTTATGGACTG
	NCB_011_T139517_M_ID_MYG475_INTERMEDIUM_Mungarri_WA	TTTGGCCGGATTTGTTTTGATAGTGATTAGAGTTGAGGTTCCTTATATTTTTATAGACTG
	62_T132737_F_ID_NIGRUM_Minnivale_WA	GTTAGCTTGGTTCATTTTAGTAATAGTAAGAGTCGAGGCTCCTTATATATTTATAGATTG
	90_T131632_J_ID_MYG156_JARRAH_Arthur_Rv_WA	ATTAGCTTGGTTTGTTGTGGTGATGATGAGAGTTGAGTCTCCTTATATGTTTATGGATTG
	131_T99952_M_ID_MYG156_JARRAH_Boddington_WA	ATTAGCTTGGTTTGTTGTGGTGATGGTGAGAGTTGAGATTCCTTATATGTTTATGGATTG
	124_T124143_M_ID_MYG156_JARRAH_Lesmurdie_WA	ATCAGCTTGGTTTGTTGTGGTGATGGTAAGAGTTGAGATTCCTTATATGTTCATGGATAG
	129_T40601_M_ID_MYG156_JARRAH_Mt_Helena_WA	ATTAGCTTGGTTTATTGTGGTGCTGGTAAGAGTTGAAACTCCTTATATGTTTATGGATTG
	130_T40632_M_ID_MYG156_JARRAH_Stoneville_WA	ATTAGCTTGGTTTATTGTGGTGCTGGTAAGAGTTGAAACTCCTTATATGTTTATGGATTG
	NCB_002_T136943_M_ID_MYG156_JARRAH_Bullsbrook_WA	ATTAGCTTGGTTTATTGTGGTGATGGTAAGAGTTGAAACTCCTTATATGTTTATGGATTG
	127_T55925_M_ID_SIGILLATUM_Curtin_Uni_WA	GTTAGCTTGGTTTGTTTTGGTGATGATTAGAGTTGAAACCCCTTATGTGTTTATGGATTG
	134_T129191_F_ID_SIGILLATUM_Karnup_WA	GTTAGCTTGGTTTGTTTTGGTGATTATTAGAGTTGAAACCCCTTATGTATTTATGGATTG
	128_T46054_M_ID_SIGILLATUM_Dalyellup_WA	GTTAGCTTGGTTTGTTTTGGTGATAGTTAGAGTTGAAATCCCTTATGTGTTTATAGATTG
	157_T123102_F_ID_SIGILLATUM_Leschenault_WA	GTTAGCTTGGTTTGTTTTGGTGATAGTTAGAGTTGAAACTCCTTATGTGTTTATGGATTG
	ID_T132564_M_ID_SIGILLATUM_Crawley_WA	GTTGGCTTGGTTTGTTTTGGTGCTAGTAAGAGTTGAAACCCCTTATGTGTTCATGGATTG
	NCB_016_T132756_J_ID_SIGILLATUM_Shenton_Park_WA	------------------------------------------------------------
	NCB_001_T139469_F_ID_MYG474_MCCLEMENTSORUM_Julimar_WA	GTTAGCTTGGTTTGTTTTAGTGGTAGTAAGAATTGAGGCTCCTTATGTGTTTATAGATTG
	NCB_015_T139832_F_ID_MYG474_MCCLEMENTSORUM_7_Mile_Well_WA	GTTAGCTTGGTTTGTTTTAATTGTAGTAAGAATTGAAGCTCCTTATGTGTTTATGGATTG
	152_T127017_F_ID_MYG477_DANDARAGAN_New_Norcia_WA	GTTAGCCTGGCTTGTTTTGGTTATAGTTAGAGTTGAAGCTCCTTATATGTTTATGGACAG
	148_T108031_J_ID_MYG477_DANDARAGAN_Watheroo_WA	GTTAGCTTGGTTCATTTTGGTAATAATCAGAGTTGAGGCTCCTTATATGTTTATGGATAG
	159_T125751_F_ID_MYG262_FORMOSUM_Mummaloo_WA	GCTGGCTTGATTTGTTTTAGTTATGGTGAGAATTGAGGCTCCTTACATATTTATGGATTG
	NCB_013_T125754_F_ID_MYG262_FORMOSUM_Mummaloo_WA	GTTGGCTTGATTTGTTTTAGTTATGGTAAGAATTGAGGCTCCTTACATATTTATGGATTG
	NCB_012_T139470_M_ID_MYG262_FORMOSUM_Mt_Gibson_WA	GTTGGCTTGATTTGTTTTAGTTATGGTAAGAATTGAGGCTCCTTACATATTTATGGATTG
	NCB_008_T139518_M_ID_MYG520_MCNAMARAI_Bruce_Rock_WA	------------------------------------------------------------
	NCB_014_T139496_F_ID_MYG520_MCNAMARAI_Cleary_WA	------------------------------------------------------------
	NCB_009_T26107_M_ID_MYG520_MCNAMARAI_Trayning_WA	GGTAGCTTGATTTGTTTTGGTTATGGTAAGAGTTGAGGCTCCTTATATGTTTATAGACTG
	149_T122017_J_ID_NIGRUM_Wongan_Hills_WA	GTTAGCTTGGTTTATTTTGGTGATAGTAAGAGTAGAGGTTCCCTATATATTTATGGATTG
	150_T122018_J_ID_NIGRUM_Wongan_Hills_WA	GTTAGCTTGGTTTATTTTGGTGATAGTAAGAGTAGAGGTTCCTTATATATTTATGGATTG
	151_T122019_J_ID_NIGRUM_Wongan_Hills_WA	GTTAGCTTGGTTTATTTTGGTGATAGTAAGAGTAGAAGCCCCTTATATGTTCATGGATTG
	NCB_020_T127020_F_ID_NIGRUM_Calingiri_WA	------------------------------------------------------------
	154_T133465_F_ID_MYG518_SCHOKNECHTORUM_Meenaar_WA	------------------------------------------------------------
	NCB_004_T140765_F_ID_MYG518_SCHOKNECHTORUM_York_WA	GATAGCTTGGTTTATTTTGGTGATGATAAGAGTGGAAGCCCCTTATATATTTATGGATTG
	63_T110576_F_ID_MYG018_CLYPEATUM_Yakabindie_WA	GTTAGCTTGGTTTGTTTTAATTATAGTCAGAGTTGAAACTCCTTATATGTTTATGGATTG
	126_T96452_M_ID_MYG018_CLYPEATUM_Albion_Downs_WA	GTTAGCTTGGTTTGTTTTAATTATAGTCAGAGTTGAAACTCCTTATATGTTTATGGATTG
	136_T110581_F_ID_MYG018_CLYPEATUM_Yakabindie_WA	GTTAGCTTGGTTTGTTTTAATTATAGTTAGAGTTGAAACTCCTTATATGTTTATGGATTG
	135_T103475_F_ID_MYG018_CLYPEATUM_Yeelirrie_WA	GTTAGCTTGGTTTGTTTTAATTATAGTCAGAGTTGAAACTCCTTATATGTTTATGGATTG
	160_T101942_F_ID_MYG018_CLYPEATUM_Yeelirrie_WA	GTTAGCTTGGTTTGTTTTAGTTATAGTCAGAGTTGAAACTCCTTATATGTTTATGGATTG
	64_T78246_F_ID_MYG018_CLYPEATUM_Coolcalalaya_WA	GTTAGCTTGGTTTGTTTTAGTTATAGTTAGAATTGAGGCTCCTTATATGTTTATGGATTG
	137_T78252_F_ID_MYG018_CLYPEATUM_Coolcalalaya_WA	GTTAGCTTGGTTTGTTTTAGTTATAGTTAGAATTGAGGCTCCTTATATGTTTATGGATTG
	138_T108032_F_ID_MYG018_CLYPEATUM_Woolgorong_WA	GTTGGCTTGGTTTGTTTTAGTAATAATTAGAGTTGAAACTCCTTATATATTTATAGATTG
	132_T107368_M_ID_MYG018_CLYPEATUM_Glen_Stn_WA	GTTGGCTTGGTTTGTTTTAGTTATAGTTAGAATTGAGACTCCTTATATGTTTATGGATTG
	NCB_021_T136250_F_ID_MYG018_CLYPEATUM_Boolardy_Stn_WA	GTTGGCTTGGTTTGTTTTAATTATAGTTAGAGTTGAAACTCCTTATATGTTTANGGATTG
	NCB_022_T136252_M_ID_MYG018_CLYPEATUM_Jack_Hills_WA	GTTGGCTTGGTTTGTTTTAATTATAGTTAGAGTTGAAACTCCTTATATGTTTATGGATTG
	139_T108030_F_ID_MYG018_CLYPEATUM_Lakeside_Stn_WA	GTTGGCTTGGTTTGTTTTAGTTATAGTTAGAGTTGAAATTCCTTATGTGTTTATAGATTG
	141_T108516_F_ID_MYG018_CLYPEATUM_Karara_WA	TTTGGCTTGGTTTGTTTTAGTTATAGTCAGAGTTGAAGCTCCTTATATGTTTATGGATTG
	142_T110279_J_ID_MYG018_CLYPEATUM_Kadji_Kadji_WA	GTTGGCTTGGTTTGTTTTAGTTATAGTCAGAGTTGAAGCTCCTTATATGTTTATAGATTG
	140_T108517_F_ID_MYG018_CLYPEATUM_Dalgaranga_Stn_WA	GTTGGCTTGGTTTATTTTAGTAATAGTTAGAGTTGAGGCTCCTTATATGTTTATGGATTG
	125_T117996_F_ID_MYG018_CLYPEATUM_Blue_Hill_Rg_WA	GTTGGCTTGGTTTGTTTTAGTTATAGTCAGAGTTGAAGCTCCTTATATGTTTATGGATTG
	143_T125765_F_ID_MYG521_KOPEJTKAORUM_Mummaloo_WA	GTTGGCTTGGTTTGTTTTAGTTATAGTCAGAATTGAAGTTCCTTTTATGTTTATGGATTG
	NCB_003_T140751_F_ID_MYG521_KOPEJTKAORUM_Charles_Darwin_NR_WA	ATTGGCTTGGTTTGTTTTAGTTATAGTTAGAGTTGAAGTCCCTTATATGTTTATGGATTG
	144_T108519_F_ID_MYG521_KOPEJTKAORUM_Charles_Darwin_NR_WA	GTTGGCTTGGTTTGTTTTAGTAATAGTTAGAGTTGAAGTTCCTTATATGTTTATGGATTG
	NCB_019_T126455_F_ID_MYG521_KOPEJTKAORUM_Mummaloo_WA	GTTGGCTTGGTTTGTTTTAGTAATAGTTAGAGTTGAAGTTCCTTATATGTTTATGGATTG
	145_T108523_F_ID_MYG521_KOPEJTKAORUM_Maya_NR_WA	GTTGGCTTGGTTTGTTTTAGTAATAGTCAGAGTTGAAGTCCCTTATATGTTTATAGATTG
	147_T108518_J_ID_MYG521_KOPEJTKAORUM_Buntine_NR_WA	GTTGGCTTGGTTTGTTTTAGTCATAGTTAGAGTTGAAGTTCCTTATATGTTTATAGATTG
	NCB_007_T139468_M_ID_MYG472_KWONGAN_Mt_Lesueur_WA	GTTGGCTTGGTTTGTTTTAGTGATAGTTAGAGTTGAAACTC-------------------
	NCB_018_T27117_M_ID_MYG472_KWONGAN_Eneabba_WA	------------------------------------------------------------
	NCB_006_T141118_F_ID_MYG478_ARENACEUM_Kalbarri_WA	GTTGGCTTGGTTTGTTTTAGTGGTAGTTAGAGTTGAGGCTCCTTATATGTTTATGGATTG
	NCB_017_T41364_M_ID_MYG478_ARENACEUM_Zuytdorp_WA	------------------------------------------------------------
	241_T96623_M_ID_MYG064	TTTGGCTGGATTTGTTTTGGTAATAGTTAGAGTGGAAATCCCTTATGTGTTTATAGATTG
	249_T97339_M_ID_castellum	TGTAGCTGGATTTGTTTTGATGATAGTAAGAGTAGAAGTTCCTTATATGTTTATGGATTG
	251_T97337_M_ID_castellum	TGTAGCTGGATTTGTTTTGATGATAGTAAGAGTAGAAGCTCCTTATATGTTTATGGATAG
	297_T96285_F_ID_castellum	TGTAGCTGGATTTGTTTTGATGTTGGTGAGAGTAGAAGCTCCTTATATATTTATGGATTG
	298_T96288_F_ID_castellum	TGTGGCTGGTTTTGTTTTGATGATAGTGAGAGTAGAAGCTCCTTATATGTTTATGGATTG
	73_T109160_F_ID_galeosomoides	TTTAGCAGGGTTTGTGTTGCTTTATGTAAGAATTGAGGCACCGTATATATTTATGGATTG
	214_T103391_J_ID_galeosomoides	TTTAGCAGGGTTTGTATTGCTTTTTGTAAGAATTGAGGTACCGTATATATTTATGGATTG
	213_T72649_M_EP_bifida_OUTGROUP	AATAGCATCATTTGTACTTTTAGTGATTAGAATTGAGATACCATATGTTTTCATAGATTG
	AN_T132736_F_GA_villosus_OUTGROUP	TTTAGCCTTGATTATTTTGTTTGAAGTTAGATTAGAATTTCCTTTTGTATTAATGGATAN
	PR_Prothemenops	TTTTGTGACTATGTTGTTAGTGATAATTTCTTTAGAATATCCTTATATATTTATAGATGG
	197_T126205_M_BU_biota_OUTGROUP	GTTTGGGGTATTGATTTTGATAATTATAAGAATTGAAATACCCTATGTATTTATAGATTG
	198_T104308_M_EC_latior_OUTGROUP	GATGGCATTATTCTTTTTGTTAGTGGTGAGAATGGAAATGCCCTTTTTATTTATGGATAG
	CE_Cethegus	TTTTGCTTTTTTTATTTTGTTTGTCGTTTCTTTAGAATTTCCTTACATGTTTATGGACAG
	30_T129259_J_ID	TGAAAATTTTATTTCTTCTAATCCATTACCGA-------CGGTGCCCGAGTCAAAACTCG
	48_T121489_F_ID_MYG224	CGAGAATTTTATTCCTTCGAATCCATTACCGA-------CGGTGCCCGAGTCAAAACTCG
	252_T110224_M_ID_MYG224	------------------------ATTACCGA-------CGGTGCCCGAGTCAAAACTCG
	42_T133995_F_ID_cupulifex	TGAAAATTTTATTTCTTCGAATCCATTACCGA-------CGGTGCCCGAGTCAAAACTCG
	AG_T129362_F_ID	TGAAAATTTTATTTCTTCGAATCCATTACCGA-------CGGTGCCCGAGTCAAAACTCG
	51_T132738_F_ID	TGATAATTTTACCCTTTCGAATCCATTACCGA-------CGGTGCCCGAGTCAAAACTCG
	52_T132757_F_ID_MYG221	CGAAAATTTTATTCTTTCAAATCCATTACCGA-------CGGTGCCCGAGTCAAAACTCG
	115_T134180_F_ID	TGAAAATTTTATTCCTTCGAATCCATTACCGA-------CGGTGCCCGAGTCAAAACTCG
	58_T99997_M_ID_MYG_130_INCOMPTUM_Carnarvon_WA	TGAAAATTTTATTCCTTCTAA---ATTACCGA-------CGGTGCCCGAGTCAAAACTCG
	133_T99749_F_ID_MYG475_INTERMEDIUM_Koolyanobbing_WA	TGAAAATTTTATTCCTTCTAATCCATTACCGA-------CGGTGCCCGAGTCAAAACTCG
	NCB_010_T139519_M_ID_MYG475_INTERMEDIUM_Warrachuppin_WA	TGAAAATTTTATTCCTTCTAATCC------------------------------------
	310_T92079_J_ID_MYG475_INTERMEDIUM_Mt_Manning_WA	TGAAAATTTTATTCCTTCTAACCCATTACCGA-------CGGTGCCCGAGTCAAAACTCG
	NCB_005_T140940_F_ID_MYG475_INTERMEDIUM_Bullfinch_WA	TGAAAATT----------------------------------------------------
	NCB_011_T139517_M_ID_MYG475_INTERMEDIUM_Mungarri_WA	TGAAAATTTTATTCCTTCTAACCT------------------------------------
	62_T132737_F_ID_NIGRUM_Minnivale_WA	CGAAAATTTTATTCCTTCTAATCCATTACCGA-------CGGTGCCCGAGTCAAAACTCG
	90_T131632_J_ID_MYG156_JARRAH_Arthur_Rv_WA	TGAAAATTTCATTCCTTCGAACCCATTACCGA-------CGGTGCCCGAGTCAAAACTCG
	131_T99952_M_ID_MYG156_JARRAH_Boddington_WA	TGAAAATTTTATTCCTTCTAATCCATTACCGA-------CGGTGCCCGAGTCAAAACTCG
	124_T124143_M_ID_MYG156_JARRAH_Lesmurdie_WA	TGAAAATTTTATCCCTTCAAACCCATTACCGA-------CGGTGCCCGAGTCAAAACTCG
	129_T40601_M_ID_MYG156_JARRAH_Mt_Helena_WA	TGAAAATTTTATTCCTTCTAATCCATTACCGA-------CGGTGCCCGAGTCAAAACTCG
	130_T40632_M_ID_MYG156_JARRAH_Stoneville_WA	TGAAAATTTTATTCCTTCTAATCCATTACCGA-------CGGTGCCCGAGTCAAAACTCG
	NCB_002_T136943_M_ID_MYG156_JARRAH_Bullsbrook_WA	TGAAAATTTTATTCCTTCAAACCC------------------------------------
	127_T55925_M_ID_SIGILLATUM_Curtin_Uni_WA	TGAAAATTTTATTCCTTCTAATCCATTACCGA-------CGGTGCCCGAGTCAAAACTCG
	134_T129191_F_ID_SIGILLATUM_Karnup_WA	TGAAAATTTTATTCCTTCTAATCCATTACCGA-------CGGTGCCCGAGTCAAAACTCG
	128_T46054_M_ID_SIGILLATUM_Dalyellup_WA	TGAAAATTTTATTCCTTCTAATCCATTACCGA-------CGGTGCCCGAGTCAAAACTCG
	157_T123102_F_ID_SIGILLATUM_Leschenault_WA	TGAAAATTTTATTCCTTCTAATCCATTACCGA-------CGGTGCCCGAGTCAAAACTCG
	ID_T132564_M_ID_SIGILLATUM_Crawley_WA	TGAAAATTTTATTCCTTCTAATCCATTACCGA-------CGGTGCCCGAGTCAAAACTCG
	NCB_016_T132756_J_ID_SIGILLATUM_Shenton_Park_WA	------------------------ATTACCGA-------CGGTGCCCGAGTCAAAACTCG
	NCB_001_T139469_F_ID_MYG474_MCCLEMENTSORUM_Julimar_WA	TGAGAATTTTATTCCTTCTAATCC------------------------------------
	NCB_015_T139832_F_ID_MYG474_MCCLEMENTSORUM_7_Mile_Well_WA	TGAGAATTTTATTCCTTCTAACCCATTACCGA-------CGGTGCCCGAGTCAAAACTCG
	152_T127017_F_ID_MYG477_DANDARAGAN_New_Norcia_WA	CGAAAATTTTATTCCTTCTAATCCATTACCGA-------CGGTGCCCGAGTCAAAACTCG
	148_T108031_J_ID_MYG477_DANDARAGAN_Watheroo_WA	CGAAAATTTTGTTCCTTCGAATCCATTACCGA-------CGGTGCCCGAGTCAAAACTCG
	159_T125751_F_ID_MYG262_FORMOSUM_Mummaloo_WA	TGAAAATTTTATCCCTTCAAATCC--------------------CCCGAGTCAAAACTCG
	NCB_013_T125754_F_ID_MYG262_FORMOSUM_Mummaloo_WA	TGAAAATTTTATCCCTTCAAATCCATTACCGA-------CGGTGCCCGAGTCAAAACTCG
	NCB_012_T139470_M_ID_MYG262_FORMOSUM_Mt_Gibson_WA	TGAAAATTTTATCCCTTCAAATCC------------------------------------
	NCB_008_T139518_M_ID_MYG520_MCNAMARAI_Bruce_Rock_WA	------------------------------------------------------------
	NCB_014_T139496_F_ID_MYG520_MCNAMARAI_Cleary_WA	------------------------------------------------------------
	NCB_009_T26107_M_ID_MYG520_MCNAMARAI_Trayning_WA	TGAAAATTTTATTCCTTCGAATCC------------------------------------
	149_T122017_J_ID_NIGRUM_Wongan_Hills_WA	TGAAAATTTTATTCCTTCTAATCCATTACCGA-------CGGTGCCCGAGTCAAAACTCG
	150_T122018_J_ID_NIGRUM_Wongan_Hills_WA	TGAAAATTTTATTCCTTCTAATCCATTACCGA-------CGGTGCCCGAGTCAAAACTCG
	151_T122019_J_ID_NIGRUM_Wongan_Hills_WA	TGAAAATTTTATTCCTTCTAATCCATTACCGA-------CGGTGCCCGAGTCAAAACTCG
	NCB_020_T127020_F_ID_NIGRUM_Calingiri_WA	--------------------------------------------------------CTCG
	154_T133465_F_ID_MYG518_SCHOKNECHTORUM_Meenaar_WA	-----------------------------------------------GAGTCAAAACTCG
	NCB_004_T140765_F_ID_MYG518_SCHOKNECHTORUM_York_WA	CGAAAATTTTATTCCTTCTAATCCATTACCGA-------CGGTGCCCGAGTCAAAACTCG
	63_T110576_F_ID_MYG018_CLYPEATUM_Yakabindie_WA	TGAGAATTTTATTCCTTCAAACCCATTACCGA-------CGGTGCCCGAGTCAAAACTCG
	126_T96452_M_ID_MYG018_CLYPEATUM_Albion_Downs_WA	TGAGAATTTTATTCCTTCTAATCCATTACCGA-------CGGTGCCCGAGTCAAAACTCG
	136_T110581_F_ID_MYG018_CLYPEATUM_Yakabindie_WA	TGAGAATTTTATTCCTTCTAATCCATTACCGA-------CGGTGCCCGAGTCAAAACTCG
	135_T103475_F_ID_MYG018_CLYPEATUM_Yeelirrie_WA	TGAGAATTTTATTCCTTCAAACCC--------------------CCCGAGTCAAAACTCG
	160_T101942_F_ID_MYG018_CLYPEATUM_Yeelirrie_WA	TGAGAATTTTATCCCTTCAAACCCATTACCGA-------CGGTGCCCGAGTCAAAACTCG
	64_T78246_F_ID_MYG018_CLYPEATUM_Coolcalalaya_WA	TGAGAATTTTATTCCTTCAAACCCATTACCGA-------CGGTGCCCGAGTCAAAACTCG
	137_T78252_F_ID_MYG018_CLYPEATUM_Coolcalalaya_WA	TGAGAATTTTATTCCTTCAAACCCATTACCGA-------CGGTGCCCGAGTCAAAACTCG
	138_T108032_F_ID_MYG018_CLYPEATUM_Woolgorong_WA	TGAGAATTTTATTCCTTCAAATCCATTACCGA-------CGGTGCCCGAGTCAAAACTCG
	132_T107368_M_ID_MYG018_CLYPEATUM_Glen_Stn_WA	TGATAATTTTATTCCTTCAAATCCATTACCGA-------CGGTGCCCGAGTCAAAACTCG
	NCB_021_T136250_F_ID_MYG018_CLYPEATUM_Boolardy_Stn_WA	TGAAAATTTTATTCCTTCAAATCC------------------------------------
	NCB_022_T136252_M_ID_MYG018_CLYPEATUM_Jack_Hills_WA	TGAAAATTTTATTCCTTCAAATCCATTACNGA-------CGGTGCCCGAGTCAAAACTCG
	139_T108030_F_ID_MYG018_CLYPEATUM_Lakeside_Stn_WA	TGAGAATTTTATTCCTTCAAATCCATTACCGA-------CGGTGCCCGAGTCAAAACTCG
	141_T108516_F_ID_MYG018_CLYPEATUM_Karara_WA	TGAGAATTTTATCCCTTCAAATCCATTACCGA-------CGGTGCCCGAGTCAAAACTCG
	142_T110279_J_ID_MYG018_CLYPEATUM_Kadji_Kadji_WA	TGAAAATTTTATTCCTTCTAATCCATTACCGA-------CGGTGCCCGAGTCAAAACTCG
	140_T108517_F_ID_MYG018_CLYPEATUM_Dalgaranga_Stn_WA	TGAGAATTTTATTCCTTCAAACCCATTACCGA-------CGGTGCCCGAGTCAAAACTCG
	125_T117996_F_ID_MYG018_CLYPEATUM_Blue_Hill_Rg_WA	TGAGAATTTTATTCCTTCTAATCCATTACCGA-------CGGTGCCCGAGTCAAAACTCG
	143_T125765_F_ID_MYG521_KOPEJTKAORUM_Mummaloo_WA	TGAAAATTTTATTCCTTCAAACCCATTACCGA-------CGGTGCCCGAGTCAAAACTCG
	NCB_003_T140751_F_ID_MYG521_KOPEJTKAORUM_Charles_Darwin_NR_WA	TGAAAATTTTATTCCTTCAAATCCATTACCGA-------CGGTGCCCGAGTCAAAACTCG
	144_T108519_F_ID_MYG521_KOPEJTKAORUM_Charles_Darwin_NR_WA	TGAAAATTTTATTCCTTCTAATCCATTACCGA-------CGGTGCCCGAGTCAAAACTCG
	NCB_019_T126455_F_ID_MYG521_KOPEJTKAORUM_Mummaloo_WA	TGAAAATTTTATTCCTTCAAACCC---------------------------------TCG
	145_T108523_F_ID_MYG521_KOPEJTKAORUM_Maya_NR_WA	TGAAAATTTTATTCCTTCTAATCCATTACCGA-------CGGTGCCCGAGTCAAAACTCG
	147_T108518_J_ID_MYG521_KOPEJTKAORUM_Buntine_NR_WA	TGAAAATTTTATTCCTTCAAATCCATTACCGA-------CGGTGCCCGAGTCAAAACTCG
	NCB_007_T139468_M_ID_MYG472_KWONGAN_Mt_Lesueur_WA	------------------------------------------------------------
	NCB_018_T27117_M_ID_MYG472_KWONGAN_Eneabba_WA	------------------------------------------------------------
	NCB_006_T141118_F_ID_MYG478_ARENACEUM_Kalbarri_WA	TGAAAATTTTATTCCTTCAAACCCATTACCGA-------CGGTGCCCGAGTCAAAACTCG
	NCB_017_T41364_M_ID_MYG478_ARENACEUM_Zuytdorp_WA	------------------------------------------------------------
	241_T96623_M_ID_MYG064	TGAGAATTTTATTCCTTC------ATTACCGA-------CGGTGCCCGAGTCAAAACTCG
	249_T97339_M_ID_castellum	TGAGAATTTTATCCCTTCTAA---ATTACCGA-------CGGTGCCCGAGTCAAAACTCG
	251_T97337_M_ID_castellum	TGAAAATTTTATTCCTTCTAATCCATTACCGA-------CGGTGCCCGAGTCAAAACTCG
	297_T96285_F_ID_castellum	TGAGAATTTTATTCCTTCTAATCCATTACCGA-------CGGTGCCCGAGTCAAAACTCG
	298_T96288_F_ID_castellum	TGAGAATTTTATTCCTTCTAA---ATTACCGA-------CGGTGCCCGAGTCAAAACTCG
	73_T109160_F_ID_galeosomoides	TGAAAATTTTATTCCGTCAAATCCATTACCGA-------CGGTGCCCGAGTCAAAACTCG
	214_T103391_J_ID_galeosomoides	TGAAAATTTTATTCCTTCTAATCCATTACCGA-------CGGTGCCCGAGTCAAAACTCG
	213_T72649_M_EP_bifida_OUTGROUP	TGAAAACTTTATTCCTTCTAATCCATTACCGA-------CGGTGGCCGAGTCAAAACTCG
	AN_T132736_F_GA_villosus_OUTGROUP	NNNAAATTTCATTTCTTCTAATCCATTACCGA-------CGGTGCCCGAGTG-AAACTCG
	PR_Prothemenops	GGAAAATTTTATTCCTTCTAATCCATTACCGA-------CGGTGTTCTCACACAGACAC-
	197_T126205_M_BU_biota_OUTGROUP	TGAAAATTTTATTCATTCTAATC-ATTACCGA-------CGGTGCCCGAGTC-AAACTCG
	198_T104308_M_EC_latior_OUTGROUP	AGAAAATTTTATTATTTCTAATCCATTACCGA-------CGGTGCCCGAGTC-AAACTCG
	CE_Cethegus	CGAAAATTTTATTTCCTCTAACCCATTACCGTAACGCTCCGTCGTTCGGAGACGTTCGTA
	30_T129259_J_ID	GTCGATGACACCGTTCCTCAGTCCAAAA-------CTGAGTC--TCGATCCCTTCCTCCC
	48_T121489_F_ID_MYG224	GTCGATGACACCGTTCCTCAGTCCCAAA-------CTGAGTC--TCGATCCCTTCCTCCC
	252_T110224_M_ID_MYG224	GTCGATGACACCGTTCCTCAGTCCCAAA-------CTGAGTC--TCGATCCCTTCCTCCC
	42_T133995_F_ID_cupulifex	GTCGATGACACCGTTCCTCAGTCCAAAA-------CTGAGTC--TCGATCCCTTCCTCCC
	AG_T129362_F_ID	GTCGATGACACCGTTCCTCAGTCCAAAA-------CTGAGTC--TCGATCCCTTCCTCCC
	51_T132738_F_ID	GTCGATGACACCGTTCCTCAGTCCCAAA-------CTGAGTC--TCGATCCCTTCCTCCC
	52_T132757_F_ID_MYG221	GTCGATGACACCGTTCCTCAGTCCCAAA-------CTGAGTC--TCGATCCCTTCTTCCC
	115_T134180_F_ID	GTCGATGACACCGTTCCTCAGTCCAAAA-------CTGAGTC--TCGATCCCTTCCTCCC
	58_T99997_M_ID_MYG_130_INCOMPTUM_Carnarvon_WA	GTCGATGACACCGTTCCTCAGTCCCAAA-------CTGAGTC--TCGATCCCTTCTTCCC
	133_T99749_F_ID_MYG475_INTERMEDIUM_Koolyanobbing_WA	GTCGATGACACCGTTCCTCAGTCCCAAA-------CTGAGTC--TCGATCCCTTCTTCCC
	NCB_010_T139519_M_ID_MYG475_INTERMEDIUM_Warrachuppin_WA	------------------------------------------------------------
	310_T92079_J_ID_MYG475_INTERMEDIUM_Mt_Manning_WA	GTCGATGACACCGTTCCTCAGTCCCAAA-------CTGAGTC--TCGATCCCTTCTTCCC
	NCB_005_T140940_F_ID_MYG475_INTERMEDIUM_Bullfinch_WA	-------------------------------------------------------TTCCC
	NCB_011_T139517_M_ID_MYG475_INTERMEDIUM_Mungarri_WA	------------------------------------------------------------
	62_T132737_F_ID_NIGRUM_Minnivale_WA	GTCGATGACACCGTTCCTCAGTCCCAAA-------CTGAGTC--TCGATCCCTTCTTCCC
	90_T131632_J_ID_MYG156_JARRAH_Arthur_Rv_WA	GTCGATGACACCGTTCCTCAGTCCCAAA-------CTGAGTC--TCGATCCCTTCTTCCC
	131_T99952_M_ID_MYG156_JARRAH_Boddington_WA	GTCGATGACACCGTTCCTCAGTCCCAAA-------CTGAGTC--TCGATCCCTTCTTCCC
	124_T124143_M_ID_MYG156_JARRAH_Lesmurdie_WA	GTCGATGACACCGTTCCTCAGTCCCAAA-------CTGAGTC--TCGATCCCTTCTTCCC
	129_T40601_M_ID_MYG156_JARRAH_Mt_Helena_WA	GTCGATGACACCGTTCCTCAGTCCCAAA-------CTGAGTC--TCGATCCCTTCTTCCC
	130_T40632_M_ID_MYG156_JARRAH_Stoneville_WA	GTCGATGACACCGTTCCTCAGTCCCAAA-------CTGAGTC--TCGATCCCTTCTTCCC
	NCB_002_T136943_M_ID_MYG156_JARRAH_Bullsbrook_WA	----------CCGTTCCTCAGTCCCAAA-------CTGAGTC--TCGATCCCTTCTTCCC
	127_T55925_M_ID_SIGILLATUM_Curtin_Uni_WA	GTCGATGACACCGTTCCTCAGTCCCAAA-------CTGAGTC--TCGATCCCTTCTTCCC
	134_T129191_F_ID_SIGILLATUM_Karnup_WA	GTCGATGACACCGTTCCTCAGTCCCAAA-------CTGAGTC--TCGATCCCTTCTTCCC
	128_T46054_M_ID_SIGILLATUM_Dalyellup_WA	GTCGATGACACCGTTCCTCAGTCCCAAA-------CTGAGTC--TCGATCCCTTCTTCCC
	157_T123102_F_ID_SIGILLATUM_Leschenault_WA	GTCGATGACACCGTTCCTCAGTCCCAAA-------CTGAGTC--TCGATCCCTTCTTCCC
	ID_T132564_M_ID_SIGILLATUM_Crawley_WA	GTCGATGACACCGTTCCTCAGTCCCAAA-------CTGAGTC--TCGATCCCTTCTTCCC
	NCB_016_T132756_J_ID_SIGILLATUM_Shenton_Park_WA	GTCGATGACACCGTTCCTCAGTCCCAAA-------CTGAGTC--TCGATCCCTTCTTCCC
	NCB_001_T139469_F_ID_MYG474_MCCLEMENTSORUM_Julimar_WA	----------CCGTTCCTCAGTCCCAAA-------CTGAGTC--TCGATCCCTTCTTCCC
	NCB_015_T139832_F_ID_MYG474_MCCLEMENTSORUM_7_Mile_Well_WA	GTCGATGACACCGTTCCTCAGTCCCAAA-------CTGAGTC--TCGATCCCTTCTTCCC
	152_T127017_F_ID_MYG477_DANDARAGAN_New_Norcia_WA	GTCGATGACACCGTTCCTCAGTCCCAAA-------CTGAGTC--TCGATCCCTTCTTCCC
	148_T108031_J_ID_MYG477_DANDARAGAN_Watheroo_WA	GTCGATGACACCGTTCCTCAGTCCCAAA-------CTGAGTC--TCGATCCCTTCTTCCC
	159_T125751_F_ID_MYG262_FORMOSUM_Mummaloo_WA	GTCGATGACACCGTTCCTCAGTCCCAAA-------CTGAGTC--TCGATCCCTTCTTCCC
	NCB_013_T125754_F_ID_MYG262_FORMOSUM_Mummaloo_WA	GTCGATGACACCGTTCCTCAGTCCCAAA-------CTGAGTC--TCGATCCCTTCTTCCC
	NCB_012_T139470_M_ID_MYG262_FORMOSUM_Mt_Gibson_WA	------------------------------------------------------------
	NCB_008_T139518_M_ID_MYG520_MCNAMARAI_Bruce_Rock_WA	------------------------------------------------------------
	NCB_014_T139496_F_ID_MYG520_MCNAMARAI_Cleary_WA	------------------------------------------------------------
	NCB_009_T26107_M_ID_MYG520_MCNAMARAI_Trayning_WA	------------------------------------------------------------
	149_T122017_J_ID_NIGRUM_Wongan_Hills_WA	GTCGATGACACCGTTCCTCAGTCCCAAA-------CTGAGTC--TCGATCCCTTCTTCCC
	150_T122018_J_ID_NIGRUM_Wongan_Hills_WA	GTCGATGACACCGTTCCTCAGTCCCAAA-------CTGAGTC--TCGATCCCTTCTTCCC
	151_T122019_J_ID_NIGRUM_Wongan_Hills_WA	GTCGATGACACCGTTCCTCAGTCCCAAA-------CTGAGTC--TCGATCCCTTCTTCCC
	NCB_020_T127020_F_ID_NIGRUM_Calingiri_WA	GTCGATGACACCGTTCCTCAGTCCCAAA-------CTGAGTC--TCGATCCCTTCTTCCC
	154_T133465_F_ID_MYG518_SCHOKNECHTORUM_Meenaar_WA	GTCGATGACACCGTTCCTCAGTCCCAAA-------CTGAGTC--TCGATCCCTTCTTCCC
	NCB_004_T140765_F_ID_MYG518_SCHOKNECHTORUM_York_WA	GTCGATGACACCGTTCCTCAGTCCCAAA-------CTGAGTC--TCGATCCCTTCTTCCC
	63_T110576_F_ID_MYG018_CLYPEATUM_Yakabindie_WA	GTCGATGACACCGTTCCTCAGTCCCAAA-------CTGAGTC--TCGATCCCTTCTTCCC
	126_T96452_M_ID_MYG018_CLYPEATUM_Albion_Downs_WA	GTCGATGACACCGTTCCTCAGTCCCAAA-------CTGAGTC--TCGATCCCTTCTTCCC
	136_T110581_F_ID_MYG018_CLYPEATUM_Yakabindie_WA	GTCGATGACACCGTTCCTCAGTCCCAAA-------CTGAGTC--TCGATCCCTTCTTCCC
	135_T103475_F_ID_MYG018_CLYPEATUM_Yeelirrie_WA	GTCGATGACACCGTTCCTCAGTCCCAAA-------CTGAGTC--TCGATCCCTTCTTCCC
	160_T101942_F_ID_MYG018_CLYPEATUM_Yeelirrie_WA	GTCGATGACACCGTTCCTCAGTCCCAAA-------CTGAGTC--TCGATCCCTTCTTCCC
	64_T78246_F_ID_MYG018_CLYPEATUM_Coolcalalaya_WA	GTCGATGACACCGTTCCTCAGTCCCAAA-------CTGAGTC--TCGATCCCTTCTTCCC
	137_T78252_F_ID_MYG018_CLYPEATUM_Coolcalalaya_WA	GTCGATGACACCGTTCCTCAGTCCCAAA-------CTGAGTC--TCGATCCCTTCTTCCC
	138_T108032_F_ID_MYG018_CLYPEATUM_Woolgorong_WA	GTCGATGACACCGTTCCTCAGTCCCAAA-------CTGAGTC--TCGATCCCTTCTTCCC
	132_T107368_M_ID_MYG018_CLYPEATUM_Glen_Stn_WA	GTCGATGACACCGTTCCTCAGTCCCAAA-------CTGAGTC--TCGATCCCTTCTTCCC
	NCB_021_T136250_F_ID_MYG018_CLYPEATUM_Boolardy_Stn_WA	------------------------------------------------------------
	NCB_022_T136252_M_ID_MYG018_CLYPEATUM_Jack_Hills_WA	GTCGATGACACCGTTCCTCAGTCCCAAA-------CTGAGTC--TCGATCCCTTCTTCCC
	139_T108030_F_ID_MYG018_CLYPEATUM_Lakeside_Stn_WA	GTCGATGACACCGTTCCTCAGTCCCAAA-------CTGAGTC--TCGATCCCTTCTTCCC
	141_T108516_F_ID_MYG018_CLYPEATUM_Karara_WA	GTCGATGACACCGTTCCTCAGTCCCAAA-------CTGAGTC--TCGATCCCTTCTTCCC
	142_T110279_J_ID_MYG018_CLYPEATUM_Kadji_Kadji_WA	GTCGATGACACCGTTCCTCAGTCCCAAA-------CTGAGTC--TCGATCCCTTCTTCCC
	140_T108517_F_ID_MYG018_CLYPEATUM_Dalgaranga_Stn_WA	GTCGATGACACCGTTCCTCAGTCCCAAA-------CTGAGTC--TCGATCCCTTCTTCCC
	125_T117996_F_ID_MYG018_CLYPEATUM_Blue_Hill_Rg_WA	GTCGATGACACCGTTCCTCAGTCCCAAA-------CTGAGTC--TCGATCCCTTCTTCCC
	143_T125765_F_ID_MYG521_KOPEJTKAORUM_Mummaloo_WA	GTCGATGACACCGTTCCTCAGTCCCAAA-------CTGAGTC--TCGATCCCTTCTTCCC
	NCB_003_T140751_F_ID_MYG521_KOPEJTKAORUM_Charles_Darwin_NR_WA	GTCGATGACACCGTTCCTCAGTCCCAAA-------CTGAGTC--TCGATCCCTTCTTCCC
	144_T108519_F_ID_MYG521_KOPEJTKAORUM_Charles_Darwin_NR_WA	GTCGATGACACCGTTCCTCAGTCCCAAA-------CTGAGTC--TCGATCCCTTCTTCCC
	NCB_019_T126455_F_ID_MYG521_KOPEJTKAORUM_Mummaloo_WA	GTCGATGACACCGTTCCTCAGTCCCAAA-------CTGAGTC--TCGATCCCTTCTTCCC
	145_T108523_F_ID_MYG521_KOPEJTKAORUM_Maya_NR_WA	GTCGATGACACCGTTCCTCAGTCCCAAA-------CTGAGTC--TCGATCCCTTCTTCCC
	147_T108518_J_ID_MYG521_KOPEJTKAORUM_Buntine_NR_WA	GTCGATGACACCGTTCCTCAGTCCCAAA-------CTGAGTC--TCGATCCCTTCTTCCC
	NCB_007_T139468_M_ID_MYG472_KWONGAN_Mt_Lesueur_WA	------------------------------------------------------------
	NCB_018_T27117_M_ID_MYG472_KWONGAN_Eneabba_WA	------------------------------------------------------------
	NCB_006_T141118_F_ID_MYG478_ARENACEUM_Kalbarri_WA	GTCGATGACACCGTTCCTCAGTCCCAAA-------CTGAGTC--TCGATCCCTTCTTCCC
	NCB_017_T41364_M_ID_MYG478_ARENACEUM_Zuytdorp_WA	------------------------------------------------------------
	241_T96623_M_ID_MYG064	GTCGATGACACCGTTCCTCAGTCCCAAA-------CTGAGTC--TCGATCCCTTCTTCCC
	249_T97339_M_ID_castellum	GTCGATGACACCGTTCCTCAGTCCCAAA-------CTGAGTC--TCGATCCCTTCTTCCC
	251_T97337_M_ID_castellum	GTCGATGACACCGTTCCTCAGTCCCAAA-------CTGAGTC--TCGATCCCTTCTTCCC
	297_T96285_F_ID_castellum	GTCGATGACACCGTTCCTCAGTCCCAAA-------CTGAGTC--TCGATCCCTTCTTCCC
	298_T96288_F_ID_castellum	GTCGATGACACCGTTCCTCAGTCCCAAA-------CTGAGTC--TCGATCCCTTCTTCCC
	73_T109160_F_ID_galeosomoides	GTCGATGACACCGTTCCTCAGTCCCAAA-------CTGAGTC--TCGATCCCTTCCTCCC
	214_T103391_J_ID_galeosomoides	GTCGATGACACCGTTCCTCAGTCCCAAA-------CTGAGTC--TCGATCCCTTCCTCCC
	213_T72649_M_EP_bifida_OUTGROUP	GTAGACGACACCGTTCCTCAGTCCCAAA-------AACTGAG--TCGATCCCTTCCTCCC
	AN_T132736_F_GA_villosus_OUTGROUP	GTCGATGACACCGTTCCTCAGTCCCAAA-------CTGAGTCGATCGATCCCTTCCTCCC
	PR_Prothemenops	-------ACACCGTTCCCGAGTAGAAAA-------CGTCGAAGAGGATTCCCCGTTTCCC
	197_T126205_M_BU_biota_OUTGROUP	GTCGACGACACCGTTCCTCAGTCCCAAA-------CTGAGTCTATCGATCCCTTCCTCCC
	198_T104308_M_EC_latior_OUTGROUP	GTCGATGACACCGTTCCTCAGTCCCAAA-------CTGAGTC--TCGATCCCTTCCTCCC
	CE_Cethegus	ATAGAAGCGATAGACTTTGAACGCAGAAGGAGATGTGTGGTTGGGGGGTACCTGATTCCC
	30_T129259_J_ID	ACGGAGGGAGGGGTCACCTCGAACGCACCTCTTC--------------------------
	48_T121489_F_ID_MYG224	ACGGAGGGAGGGGTCACCTCGAACGCACCTCTTC--------------------------
	252_T110224_M_ID_MYG224	ACGGAGGGAGGGGTCACCTCGAACGCACCTCTTC--------------------------
	42_T133995_F_ID_cupulifex	ACGGAGGGAGGGGTCACCTCGAACGCACCTCTTC--------------------------
	AG_T129362_F_ID	ACGGAGGGAGGGGTCACCTCGAACGCACCTCTTC--------------------------
	51_T132738_F_ID	ACGGAGGGAGGGGTCACCTCGAACGCACCTCTTC--------------------------
	52_T132757_F_ID_MYG221	ACGGAGGGAGGGATCACCTCGAACGTACCTCTTC--------------------------
	115_T134180_F_ID	ACGGAGGGAGGGGTCACCTCGAACGCACCTCTTC--------------------------
	58_T99997_M_ID_MYG_130_INCOMPTUM_Carnarvon_WA	ACGGAGGGAGGGATCACCTCGAACGTACCTCTTC--------------------------
	133_T99749_F_ID_MYG475_INTERMEDIUM_Koolyanobbing_WA	ACGGAGGGAGGGATCACCTCGAACGTACCTCTTC--------------------------
	NCB_010_T139519_M_ID_MYG475_INTERMEDIUM_Warrachuppin_WA	------------------------------------------------------------
	310_T92079_J_ID_MYG475_INTERMEDIUM_Mt_Manning_WA	ACGGAGGGAGGGATCACCTCGAACGTACCTCTTC--------------------------
	NCB_005_T140940_F_ID_MYG475_INTERMEDIUM_Bullfinch_WA	ACGGAGGGAGGGATCACCTCGAACGTACCTCTTC--------------------------
	NCB_011_T139517_M_ID_MYG475_INTERMEDIUM_Mungarri_WA	------------------------------------------------------------
	62_T132737_F_ID_NIGRUM_Minnivale_WA	ACGGAGGGAGGGATCACCTCGAACGTACCTCTTC--------------------------
	90_T131632_J_ID_MYG156_JARRAH_Arthur_Rv_WA	ACGGAGGGAGGGATCACCTCGAACGTACCTCTTC--------------------------
	131_T99952_M_ID_MYG156_JARRAH_Boddington_WA	ACGGAGGGAGGGATCACCTCGAACGTACCTCTTC--------------------------
	124_T124143_M_ID_MYG156_JARRAH_Lesmurdie_WA	ACGGAGGGAGGGATCACCTCGAACGTACCTCTTC--------------------------
	129_T40601_M_ID_MYG156_JARRAH_Mt_Helena_WA	ACGGAGGGAGGGATCACCTCGAACGTACCTCTTC--------------------------
	130_T40632_M_ID_MYG156_JARRAH_Stoneville_WA	ACGGAGGGAGGGATCACCTCGAACGTACCTCTTC--------------------------
	NCB_002_T136943_M_ID_MYG156_JARRAH_Bullsbrook_WA	ACGGAGGGAGGGATCACCTCGAACGTACCTCTTC--------------------------
	127_T55925_M_ID_SIGILLATUM_Curtin_Uni_WA	ACGGAGGGAGGGATCACCTCGAACGTACCTCTTC--------------------------
	134_T129191_F_ID_SIGILLATUM_Karnup_WA	ACGGAGGGAGGGATCACCTCGAACGTACCTCTTC--------------------------
	128_T46054_M_ID_SIGILLATUM_Dalyellup_WA	ACGGAGGGAGGGATCACCTCGAACGTACCTCTTC--------------------------
	157_T123102_F_ID_SIGILLATUM_Leschenault_WA	ACGGAGGGAGGGATCACCTCGAACGTACCTCTTC--------------------------
	ID_T132564_M_ID_SIGILLATUM_Crawley_WA	ACGGAGGGAGGGATCACCTCGAACGTACCTCTTC--------------------------
	NCB_016_T132756_J_ID_SIGILLATUM_Shenton_Park_WA	ACGGAGGGAGGGATCACCTCGAACGTACCTCTTC--------------------------
[truncated: 3,959 more rows]
[truncated: 1 more columns]
